# Supplementary material for: To Be a Flower or Fruiting Branch: Insights Revealed by mRNA and Small RNA Transcriptomes from Different Cotton Developmental Stages
Source: Sci Rep. 2016 Mar 17;6:23212. doi: 10.1038/srep23212 (PMC4794708; doi:10.1038/srep23212)
Supplement: Supplementary Information [file srep23212-s2.xls]

## Sheet: Title page
Title: To Be a Flower or Fruiting Branch: Insights Revealed by mRNA and Small RNA Transcriptomes from Different Cotton Developmental Stages Author: Quan Sun1,2*, Xiongming Du3*, Chaowei Cai*1, Lu Long1，Sai Zhang1, Peng Qiao1, Weina Wang2, Kexue Zhou1, Guanghao Wang1, Xin Liu1, Hui Zhang1, Shuaipeng Geng1, Can Yang2, Wei Gao1, Jianchuan Mo1, Chen Miao1, Chunpeng Song1**, Yingfan Cai1** 1 State Key…

## Sheet: Supplemental Data Set S1
Supplement Data set S1 | The list of DEGs in compared group Gb1WT versus Gb1np.
GeneID	length	ReadsMeanGb1WT-1,Gb1WT-2,Gb1WT-3	ReadsMeanGb1np-1,Gb1np-2,Gb1np-3	baseMeanGb1WT-1,Gb1WT-2,Gb1WT-3	baseMeanGb1np-1,Gb1np-2,Gb1np-3	log2Ratio(Gb1np-1,Gb1np-2,Gb1np-3/Gb1WT-1,Gb1WT-2,Gb1WT-3	Up-Down-Regulation(Gb1np-1,Gb1np-2,Gb1np-3/Gb1WT-1,Gb1WT-2,Gb1WT-3)	P-value	FDR
CotAD_23294	540	57777.7	25133	59240	24516.5	-1.27282	down	9.85e-08	1.2e-05
CotAD_59043	675	45871	19319.3	46995.6	18763.8	-1.32457	down	9.77e-12	2.17e-09
CotAD_19217	1071	41789	12785.7	42724.3	12432.5	-1.78094	down	1.48e-20	7.76e-18
CotAD_19257	1131	31690	13344.7	32445.7	12968.8	-1.32298	down	2.89e-12	6.81e-10
CotAD_05234	540	25218	11209.7	25867.4	10902.9	-1.24642	down	1.2e-05	0.000916255
CotAD_37620	1098	14115	6082.67	14429	5913.66	-1.28685	down	1.15e-11	2.51e-09
CotAD_13285	1077	10159.3	3683	10381	3580.28	-1.53579	down	1.1e-15	4.05e-13
CotAD_16678	432	9099.33	4706.67	9309.95	4562.89	-1.02883	down	6.09e-08	7.79e-06
CotAD_33569	816	8356.67	3658.67	8539.94	3539.7	-1.2706	down	3.2e-11	6.7e-09
CotAD_22306	822	7167.33	1944.67	7315.17	1895.93	-1.94798	down	1.54e-23	1.04e-20
CotAD_19269	1224	5808.67	2335.67	5935.15	2265.23	-1.38963	down	5.43e-13	1.42e-10
CotAD_65391	1242	5139.67	2618	5253.74	2538.87	-1.04916	down	4.13e-08	5.43e-06
CotAD_54565	372	6467.67	1979.67	6593.46	1931.61	-1.77123	down	2.47e-19	1.18e-16
CotAD_29750	1539	5427	953	5532.75	922.159	-2.58491	down	1.77e-37	2.43e-34
CotAD_46186	987	5764.33	12698.3	5906.82	12295	1.05761	up	2.19e-08	3.02e-06
CotAD_19262	870	4422.67	1991.33	4498.13	1922.28	-1.22651	down	5.65e-10	1.04e-07
CotAD_74356	1704	3625.33	1866.67	3708.86	1809.58	-1.03532	down	8.11e-08	1.01e-05
CotAD_24238	1194	3738	1574	3830.07	1520.31	-1.333	down	9.35e-12	2.08e-09
CotAD_68629	3372	3341	9674.33	3424.51	9364.81	1.45135	up	3.52e-14	1.04e-11
CotAD_52257	1113	3166.67	1630	3240.9	1581.04	-1.03552	down	8.95e-08	1.11e-05
CotAD_71953	1797	3214.67	1055.33	3272.09	1024.4	-1.67544	down	2.27e-14	6.89e-12
CotAD_52334	1593	2762	1123.67	2824.72	1087.28	-1.37739	down	2.68e-12	6.33e-10
CotAD_60857	774	2856.67	1282.33	2930.09	1244.73	-1.23512	down	6.24e-08	7.95e-06
CotAD_25899	480	3129.33	6602	3190.75	6381.82	1.00007	up	1.66e-07	1.93e-05
CotAD_47296	1863	3201.67	1494.67	3266.18	1446.94	-1.17459	down	1.43e-09	2.42e-07
CotAD_19290	3036	2103.33	964.333	2152.82	934.82	-1.20347	down	1.16e-09	2.01e-07
CotAD_08981	2307	2137	1030.33	2189.56	1000.37	-1.1301	down	9.72e-09	1.43e-06
CotAD_52342	426	2852.33	1150	2901.61	1112.92	-1.38251	down	2.73e-07	3.02e-05
CotAD_60970	1494	2189	1023	2231.92	988.56	-1.17489	down	2.49e-09	4.04e-07
CotAD_47278	1329	2113	1051.67	2148.55	1014.27	-1.08292	down	1.6e-06	0.000150118
CotAD_36840	1182	1964	673	2010.21	653.337	-1.62144	down	7.87e-16	2.93e-13
CotAD_74701	270	2313.33	1172.67	2363.05	1137.23	-1.05513	down	6.69e-08	8.47e-06
CotAD_01166	1707	1851	639	1892.87	620.877	-1.6082	down	1.45e-15	5.19e-13
CotAD_21023	3717	1808.67	15.3333	1851.16	14.5043	-6.9958	down	3.25e-131	1.6e-126
CotAD_13611	327	1953.33	899.667	1999.35	871.502	-1.19795	down	1.61e-09	2.71e-07
CotAD_08794	1020	2103.67	692.667	2150.42	669.713	-1.683	down	6.74e-17	2.7e-14
CotAD_36839	633	1797	668.667	1837.8	649.435	-1.50073	down	8.24e-14	2.33e-11
CotAD_23410	2133	1621.33	4539.33	1661.6	4393.9	1.40293	up	4.47e-13	1.18e-10
CotAD_23073	1014	2056.33	9.33333	2095.32	9.0034	-7.86248	down	5.54e-131	1.6e-126
CotAD_62732	1032	1781.67	812	1821.9	785.994	-1.21285	down	1.21e-09	2.09e-07
CotAD_05386	885	1892.67	4532	1918.12	4385.71	1.19312	up	1.08e-05	0.000827584
CotAD_75512	978	1496	539	1529.96	524.648	-1.54407	down	2.99e-14	8.89e-12
CotAD_32307	2931	1337.33	660.333	1369.46	639.855	-1.09779	down	5.65e-08	7.28e-06
CotAD_15939	2148	1606.67	807.667	1638.74	777.828	-1.07506	down	8.04e-08	1.01e-05
CotAD_19255	1362	1496.33	745.333	1527.18	722.422	-1.07995	down	6.39e-08	8.12e-06
CotAD_19270	1470	1343.67	707.667	1371.22	684.031	-1.00333	down	6.12e-07	6.22e-05
CotAD_19166	2154	1274.67	262.667	1311.57	254.908	-2.36324	down	4.18e-07	4.45e-05
CotAD_71008	2235	1416.67	43.6667	1448.91	41.923	-5.11108	down	2.03e-89	1.95e-85
CotAD_69002	849	1150	327	1173.51	316.885	-1.8888	down	3.69e-19	1.71e-16
CotAD_53158	1692	1170	591	1197.25	572.868	-1.06345	down	1.74e-07	2.01e-05
CotAD_36611	564	1268	558.333	1297.85	540.556	-1.26361	down	6.18e-10	1.12e-07
CotAD_61034	585	1232	517.333	1262.01	501.651	-1.33097	down	8.6e-11	1.71e-08
CotAD_56191	1482	948.667	6950.67	970.077	6715.49	2.79132	up	2.35e-23	1.56e-20
CotAD_72244	2544	1123.67	2462.33	1146.16	2384.32	1.05677	up	7.6e-08	9.56e-06
CotAD_32299	642	1080.33	3174	1107.57	3073.62	1.47254	up	6.25e-14	1.8e-11
CotAD_19246	3960	1085.67	560	1109.47	543.672	-1.02906	down	4.32e-07	4.55e-05
CotAD_60123	1401	1073	525.667	1095.33	512.134	-1.09677	down	6.77e-08	8.54e-06
CotAD_47301	1563	1098.67	478.667	1119.7	465.673	-1.26572	down	6.04e-10	1.1e-07
CotAD_74391	1755	1099.67	567.667	1124.33	549.008	-1.03417	down	4.32e-07	4.55e-05
CotAD_51065	4158	848	62	869.008	59.6722	-3.86424	down	3.89e-17	1.59e-14
CotAD_11996	1080	1150	129.667	1172.87	125.259	-3.22707	down	2.82e-45	7.07e-42
CotAD_67094	1515	1061.67	214.667	1083.94	207.672	-2.38391	down	1.24e-27	1.07e-24
CotAD_11554	717	1143.33	59	1163.08	56.4855	-4.36393	down	1.87e-50	6.34e-47
CotAD_07369	447	799	4628	818.685	4488.2	2.45476	up	6.22e-34	7.64e-31
CotAD_13956	660	949	471	966.807	457.042	-1.0809	down	1.47e-07	1.74e-05
CotAD_12742	387	1228.33	412.333	1250.19	403.297	-1.63223	down	2.26e-08	3.1e-06
CotAD_47276	2157	880.667	464.333	899.871	448.37	-1.00503	down	1.43e-06	0.000135359
CotAD_23950	498	1061.33	507.333	1085.89	493.142	-1.13881	down	3.1e-07	3.4e-05
CotAD_21580	948	960	460.667	979.614	444.855	-1.13888	down	4.14e-08	5.43e-06
CotAD_32297	378	824.667	384.333	845.285	371.591	-1.18572	down	2.18e-08	3.01e-06
CotAD_51173	1026	752.333	1610.33	767.187	1558.18	1.02221	up	3.34e-07	3.6e-05
CotAD_35911	2013	774	399	791.187	386.568	-1.0333	down	9.2e-07	9e-05
CotAD_22992	1371	799.333	361	818.399	350.507	-1.22336	down	7.4e-09	1.1e-06
CotAD_19250	735	824.333	355.333	841.612	343.082	-1.2946	down	1.07e-09	1.86e-07
CotAD_61548	1389	901.333	443.667	920.316	432.415	-1.08971	down	1.25e-07	1.48e-05
CotAD_59038	297	807.667	364	827.982	352.724	-1.23106	down	6.59e-09	1e-06
CotAD_51071	3702	739.333	51.6667	756.29	50.4883	-3.90492	down	1.38e-53	5.31e-50
CotAD_65999	1560	801.333	1939	818.795	1880.81	1.19978	up	1.81e-09	3e-07
CotAD_15007	375	793.667	372.333	810.833	364.129	-1.15496	down	3.15e-08	4.23e-06
CotAD_65393	2175	808.333	420.333	825.342	407.296	-1.01891	down	1.1e-06	0.000106023
CotAD_73811	1620	852.333	381	869.204	370.218	-1.23132	down	3.98e-09	6.22e-07
CotAD_20802	2910	742.667	268.667	759.273	258.712	-1.55327	down	1.11e-12	2.75e-10
CotAD_47236	435	800.333	407.667	815.94	393.007	-1.05391	down	5.64e-07	5.79e-05
CotAD_20373	1605	804.667	1958.33	820.278	1887.36	1.20218	up	1.41e-09	2.4e-07
CotAD_68624	1443	702.667	355	715.447	345.665	-1.04947	down	6.11e-07	6.22e-05
CotAD_46754	495	887	336	907.329	326.749	-1.47344	down	1.91e-07	2.18e-05
CotAD_61479	594	624.667	96.6667	637.871	93.7049	-2.76707	down	1.17e-29	1.16e-26
CotAD_52357	1314	717.333	319	732.377	307.247	-1.25319	down	6.19e-09	9.43e-07
CotAD_41870	5850	640.333	38	655.965	36.8999	-4.15193	down	3.13e-55	1.39e-51
CotAD_07370	987	818	7492	838.118	7241.4	3.11104	up	1.09e-51	3.94e-48
CotAD_19268	822	617	319	632.732	309.08	-1.03362	down	1.87e-06	0.00017176
CotAD_22854	2235	739.333	1779	757.288	1723.46	1.18639	up	2.72e-09	4.38e-07
CotAD_53925	1929	590.333	1256.33	605.794	1216.28	1.00558	up	6.21e-07	6.3e-05
CotAD_16955	3471	628.667	1429.33	638.833	1381.54	1.11277	up	8.44e-06	0.000661416
CotAD_14719	1458	761	327	778.925	318.948	-1.28816	down	4.81e-07	5.03e-05
CotAD_76092	462	1088.33	137.667	1110.86	132.528	-3.06732	down	2.44e-07	2.73e-05
CotAD_02312	3000	659.667	286.667	673.83	277.586	-1.27945	down	3.67e-09	5.77e-07
CotAD_75513	693	686	208.333	699.838	200.984	-1.79994	down	6.31e-16	2.4e-13
CotAD_23204	237	715.333	259.667	731.594	250.48	-1.54635	down	2.01e-09	3.29e-07
CotAD_11297	1443	616.667	306.333	630.51	296.002	-1.09091	down	5.21e-07	5.4e-05
CotAD_41284	303	736.667	110.667	753.123	107.21	-2.81245	down	4.13e-25	3.1e-22
CotAD_66168	5067	513.667	3783	527.39	3679.73	2.80266	up	2.89e-13	7.81e-11
CotAD_18696	3048	620.333	1367	637.647	1326.12	1.05638	up	1.49e-07	1.75e-05
CotAD_03487	1995	672.333	242.667	687.071	234.702	-1.54963	down	1.85e-12	4.46e-10
CotAD_36686	363	685.667	130.333	701.973	125.868	-2.4795	down	3.98e-19	1.82e-16
CotAD_72838	879	610.667	219.667	621.603	212.718	-1.54705	down	3.01e-12	7.04e-10
CotAD_30905	1140	497	221.333	508.879	214.115	-1.24893	down	3.16e-08	4.23e-06
CotAD_19274	1617	555.333	258.667	568.089	249.94	-1.18454	down	8.92e-08	1.11e-05
CotAD_45615	1809	461	75.3333	472.017	73.1764	-2.68939	down	2.53e-15	8.92e-13
CotAD_44751	1014	627.667	0.666667	641.464	0.685319	-9.87038	down	1e-105	1.44e-101
CotAD_38725	1425	509	227.667	519.727	220.159	-1.23921	down	3.29e-08	4.39e-06
CotAD_45311	780	430.333	1072.33	440.883	1032.24	1.22731	up	2.35e-09	3.83e-07
CotAD_30904	3516	507	203.667	519.573	196.287	-1.40436	down	7.41e-10	1.33e-07
CotAD_75398	333	507.333	259.333	516.48	250.362	-1.0447	down	2.42e-06	0.000215213
CotAD_02989	1251	548.667	1186.67	561.321	1147.71	1.03186	up	3.92e-07	4.2e-05
CotAD_50540	735	582.333	225.667	593.354	217.047	-1.45089	down	8.42e-11	1.69e-08
CotAD_60363	2022	508	168.333	518.336	163.301	-1.66635	down	3.89e-13	1.04e-10
CotAD_01294	1539	407.333	115.667	416.558	113.128	-1.88056	down	5.87e-07	6.01e-05
CotAD_10397	2439	493	1667	506.6	1615.56	1.67311	up	2.23e-16	8.69e-14
CotAD_74139	591	556.667	203.333	568.713	197.295	-1.52735	down	1.05e-11	2.3e-09
CotAD_74351	1107	482.667	1021.67	493.083	990.14	1.0058	up	4e-06	0.000337465
CotAD_51399	1242	470.667	246.667	482.082	238.239	-1.01687	down	6.38e-06	0.000519199
CotAD_69600	2436	406.667	1524.33	415.645	1477.67	1.8299	up	3.63e-18	1.58e-15
CotAD_24836	1275	440.667	1271.33	451.854	1227.87	1.44223	up	2.15e-12	5.16e-10
CotAD_12668	1974	399	137.333	408.46	133.065	-1.61806	down	2.06e-09	3.36e-07
CotAD_19260	1197	537.333	249.333	548.732	240.634	-1.18926	down	8.99e-08	1.11e-05
CotAD_52607	666	448.667	135	457.348	132.304	-1.78944	down	1.14e-11	2.49e-09
CotAD_43630	1614	450	230	459.95	224.068	-1.03754	down	3.59e-06	0.000307144
CotAD_19291	525	355.333	111.333	363.924	107.893	-1.75404	down	3.64e-06	0.000311264
CotAD_55025	2163	451.333	216.667	460.678	210.288	-1.13139	down	5.46e-07	5.61e-05
CotAD_52710	1980	414.667	138.333	423.4	133.645	-1.66362	down	2.94e-12	6.91e-10
CotAD_25133	651	490	47	499.291	45.0434	-3.47049	down	2.87e-39	4.61e-36
CotAD_52256	567	453.667	219.333	462.255	211.018	-1.13132	down	6.67e-07	6.72e-05
CotAD_12741	201	536.333	152.333	545.792	149.11	-1.87197	down	1.73e-09	2.9e-07
CotAD_51281	1830	361.667	58.6667	371.303	56.2519	-2.72262	down	7.01e-13	1.79e-10
CotAD_16287	507	414.667	117.667	423.865	115.45	-1.87634	down	4.66e-15	1.57e-12
CotAD_19253	1224	407.333	175.333	416.835	169.303	-1.29987	down	2.8e-08	3.77e-06
CotAD_41097	1035	445.333	1062.33	453.297	1022.87	1.1741	up	8.82e-08	1.1e-05
CotAD_62102	1671	451.667	165.333	460.845	160.221	-1.52422	down	4.98e-11	1.02e-08
CotAD_59714	1221	393.333	192.333	402.181	185.928	-1.1131	down	1.65e-06	0.000154532
CotAD_54310	1596	454	147.333	463.856	142.139	-1.70637	down	4.43e-13	1.18e-10
CotAD_42964	762	364.667	957.667	371.105	931.549	1.32781	up	5.91e-06	0.000483885
CotAD_15107	417	523.333	1.33333	535.961	1.37064	-8.61114	down	3e-25	2.28e-22
CotAD_25832	1512	447.667	5.66667	452.551	5.50982	-6.35993	down	1.62e-12	3.97e-10
CotAD_47295	1308	374.333	172	383.301	166.281	-1.20485	down	3.3e-07	3.58e-05
CotAD_13972	3210	321	808	329.293	781.244	1.2464	up	4.16e-09	6.49e-07
CotAD_46251	2724	319	686.667	326.606	664.747	1.02526	up	1.71e-06	0.0001584
CotAD_70063	978	379.333	99	386.735	95.8623	-2.01231	down	4.69e-16	1.8e-13
CotAD_11246	1407	309	1	315.219	0.949726	-8.37463	down	2.1e-41	3.91e-38
CotAD_71346	1350	431.667	203	440.518	195.699	-1.17056	down	3.5e-07	3.77e-05
CotAD_49939	1896	340.667	75.6667	348.237	73.3019	-2.24815	down	3.21e-18	1.41e-15
CotAD_17329	672	432.333	155.667	440.606	152.523	-1.53046	down	8.48e-09	1.26e-06
CotAD_01293	8568	326.333	92.3333	334.057	89.0444	-1.9075	down	7.21e-14	2.06e-11
CotAD_34610	2802	305.333	824.333	313.058	799.375	1.35244	up	2.54e-09	4.11e-07
CotAD_19256	1590	346.333	164.333	354.276	158.392	-1.16138	down	1.21e-06	0.000115922
CotAD_49675	1689	340.667	127.667	347.974	123.579	-1.49354	down	9.4e-10	1.65e-07
CotAD_47291	363	313	84.6667	320.078	81.7186	-1.96968	down	2.33e-14	7.03e-12
CotAD_57941	429	303.333	0	311.596	0.001	-18.2493	down	3.12e-38	4.5e-35
CotAD_24568	333	414.333	137.667	420.752	134.07	-1.64998	down	2.66e-07	2.95e-05
CotAD_15858	957	399.333	202	407.672	194.569	-1.06712	down	4.11e-06	0.000345736
CotAD_66466	1170	391	1155	398.995	1116.35	1.48435	up	1.06e-12	2.66e-10
CotAD_35802	804	334	53	341.348	50.8007	-2.74832	down	4.07e-24	2.87e-21
CotAD_04754	498	374	839.333	381.947	812.689	1.08933	up	2.44e-07	2.73e-05
CotAD_24473	2070	300.333	73.3333	305.605	70.8057	-2.10973	down	3.39e-13	9.09e-11
CotAD_38738	663	254	584.667	259.858	567.751	1.12753	up	3.28e-07	3.58e-05
CotAD_55592	3654	292.667	124.333	300.068	121.297	-1.30675	down	7.11e-07	7.1e-05
CotAD_56192	1758	247.667	1754	254.104	1696.11	2.73874	up	3.12e-23	2.05e-20
CotAD_30745	375	342.333	131	349.439	127.526	-1.45425	down	1.8e-09	3e-07
CotAD_55286	1560	359	43.6667	367.275	42.0991	-3.125	down	5.76e-25	4.27e-22
CotAD_38396	2103	366.667	150	373.594	144.713	-1.36827	down	1e-08	1.47e-06
CotAD_29182	1044	344.333	129.667	352.263	125.874	-1.48467	down	1.01e-09	1.77e-07
CotAD_56193	1752	257.333	2090.67	263.355	2021.5	2.94035	up	1.71e-37	2.4e-34
CotAD_35109	861	326.333	152.667	331.854	146.863	-1.17608	down	1.09e-06	0.000105067
CotAD_37592	1512	342.333	116.333	348.268	113.077	-1.62289	down	3.25e-11	6.78e-09
CotAD_61261	1476	277.333	88	283.411	84.949	-1.73823	down	2.47e-11	5.21e-09
CotAD_34300	2148	277	726	282.701	702.843	1.31392	up	1.38e-09	2.35e-07
CotAD_02664	348	257.667	93.6667	263.293	91.1201	-1.53083	down	3.37e-09	5.37e-07
CotAD_34516	1287	271	4.33333	275.864	4.20618	-6.0353	down	1.07e-53	4.41e-50
CotAD_01209	777	276	89	282.389	85.8795	-1.7173	down	4.37e-11	9.04e-09
CotAD_12520	666	320.333	57.3333	325.299	55.5298	-2.55043	down	5.17e-13	1.36e-10
CotAD_31441	1332	286.667	103.333	292.913	99.9481	-1.55122	down	1.07e-09	1.86e-07
CotAD_26683	1545	240	4.33333	243.518	4.03365	-5.9158	down	6.58e-17	2.66e-14
CotAD_13886	594	259	917.667	264.661	885.364	1.74212	up	5.95e-16	2.27e-13
CotAD_03617	939	279.667	13.3333	284.727	12.9736	-4.45592	down	1.26e-41	2.42e-38
CotAD_00637	2784	142.667	603.667	146.494	585.55	1.99896	up	4.22e-07	4.47e-05
CotAD_76545	942	274.333	120	278.892	116.37	-1.26099	down	4.26e-07	4.5e-05
CotAD_24348	450	230	106.667	235.809	103.736	-1.1847	down	4.92e-06	0.000409906
CotAD_61970	1389	263.667	29	267.649	28.3696	-3.23792	down	7.54e-15	2.46e-12
CotAD_67668	1194	284	21	286.959	20.1345	-3.8331	down	9.34e-07	9.12e-05
CotAD_56462	1596	219.333	88.3333	223.45	85.1476	-1.39191	down	2e-07	2.27e-05
CotAD_67648	1152	181	0.666667	184.61	0.685319	-8.07349	down	7.33e-19	3.31e-16
CotAD_69811	309	231.667	84.6667	236.995	82.7424	-1.51816	down	3.02e-06	0.000265033
CotAD_30712	324	220	94	225.483	91.5114	-1.30099	down	8.54e-07	8.4e-05
CotAD_13700	573	253	105.333	258.902	102.701	-1.33395	down	1.8e-07	2.06e-05
CotAD_54454	1350	179.333	401.333	184.366	388.423	1.07505	up	3.23e-06	0.000281774
CotAD_54664	588	193.333	87.3333	198.35	84.2841	-1.23472	down	6.82e-06	0.0005504
CotAD_51066	4092	231.333	34.6667	235.99	33.3112	-2.82465	down	3.78e-21	2.14e-18
CotAD_22312	318	276.667	120.667	281.518	116.547	-1.27231	down	7.99e-06	0.00063259
CotAD_66224	906	243	1.33333	248.032	1.37064	-7.49953	down	5.5e-57	2.65e-53
CotAD_71434	2301	215	80.6667	219.355	77.2536	-1.50559	down	3.68e-08	4.88e-06
CotAD_22233	762	196.333	40	200.227	38.417	-2.38182	down	2.68e-15	9.35e-13
CotAD_35421	3204	163.333	601.667	167.539	584.407	1.80248	up	1.76e-12	4.26e-10
CotAD_26221	930	207.333	2	210.895	1.89945	-6.7948	down	1.19e-48	3.61e-45
CotAD_22183	612	216	95.3333	219.843	92.2427	-1.25297	down	2.15e-06	0.000193975
CotAD_55607	1380	179.667	579	182.775	560.723	1.61722	up	1.7e-08	2.38e-06
CotAD_47075	1857	157.667	1.33333	161.296	1.27875	-6.97883	down	9.65e-35	1.21e-31
CotAD_33752	2181	165.333	445	168.696	431.018	1.35332	up	6.62e-09	1e-06
CotAD_41729	813	202	586	206.869	564.163	1.44739	up	8.46e-11	1.69e-08
CotAD_56923	864	232	100.667	237.395	97.2818	-1.28705	down	3.57e-06	0.000306357
CotAD_03622	1020	245	55.6667	249.203	53.7507	-2.21297	down	1.17e-13	3.28e-11
CotAD_30957	2067	136.333	20.6667	139.659	20.0198	-2.80241	down	6.81e-07	6.85e-05
CotAD_47299	1005	209.667	92	213.144	89.0998	-1.25833	down	2.23e-06	0.000200532
CotAD_13849	537	193	591.333	196.838	570.53	1.53529	up	9.09e-12	2.03e-09
CotAD_73261	1278	185	38.6667	189.149	37.2313	-2.34494	down	1.62e-14	4.99e-12
CotAD_69614	2091	170.333	6	173.635	5.81395	-4.90039	down	7.31e-34	8.78e-31
CotAD_57641	630	168	370	172.25	358.869	1.05895	up	6.86e-06	0.000552145
CotAD_04881	1908	134.333	414.333	137.706	399.447	1.53641	up	9.63e-11	1.91e-08
CotAD_34609	2766	153.333	27	157.345	25.8815	-2.60394	down	4.95e-15	1.65e-12
CotAD_38317	375	218	38.3333	221.496	36.806	-2.58927	down	1.43e-12	3.51e-10
CotAD_50158	2583	147	442.333	150.021	428.535	1.51425	up	1.4e-10	2.75e-08
CotAD_35221	1341	159.333	474.667	162.972	460.033	1.49711	up	1.2e-10	2.38e-08
CotAD_25844	5079	197.667	581.333	200.871	566.136	1.49488	up	2.69e-06	0.000237431
CotAD_74736	1209	166	2.33333	169.578	2.34645	-6.17532	down	6.07e-40	1.03e-36
CotAD_60946	483	151	2083	155.249	2019.48	3.70133	up	3.41e-61	1.97e-57
CotAD_20538	1596	165.667	358	170.013	347.624	1.03188	up	1.28e-05	0.000972633
CotAD_14645	726	135	1	138.587	0.929268	-7.22048	down	5.27e-30	5.34e-27
CotAD_23453	3042	204.667	84.3333	207.906	81.3864	-1.35307	down	7.81e-06	0.000621165
CotAD_52274	774	182.333	78.6667	185.39	76.3822	-1.27926	down	3.48e-06	0.000300107
CotAD_69942	363	216	71.3333	220.076	68.9199	-1.67501	down	2.31e-08	3.16e-06
CotAD_34397	873	130.333	359	133.519	345.807	1.37292	up	1.21e-08	1.73e-06
CotAD_34848	3633	150.333	26	153.469	25.4694	-2.5911	down	4.72e-15	1.58e-12
CotAD_01244	1026	178.667	33.3333	181.385	32.3037	-2.48929	down	8.05e-11	1.62e-08
CotAD_11487	1545	167.333	612	169.857	588.548	1.79284	up	2.37e-06	0.000212078
CotAD_56959	912	137	736.333	140.393	711.255	2.3409	up	1.71e-24	1.23e-21
CotAD_54555	1041	135.333	327	138.036	316.405	1.19673	up	9.71e-07	9.44e-05
CotAD_64014	1248	146	360.667	148.93	347.968	1.22432	up	3.18e-07	3.48e-05
CotAD_56979	3096	113	30	115.539	29.5529	-1.96701	down	6.26e-07	6.34e-05
CotAD_46256	819	141.667	322	144.285	309.866	1.10272	up	5.46e-06	0.000450215
CotAD_19305	3069	119.333	301.667	122.068	290.65	1.2516	up	4.36e-07	4.59e-05
CotAD_24870	648	151.667	434.667	154.312	419.263	1.442	up	9.15e-10	1.62e-07
CotAD_64713	5433	130.333	512	133.191	498.444	1.90393	up	9.38e-10	1.65e-07
CotAD_03326	732	140.333	316	142.637	307.55	1.10847	up	7.3e-06	0.000585496
CotAD_35153	1557	159	831.667	162.157	803.497	2.3089	up	1.43e-24	1.05e-21
CotAD_36847	2013	111.333	42.3333	114.235	41.1298	-1.47375	down	7.33e-06	0.000586889
CotAD_30958	2307	106.667	23	108.855	22.3458	-2.28434	down	2.73e-10	5.17e-08
CotAD_38348	1923	111	12	113.759	11.4465	-3.313	down	1.19e-16	4.69e-14
CotAD_47530	1398	147.333	373.667	149.698	359.697	1.26473	up	1.23e-07	1.47e-05
CotAD_20064	795	120.333	0.333333	122.685	0.309756	-8.62961	down	7.42e-36	9.74e-33
CotAD_33946	1785	106	270	108.419	261.11	1.26804	up	6.64e-07	6.7e-05
CotAD_56347	3735	100.667	268.333	103.248	260.199	1.33349	up	2.03e-07	2.3e-05
CotAD_40233	2022	102.667	30.3333	105.253	29.3466	-1.8426	down	1.63e-07	1.91e-05
CotAD_66491	1821	111.333	32.3333	113.77	31.0089	-1.87536	down	5.29e-08	6.86e-06
CotAD_45420	339	99.6667	27.3333	102.116	26.5792	-1.94184	down	5.82e-08	7.47e-06
CotAD_52283	2904	145.333	659.667	149.057	641.132	2.10475	up	2.82e-07	3.11e-05
CotAD_14901	1020	152.667	362	155.243	350.098	1.17323	up	1.01e-06	9.75e-05
CotAD_17384	1485	140.667	17.3333	143.989	16.7112	-3.10707	down	3.16e-17	1.3e-14
CotAD_09557	1740	132	39.3333	134.003	37.8227	-1.82494	down	8.64e-07	8.49e-05
CotAD_17495	711	159.667	731.667	162.538	705.623	2.11812	up	1.38e-07	1.63e-05
CotAD_68825	201	132	0	134.23	0.001	-17.0343	down	3.78e-40	6.62e-37
CotAD_14646	546	104.333	22.6667	107.242	21.7275	-2.30328	down	2.35e-08	3.21e-06
CotAD_67675	1083	111	351.667	112.786	342.184	1.60118	up	1.46e-10	2.87e-08
CotAD_35443	1146	120.667	24	122.944	23.0471	-2.41534	down	7.76e-12	1.77e-09
CotAD_40154	1557	110.333	370	112.298	356.537	1.66671	up	1.32e-11	2.85e-09
CotAD_16006	1515	133	34	135.302	32.6792	-2.04974	down	4.68e-10	8.63e-08
CotAD_14644	717	102.333	0	104.805	0.001	-16.6773	down	6.48e-33	6.94e-30
CotAD_52350	537	110	34	112.179	32.7097	-1.77801	down	1.95e-07	2.22e-05
CotAD_04030	2271	101.333	1.33333	103.942	1.23902	-6.39042	down	4.57e-28	4.19e-25
CotAD_40720	936	137	8.66667	139.883	8.33973	-4.06807	down	2.55e-24	1.82e-21
CotAD_25703	1506	116	538.667	118.832	522.03	2.1352	up	3.29e-06	0.00028588
CotAD_10035	807	109.333	268	111.691	260.691	1.22283	up	1.83e-06	0.000168882
CotAD_64475	384	122	37.3333	124.895	36.1773	-1.78756	down	5.61e-08	7.24e-06
CotAD_68302	888	108.667	1068.67	110.834	1031.22	3.21788	up	9.54e-34	1.1e-30
CotAD_30584	846	142	38	145.352	36.5881	-1.9901	down	2.46e-06	0.00021885
CotAD_57668	1365	115.667	32.3333	118.032	31.4435	-1.90835	down	1.63e-08	2.3e-06
CotAD_10828	300	126	41.6667	128.999	40.3834	-1.67552	down	1.96e-07	2.23e-05
CotAD_03625	2910	83	204.667	85.0785	198.358	1.22124	up	6.99e-06	0.00056198
CotAD_56975	1590	80.6667	15.6667	82.4808	15.1532	-2.44444	down	4.82e-09	7.45e-07
CotAD_04245	1506	129.333	53	131.868	51.0219	-1.36991	down	1.06e-05	0.000816657
CotAD_21128	486	162	5.66667	164.393	5.60972	-4.87308	down	1.99e-12	4.8e-10
CotAD_65465	4332	122	345	124.615	334.339	1.42383	up	6.75e-09	1.02e-06
CotAD_04715	1077	98.3333	284.333	100.307	276.796	1.46441	up	3.91e-08	5.16e-06
CotAD_53335	1272	142.333	879.333	144.73	849.375	2.55304	up	3.92e-29	3.83e-26
CotAD_11237	879	99.3333	34.6667	101.718	33.4745	-1.60344	down	4e-06	0.000337465
CotAD_09297	3345	118.667	30.6667	120.843	29.7823	-2.02061	down	2.49e-09	4.04e-07
CotAD_52225	849	143	23.3333	146.138	22.55	-2.69613	down	1.24e-07	1.48e-05
CotAD_68185	1632	86.3333	28.3333	88.7185	27.2634	-1.70227	down	4.53e-06	0.000379421
CotAD_34608	2781	93.6667	499	95.9771	484.232	2.33494	up	1.13e-21	6.53e-19
CotAD_70528	948	123.333	23.3333	125.408	22.5773	-2.47368	down	6.97e-12	1.6e-09
CotAD_51067	2658	76	1	77.5144	0.975811	-6.31172	down	2.52e-22	1.52e-19
CotAD_41526	1401	89	20.3333	90.8922	19.6623	-2.20872	down	9.42e-09	1.39e-06
CotAD_52950	216	87.6667	237.333	89.586	229.841	1.35929	up	4.3e-06	0.000360953
CotAD_20372	1848	95.3333	255	97.5087	246.066	1.33544	up	2.64e-07	2.93e-05
CotAD_48364	1236	119.667	8	122.6	7.76557	-3.98072	down	1.88e-10	3.61e-08
CotAD_51597	1047	83	334.667	84.5465	323.947	1.93794	up	4.92e-14	1.44e-11
CotAD_17473	627	87	221	88.5561	213.569	1.27004	up	2.33e-06	0.000208845
CotAD_31434	717	86	22	87.5795	21.3824	-2.03417	down	9.33e-08	1.15e-05
CotAD_49194	1095	81.6667	237.333	83.587	228.037	1.44791	up	4.98e-08	6.5e-06
CotAD_23479	2097	74.3333	20.6667	76.2664	20.013	-1.93011	down	1.44e-06	0.00013538
CotAD_30109	801	70.6667	213.667	72.0157	206.794	1.52181	up	3.96e-08	5.22e-06
CotAD_11236	405	76.6667	22.3333	78.8248	21.4722	-1.87618	down	8.21e-06	0.000645101
CotAD_51068	2082	98	3.33333	99.9095	3.22355	-4.9539	down	4.12e-23	2.67e-20
CotAD_51534	237	83	0	84.854	0.001	-16.3727	down	1.02e-27	9.1e-25
CotAD_72080	2586	73	212	74.4925	204.46	1.45665	up	1.19e-07	1.43e-05
CotAD_36877	897	102	393	104.538	381.992	1.86951	up	3.75e-14	1.1e-11
CotAD_19247	339	96.3333	34	97.7379	32.7415	-1.5778	down	6.32e-06	0.000515159
CotAD_65065	1761	85	29	86.7317	27.8239	-1.64024	down	9.51e-06	0.000740237
CotAD_75833	570	61.6667	0	63.1262	0.001	-15.946	down	1.4e-21	8.02e-19
CotAD_14648	498	81.3333	3	83.3243	2.93988	-4.82491	down	1.03e-19	5.01e-17
CotAD_36107	1713	57.6667	329.667	58.8472	320.223	2.44403	up	1.56e-08	2.2e-06
CotAD_68303	900	71.3333	803	72.8947	776.668	3.41341	up	2.32e-44	5.58e-41
CotAD_74760	1650	75	0	76.8956	0.001	-16.2306	down	1.71e-25	1.32e-22
CotAD_60526	1311	61.3333	189.667	62.2381	183.536	1.56019	up	6.19e-08	7.9e-06
CotAD_22227	1668	85	0	86.903	0.001	-16.4071	down	2.87e-28	2.67e-25
CotAD_50324	4308	100.333	492.333	103.137	478.039	2.21256	up	2.22e-17	9.2e-15
CotAD_08527	1335	76	231	77.8906	223.15	1.51849	up	1.81e-08	2.53e-06
CotAD_03630	363	71	239	72.3337	231.298	1.67701	up	7.8e-10	1.39e-07
CotAD_11538	630	59.3333	0	60.5438	0.001	-15.8857	down	7.51e-21	4.09e-18
CotAD_15165	1632	61.3333	14.6667	62.8438	13.9222	-2.17439	down	1.29e-06	0.000122366
CotAD_27961	1365	78.3333	15	79.7059	14.4293	-2.46568	down	3.13e-09	5.02e-07
CotAD_51070	609	65.3333	8.33333	66.6294	8.06288	-3.04679	down	1.67e-10	3.24e-08
CotAD_13660	1422	43.6667	233.333	44.6793	224.98	2.33212	up	7.9e-16	2.93e-13
CotAD_17426	810	92.6667	4	94.4581	3.79652	-4.63693	down	7.79e-21	4.2e-18
CotAD_60774	600	76.6667	12	78.6242	11.4032	-2.78553	down	2.16e-10	4.1e-08
CotAD_22198	993	71.6667	240.667	73.0673	232.886	1.67232	up	7.79e-10	1.39e-07
CotAD_19215	768	75.3333	23	76.8442	22.4638	-1.77434	down	4.89e-06	0.000407566
CotAD_65739	543	63.3333	1.33333	64.9063	1.25266	-5.69529	down	4.33e-18	1.85e-15
CotAD_56334	2277	53	2.66667	54.465	2.57113	-4.40485	down	2.37e-12	5.63e-10
CotAD_63248	528	66.6667	18.3333	68.3566	17.7436	-1.94578	down	3.39e-06	0.000292684
CotAD_26686	1413	85.3333	679	86.2385	653.165	2.92104	up	5.73e-06	0.000471929
CotAD_33125	390	77	0	78.4377	0.001	-16.2593	down	5.31e-26	4.26e-23
CotAD_23480	1302	52.3333	11.3333	53.7302	11.081	-2.27765	down	1.91e-06	0.000174923
CotAD_20719	1641	55.3333	7.66667	56.2152	7.23793	-2.95731	down	5.17e-07	5.37e-05
CotAD_67340	624	53.3333	12.6667	54.8781	12.4175	-2.14385	down	8.17e-06	0.000642926
CotAD_15654	762	70.3333	14	71.9188	13.7882	-2.38294	down	2.25e-08	3.1e-06
CotAD_56257	2697	65	8.33333	66.0611	8.14113	-3.0205	down	1.99e-10	3.82e-08
CotAD_49001	1386	56	163	57.3347	157.597	1.45876	up	8.19e-07	8.12e-05
CotAD_47074	444	51.3333	0	52.2633	0.001	-15.6735	down	2.23e-18	9.89e-16
CotAD_54473	2043	50.3333	150.667	51.488	145.039	1.49413	up	8.47e-07	8.36e-05
CotAD_60064	894	53	4	54.2171	3.79652	-3.836	down	2.27e-11	4.82e-09
CotAD_67650	852	44.3333	0	45.389	0.001	-15.4701	down	3.34e-16	1.29e-13
CotAD_51681	561	61	14.3333	62.1485	13.5967	-2.19246	down	1.13e-06	0.000108121
CotAD_51596	564	49	178.667	49.9154	172.28	1.7872	up	1.95e-09	3.22e-07
CotAD_72119	1026	55	257.667	56.1599	248.885	2.14787	up	1.07e-14	3.38e-12
CotAD_17327	801	61.6667	14	62.8274	13.4752	-2.22109	down	6.44e-07	6.51e-05
CotAD_38316	1044	53.6667	352	54.8536	340.552	2.63422	up	9.83e-23	6.17e-20
CotAD_26370	1758	47	5.33333	48.1635	5.29877	-3.18421	down	9.16e-09	1.35e-06
CotAD_65232	918	36.6667	241	37.5178	233.114	2.63539	up	4.45e-19	2.02e-16
CotAD_58626	522	51	7	52.5394	6.7115	-2.96869	down	2.01e-06	0.000182669
CotAD_66569	1008	42	189.333	42.6808	182.415	2.09557	up	4.38e-09	6.8e-07
CotAD_21238	762	64.3333	17.3333	65.4491	16.836	-1.95883	down	3.7e-06	0.000315292
CotAD_61364	1116	43	168.667	44.095	163.312	1.88894	up	5.96e-10	1.09e-07
CotAD_67649	759	42	0	43.0048	0.001	-15.3922	down	1.88e-15	6.72e-13
CotAD_19978	1542	57.6667	0	58.8301	0.001	-15.8443	down	2.41e-20	1.24e-17
CotAD_52654	1320	57.6667	1737.33	58.8528	1704.91	4.85644	up	7.7e-09	1.15e-06
CotAD_22196	1572	72.3333	18.3333	73.5394	17.4691	-2.07371	down	5.37e-07	5.53e-05
CotAD_01530	2277	59.6667	180.667	60.3384	174.706	1.53378	up	3.57e-06	0.000306357
CotAD_13327	3255	46	9.33333	46.9948	9.1033	-2.36804	down	3.61e-06	0.000308919
CotAD_13699	1365	57	210.667	58.2482	203.87	1.80736	up	2.12e-10	4.05e-08
CotAD_17336	756	40.6667	2	41.5716	1.85854	-4.48336	down	1.49e-10	2.91e-08
CotAD_18648	3558	35	121.333	35.6629	116.809	1.71166	up	2.95e-06	0.000259233
CotAD_35791	837	35	2	36.0943	1.87218	-4.26898	down	2.84e-06	0.000250028
CotAD_17324	708	62.3333	175.667	63.4431	169.046	1.41388	up	9.86e-07	9.55e-05
CotAD_35847	1323	55.3333	275.333	56.1312	265.336	2.24094	up	6.89e-09	1.04e-06
CotAD_52868	1059	63.3333	0.666667	64.7664	0.619512	-6.70797	down	4.12e-18	1.78e-15
CotAD_66997	480	29.6667	206.667	30.444	200.886	2.72214	up	1.98e-13	5.41e-11
CotAD_04595	1701	64.6667	9.66667	66.2543	9.19637	-2.84888	down	1.36e-06	0.000128975
CotAD_52336	1734	42	6.66667	42.6661	6.38129	-2.74117	down	9.86e-07	9.55e-05
CotAD_14549	5409	42.3333	9	43.2879	8.82526	-2.29425	down	1.21e-05	0.000926298
CotAD_13973	1575	38.6667	139	39.8123	134.471	1.75601	up	3.67e-08	4.88e-06
CotAD_35410	354	33.3333	2	34.3602	1.93798	-4.14811	down	5.93e-07	6.06e-05
CotAD_65067	330	55	0.333333	55.8169	0.309756	-7.49343	down	3.19e-18	1.41e-15
CotAD_34595	5874	30.3333	262	31.0867	253.891	3.02984	up	4.14e-24	2.88e-21
CotAD_19597	2505	49.3333	136.667	50.1549	132.141	1.39762	up	7.78e-06	0.000619872
CotAD_34640	1398	49.6667	1	50.0789	0.949726	-5.72055	down	1.7e-06	0.000158274
CotAD_42265	1692	29.6667	120.667	30.2808	117.091	1.95116	up	1.37e-08	1.95e-06
CotAD_64190	555	36.3333	114	37.2238	110.539	1.57025	up	2.95e-06	0.000259587
CotAD_32848	2010	43.3333	123.333	44.5585	119.815	1.42704	up	9.14e-06	0.000713231
CotAD_22103	3768	44.6667	5	45.5272	4.86541	-3.22609	down	1.83e-08	2.56e-06
CotAD_69602	1137	33	230.667	33.6434	224.916	2.74099	up	7.55e-07	7.52e-05
CotAD_54550	3162	32	104	32.8681	100.058	1.60608	up	3.47e-06	0.000299425
CotAD_03009	2118	50.3333	2	51.7145	2.00379	-4.68977	down	6.41e-08	8.14e-06
CotAD_41954	1332	30.3333	1507.67	31.2156	1456.1	5.5437	up	7.89e-10	1.4e-07
CotAD_10201	1617	21.3333	123.667	21.7854	118.794	2.44703	up	5.54e-08	7.18e-06
CotAD_45972	957	31	117	31.8233	113.965	1.84044	up	1.78e-07	2.05e-05
CotAD_64185	1443	31.6667	114.667	32.3206	110.647	1.77544	up	2.21e-07	2.5e-05
CotAD_46902	2352	24	171.333	24.6734	165.817	2.74856	up	8.06e-17	3.19e-14
CotAD_76654	921	38.6667	371.333	39.4736	361.216	3.1939	up	4.19e-07	4.45e-05
CotAD_63111	645	34	2.33333	34.7655	2.18875	-3.98948	down	2.72e-08	3.69e-06
CotAD_39225	543	45	216.333	45.6586	209.015	2.19465	up	7.6e-14	2.16e-11
CotAD_43357	1932	31	0	31.7614	0.001	-14.955	down	8.29e-12	1.88e-09
CotAD_64317	2037	50.3333	234	51.0683	226.268	2.14753	up	6.15e-14	1.78e-11
CotAD_53234	1086	35.6667	121.333	36.3363	117.011	1.68716	up	4.19e-07	4.45e-05
CotAD_37923	1044	28.3333	110.667	29.0838	107.153	1.88139	up	7.67e-08	9.63e-06
CotAD_19240	1194	44.3333	7.66667	45.0798	7.41728	-2.60352	down	1.17e-06	0.000112524
CotAD_03004	414	45.6667	0.666667	46.7266	0.619512	-6.23697	down	1.68e-14	5.14e-12
CotAD_51362	510	28.6667	0.666667	29.1895	0.619512	-5.55817	down	3.44e-09	5.45e-07
CotAD_27574	1185	28	278.333	28.6499	269.417	3.23324	up	4.33e-27	3.67e-24
CotAD_73653	1698	25.3333	0	25.7649	0.001	-14.6531	down	7.83e-10	1.39e-07
CotAD_50889	1062	44.3333	303.333	45.0859	294.181	2.70596	up	5.29e-22	3.11e-19
CotAD_17445	348	35.3333	124.333	35.7238	120.35	1.75228	up	1.74e-07	2.01e-05
CotAD_61481	330	26.6667	2	27.2135	1.91872	-3.82611	down	1.19e-06	0.000114037
CotAD_60287	1758	34.6667	234.667	35.4143	226.862	2.67941	up	3.09e-19	1.44e-16
CotAD_39167	276	22.6667	107	23.204	103.485	2.15697	up	3.56e-09	5.61e-07
CotAD_31447	2067	27	89	27.7929	86.3161	1.63491	up	9.05e-06	0.000707098
CotAD_31278	1869	27	211.667	27.475	205.354	2.90192	up	3.28e-20	1.64e-17
CotAD_51069	240	28.3333	0	29.0765	0.001	-14.8276	down	6.62e-11	1.35e-08
CotAD_57243	399	31.3333	355.333	31.8566	345.046	3.43712	up	6.49e-33	6.94e-30
CotAD_31263	720	35.6667	359	36.5787	346.446	3.24355	up	8.07e-31	8.32e-28
CotAD_66223	1203	25.3333	1.33333	25.868	1.31847	-4.29423	down	4.44e-07	4.66e-05
CotAD_25289	477	39	2.66667	39.802	2.53141	-3.97483	down	3e-09	4.82e-07
CotAD_73203	1368	40	124.667	40.7363	120.64	1.56633	up	1.68e-06	0.000156478
CotAD_04028	846	29.6667	0	30.4539	0.001	-14.8943	down	2.31e-11	4.88e-09
CotAD_44320	531	29.6667	349.667	30.5901	338.224	3.46684	up	2.42e-33	2.69e-30
CotAD_49344	471	22.6667	0	23.4372	0.001	-14.5165	down	7.29e-07	7.27e-05
CotAD_74547	4404	24	354.667	24.5618	342.508	3.80165	up	6.04e-07	6.16e-05
CotAD_36484	546	27.6667	247.667	28.2221	238.642	3.07995	up	5.61e-15	1.85e-12
CotAD_33737	933	33	3.33333	33.6091	3.13166	-3.42385	down	5.08e-07	5.29e-05
CotAD_43164	477	26.3333	0	26.8962	0.001	-14.7151	down	3.39e-10	6.4e-08
CotAD_41734	1116	35	0	35.3414	0.001	-15.1091	down	7.3e-09	1.1e-06
CotAD_14653	294	26	0	26.774	0.001	-14.7085	down	4.09e-10	7.62e-08
CotAD_65996	1332	54	0	54.9318	0.001	-15.7454	down	4.82e-11	9.94e-09
CotAD_12432	762	24	152	24.5679	146.994	2.58092	up	9.91e-12	2.19e-09
CotAD_37745	330	30.6667	0	31.3716	0.001	-14.9372	down	1.09e-11	2.39e-09
CotAD_47629	270	29	298.333	29.5572	289.63	3.29263	up	1.22e-28	1.15e-25
CotAD_43643	2133	39.6667	230	39.8286	223.628	2.48923	up	4.7e-14	1.38e-11
CotAD_40812	1134	31.3333	4	31.7099	3.94177	-3.00802	down	4.38e-06	0.000367391
CotAD_12921	1359	23	154.333	23.5686	149.098	2.66132	up	3.96e-15	1.34e-12
CotAD_42465	339	34.3333	0.333333	35.0804	0.34266	-6.67775	down	8e-12	1.82e-09
CotAD_53082	1788	23.6667	87.3333	24.1082	84.1096	1.80275	up	2.06e-06	0.000186839
CotAD_63165	486	27	0.666667	27.4419	0.633151	-5.43769	down	1.18e-08	1.69e-06
CotAD_49335	330	21.3333	0	21.8222	0.001	-14.4135	down	1.87e-08	2.61e-06
CotAD_61480	357	17.6667	0	18.0288	0.001	-14.138	down	3.84e-07	4.12e-05
CotAD_19074	1173	37.6667	0	38.5534	0.001	-15.2346	down	2.81e-11	5.9e-09
CotAD_43285	828	25	88.6667	25.531	85.6865	1.74682	up	3.21e-06	0.000280279
CotAD_12334	198	25.6667	143.333	26.1387	137.355	2.39364	up	6.58e-06	0.000533887
CotAD_13995	1161	11.6667	254.667	11.969	245.881	4.36059	up	1.52e-10	2.96e-08
CotAD_21764	1371	21.6667	154.333	22.22	148.615	2.74165	up	2.84e-07	3.12e-05
CotAD_36605	1002	30	114.667	30.4325	110.949	1.86621	up	3.27e-06	0.000284397
CotAD_46791	2271	16.3333	80.6667	16.7029	77.9325	2.22213	up	5.82e-08	7.47e-06
CotAD_44676	1500	43	747	43.7588	721.088	4.04253	up	3.28e-15	1.13e-12
CotAD_07312	2064	31	150.333	31.503	145.938	2.21179	up	1.66e-11	3.58e-09
CotAD_44288	942	28.6667	118	29.1294	113.608	1.96352	up	1.49e-08	2.12e-06
CotAD_19601	1143	12.3333	54.6667	12.6737	53.2456	2.07083	up	1.15e-05	0.000882498
CotAD_59086	1044	31.6667	2.66667	32.2274	2.5904	-3.63704	down	2.65e-07	2.94e-05
CotAD_22972	1191	28	216.667	28.3173	209.942	2.89024	up	2.81e-20	1.42e-17
CotAD_68865	348	25.6667	223.667	25.9405	217.262	3.06615	up	2.64e-22	1.57e-19
CotAD_13015	762	15.6667	75.3333	15.9878	72.4624	2.18026	up	1.95e-07	2.22e-05
CotAD_35858	1293	10.6667	139	10.9562	133.446	3.60643	up	7.21e-09	1.08e-06
CotAD_14669	159	27.6667	3.33333	28.1558	3.26327	-3.10904	down	1.05e-05	0.000812819
CotAD_43659	2601	23.6667	140.333	24.1917	135.342	2.48402	up	6.07e-09	9.27e-07
CotAD_74735	855	26.3333	2.66667	26.8269	2.51896	-3.41278	down	6.63e-06	0.000537621
CotAD_03629	1260	29.6667	2	30.2741	1.92434	-3.97565	down	1.75e-07	2.02e-05
CotAD_61365	1098	25.3333	184	25.7791	177.724	2.78537	up	1.03e-17	4.32e-15
CotAD_27899	1611	24.3333	630.333	25.0295	605.361	4.59609	up	5.74e-06	0.000471929
CotAD_16983	1482	9.33333	73	9.60761	70.4864	2.8751	up	5.26e-06	0.000436232
CotAD_40422	2172	18.3333	0.333333	18.5837	0.309756	-5.90676	down	1.71e-06	0.000158402
CotAD_41093	1260	18.6667	122.667	19.0238	118.373	2.63746	up	6.23e-13	1.6e-10
CotAD_39163	1020	21.6667	93.3333	22.3716	89.8633	2.00607	up	9.18e-08	1.13e-05
CotAD_70644	339	18	0.333333	18.4388	0.309756	-5.89547	down	2.08e-06	0.00018807
CotAD_37131	294	18.3333	0	18.7881	0.001	-14.1975	down	2.15e-07	2.43e-05
CotAD_41095	3018	19	183	19.3535	176.899	3.19226	up	4.36e-21	2.45e-18
CotAD_68826	255	23	1.66667	23.2495	1.62823	-3.83583	down	5.75e-06	0.000472257
CotAD_44430	1185	6.66667	126.333	6.93007	122.139	4.13951	up	1.7e-22	1.04e-19
CotAD_13123	492	12.6667	372.667	12.8309	358.398	4.80387	up	6.55e-06	0.000532594
CotAD_16666	1287	13.6667	307.333	14.083	294.976	4.38857	up	3.88e-15	1.33e-12
CotAD_36855	822	16.6667	387.667	17.0933	375.53	4.45743	up	2.24e-47	6.16e-44
CotAD_63886	1428	36.6667	492	36.6643	473.173	3.68992	up	2.1e-11	4.48e-09
CotAD_25498	2175	18	79.6667	18.3314	77.222	2.07469	up	3.29e-07	3.58e-05
CotAD_35860	1890	8.66667	343.333	8.93792	332.014	5.21516	up	1.24e-15	4.49e-13
CotAD_22459	1590	12	70.6667	12.2263	68.1234	2.47817	up	2.63e-08	3.57e-06
CotAD_72360	972	15	3303.67	15.3015	3173.91	7.69644	up	1.81e-09	3e-07
CotAD_39231	933	15	292.333	15.3015	281.878	4.20332	up	2.53e-38	3.75e-35
CotAD_18161	537	28.6667	0.666667	29.1705	0.685319	-5.41159	down	3.39e-09	5.39e-07
CotAD_69924	1050	17.6667	87	18.0534	83.7693	2.21415	up	2.96e-08	3.98e-06
CotAD_42054	1263	10	74.3333	10.3381	71.8594	2.79721	up	5.01e-10	9.21e-08
CotAD_73002	1494	12.6667	2117	13.0187	2036.4	7.2893	up	1.94e-08	2.7e-06
CotAD_53613	231	16	0	16.3555	0.001	-13.9975	down	1.51e-06	0.000142493
CotAD_08943	1578	11.3333	1053.33	11.6701	1019.09	6.44832	up	4.08e-44	9.43e-41
CotAD_30384	321	14	0	14.3053	0.001	-13.8043	down	8.07e-06	0.000638457
CotAD_19979	663	24.6667	0	25.3229	0.001	-14.6282	down	4.69e-07	4.91e-05
CotAD_18777	1713	14.3333	183.667	14.8816	178.018	3.58042	up	8.48e-12	1.91e-09
CotAD_66082	4242	23.3333	94.3333	23.6761	90.7529	1.93851	up	2.38e-07	2.68e-05
CotAD_37132	351	19	0	19.4566	0.001	-14.248	down	1.25e-07	1.48e-05
CotAD_11350	1503	23.3333	731.333	23.7473	710.629	4.90326	up	1.06e-68	6.81e-65
CotAD_36875	1320	14	246	14.3992	236.875	4.04006	up	2.04e-33	2.31e-30
CotAD_25610	435	15	73.6667	15.3335	71.264	2.21649	up	1.8e-07	2.06e-05
CotAD_70256	1512	6.33333	1239.33	6.55075	1193.25	7.50902	up	1.03e-23	7.02e-21
CotAD_16003	549	8.66667	493.333	8.85939	474.881	5.74421	up	2.17e-08	3.01e-06
CotAD_40725	552	17.3333	0	17.6906	0.001	-14.1107	down	5.05e-07	5.27e-05
CotAD_57359	231	26	214.667	26.207	208.327	2.99082	up	4.59e-21	2.55e-18
CotAD_19448	1119	13.3333	114.333	13.5706	110.436	3.02465	up	1.21e-14	3.78e-12
CotAD_25144	1545	9.33333	134.667	9.51558	131.461	3.7882	up	2.66e-14	7.96e-12
CotAD_10064	810	10.6667	84.3333	10.7764	80.8519	2.9074	up	4.84e-11	9.94e-09
CotAD_27901	705	15.3333	81	15.6208	77.961	2.31929	up	2.11e-08	2.92e-06
CotAD_29906	1365	19	0	19.1675	0.001	-14.2264	down	1.68e-06	0.000156846
CotAD_66067	1437	11.3333	58.3333	11.5916	56.1505	2.27622	up	1.3e-06	0.000123363
CotAD_64765	1509	18.3333	0	18.4721	0.001	-14.1731	down	1.05e-05	0.000812819
CotAD_29421	3918	13	80.6667	13.182	77.9734	2.56441	up	1.96e-09	3.22e-07
CotAD_57565	291	8.66667	54.3333	8.82319	52.2825	2.56696	up	3.3e-07	3.58e-05
CotAD_49859	2412	7	192	7.12226	187.357	4.71731	up	1.39e-14	4.29e-12
CotAD_26782	882	7.33333	150.667	7.58506	145.099	4.25773	up	2.72e-07	3.01e-05
CotAD_26979	879	7.33333	119.333	7.51694	115.643	3.94339	up	8.82e-12	1.98e-09
CotAD_73181	678	19	94.6667	19.1283	90.9968	2.25011	up	7.32e-09	1.1e-06
CotAD_25395	759	9.33333	59	9.43091	57.0798	2.59751	up	1.08e-07	1.31e-05
CotAD_50773	3114	12.3333	362.667	12.5093	350.962	4.81025	up	1.59e-49	5.11e-46
CotAD_49015	2388	7	59.3333	7.07992	57.4859	3.0214	up	3.5e-09	5.54e-07
CotAD_43356	1026	13.6667	0	14.0199	0.001	-13.7752	down	1.05e-05	0.000810711
CotAD_55852	660	19.3333	0	19.7077	0.001	-14.2665	down	3.34e-07	3.6e-05
CotAD_70558	546	18	218.333	18.2652	210.823	3.52886	up	1.96e-26	1.59e-23
CotAD_03922	768	8.33333	1406.67	8.43466	1353.68	7.32634	up	8.96e-21	4.79e-18
CotAD_51911	2718	14.6667	63	14.662	60.7414	2.05059	up	8.11e-06	0.000639372
CotAD_13546	1569	3.66667	344.667	3.81737	331.651	6.44094	up	9.53e-08	1.17e-05
CotAD_50610	501	4.33333	172.333	4.51591	165.375	5.19458	up	5.24e-07	5.41e-05
CotAD_49002	1104	6	66.6667	6.0806	64.6796	3.41103	up	1.95e-11	4.16e-09
CotAD_39990	666	5.33333	55.6667	5.5183	53.6873	3.28228	up	1.07e-09	1.86e-07
CotAD_35853	1374	7.33333	95	7.52309	92.2006	3.61538	up	7.1e-16	2.66e-13
CotAD_03013	1185	4.66667	42	4.86518	40.9701	3.07401	up	5.25e-06	0.000436232
CotAD_14207	621	4	81.6667	4.16664	78.694	4.2393	up	4.92e-12	1.14e-09
CotAD_51823	468	14	0	14.2814	0.001	-13.8018	down	8.15e-06	0.000641681
CotAD_27865	426	4	36	4.07582	34.9972	3.10208	up	1.53e-06	0.000143863
CotAD_31192	888	5	49.6667	5.10092	47.9119	3.23155	up	1.08e-08	1.57e-06
CotAD_46965	954	9.33333	50	9.45976	48.6562	2.36275	up	3.78e-06	0.000321291
CotAD_46937	2220	27.3333	149.333	27.9342	144.819	2.37415	up	1.07e-12	2.67e-10
CotAD_65270	1863	15.3333	126.333	15.5876	122.475	2.97402	up	2.7e-15	9.35e-13
CotAD_36265	1290	8.33333	136.333	8.52855	132.078	3.95295	up	1.79e-22	1.09e-19
CotAD_56917	1095	8	60.6667	8.15658	58.6875	2.84702	up	8.98e-09	1.33e-06
CotAD_40500	1113	10.3333	76	10.6242	73.287	2.78621	up	4.19e-10	7.77e-08
CotAD_49858	2049	8.33333	68.6667	8.52855	67.1518	2.97705	up	5.24e-07	5.41e-05
CotAD_23518	894	4	39.6667	4.12737	38.165	3.20895	up	2.51e-07	2.8e-05
CotAD_69826	900	2	73.6667	2.07718	70.8988	5.09307	up	6.01e-18	2.55e-15
CotAD_36697	1887	3.33333	49	3.47425	47.6427	3.77748	up	3.81e-10	7.12e-08
CotAD_66047	1179	6	57.3333	6.06404	55.0543	3.1825	up	1.77e-09	2.96e-07
CotAD_15968	1527	3.33333	1383.67	3.42884	1332.12	8.60178	up	1.47e-10	2.88e-08
CotAD_56792	1362	4.33333	53.6667	4.49935	52.1574	3.53509	up	3.43e-10	6.46e-08
CotAD_33031	1443	4.33333	478	4.40852	462.438	6.71282	up	1.04e-36	1.4e-33
CotAD_40043	990	8	45.3333	8.18235	43.4208	2.4078	up	6.2e-06	0.000506394
CotAD_04360	1353	4.33333	68	4.40852	65.8099	3.89994	up	2.44e-13	6.63e-11
CotAD_76749	2877	2.66667	41.6667	2.7303	40.3425	3.88517	up	4.21e-09	6.55e-07
CotAD_31186	882	4.66667	43.6667	4.68968	42.0671	3.16513	up	1.16e-07	1.4e-05
CotAD_53748	1509	5.66667	38	5.76019	36.883	2.67877	up	7.71e-06	0.000615711
CotAD_01435	4371	4.66667	85.3333	4.73509	82.0151	4.11443	up	1.15e-15	4.19e-13
CotAD_31057	1248	10.3333	138	10.4456	132.824	3.66855	up	2.3e-12	5.5e-10
CotAD_13124	507	2.66667	1178.67	2.71067	1133.56	8.70799	up	1.84e-11	3.94e-09
CotAD_56918	393	3.33333	39.3333	3.36379	37.7862	3.4897	up	8.06e-08	1.01e-05
CotAD_18776	537	3	29.3333	3.08264	28.5353	3.21051	up	7.97e-06	0.000632259
CotAD_36876	636	4	134	4.13045	129.437	4.96981	up	1.11e-27	9.75e-25
CotAD_21542	1182	3.66667	51.3333	3.78118	50.0031	3.72511	up	8.4e-06	0.000659064
CotAD_12136	1824	1.66667	66.6667	1.73098	64.8406	5.22724	up	6.33e-17	2.57e-14
CotAD_50348	654	11	62	11.3061	60.2837	2.41466	up	3.21e-07	3.5e-05
CotAD_41429	930	3.66667	36.3333	3.78425	35.2785	3.22071	up	7e-07	7e-05
CotAD_40544	1518	4.33333	179.667	4.32385	172.911	5.32157	up	1.43e-35	1.83e-32
CotAD_19976	2919	1.66667	91.3333	1.71135	88.0421	5.68499	up	7.12e-23	4.51e-20
CotAD_54383	204	5	72.6667	5.04509	70.2882	3.80033	up	1.26e-13	3.49e-11
CotAD_72387	1674	2	374.333	2.08332	362.065	7.44122	up	7.95e-26	6.29e-23
CotAD_45221	3858	5.33333	50	5.34894	48.976	3.19475	up	2.16e-06	0.000194385
CotAD_35861	645	1.33333	25	1.38478	24.0944	4.12096	up	2.13e-06	0.000192442
CotAD_04359	1386	3.33333	199.667	3.38957	191.895	5.82307	up	1.37e-14	4.26e-12
CotAD_34607	3015	3.33333	90.6667	3.38957	87.901	4.69671	up	9.04e-15	2.92e-12
CotAD_13162	546	2.66667	37.6667	2.71374	36.6877	3.75694	up	3.83e-08	5.08e-06
CotAD_00267	894	6.66667	69.6667	6.65519	67.1648	3.33515	up	4.04e-07	4.32e-05
CotAD_71108	1212	1.33333	78.6667	1.38478	75.2132	5.76325	up	1.08e-05	0.000831244
CotAD_59162	1509	1.33333	51.3333	1.38478	49.4121	5.15713	up	2.79e-08	3.77e-06
CotAD_50092	1602	6.33333	139.333	6.48757	134.215	4.37072	up	1.33e-14	4.17e-12
CotAD_13547	1470	1.33333	311.667	1.38786	300.687	7.75926	up	7.19e-24	4.94e-21
CotAD_03731	888	1.33333	31	1.38786	30.2077	4.44398	up	4.46e-08	5.84e-06
CotAD_49017	2238	2.66667	32	2.76222	30.9431	3.48572	up	9.67e-07	9.41e-05
CotAD_03231	336	2	108.333	2.04098	104.03	5.67159	up	2.06e-06	0.000186839
CotAD_26368	1344	3.33333	42.3333	3.41535	40.9528	3.58386	up	1.5e-08	2.12e-06
CotAD_68328	1527	2	194.333	2.08639	187.647	6.49086	up	1.42e-42	2.93e-39
CotAD_31056	990	1	27.6667	1.03859	26.9355	4.69681	up	1.19e-07	1.43e-05
CotAD_51360	1833	4.33333	82	4.42081	79.452	4.1677	up	3.3e-09	5.27e-07
CotAD_65102	507	2.66667	1779.67	2.69718	1712.15	9.31014	up	5.58e-15	1.85e-12
CotAD_48144	573	3	62	3.13727	59.9731	4.25674	up	1.34e-13	3.69e-11
CotAD_21765	492	2	135.667	1.99864	130.248	6.0261	up	2.59e-14	7.8e-12
CotAD_50745	708	4.33333	211.667	4.35269	203.911	5.54989	up	7.45e-34	8.78e-31
CotAD_68975	309	4.33333	43.3333	4.32999	42.2713	3.28724	up	6.71e-08	8.47e-06
CotAD_31187	1686	0.666667	523.333	0.692392	503.246	9.50546	up	3.37e-12	7.85e-10
CotAD_00685	300	1.33333	29.6667	1.34552	28.5308	4.40629	up	1.17e-07	1.41e-05
CotAD_47884	672	4.66667	161	4.65655	155.164	5.05839	up	1.52e-09	2.57e-07
CotAD_71435	2223	3.33333	119	3.39571	114.809	5.07937	up	9.25e-26	7.22e-23
CotAD_06330	882	3.33333	35	3.39571	34.3083	3.33677	up	2.39e-06	0.000213179
CotAD_00633	672	3	146.667	3.00103	142.123	5.56554	up	1.74e-17	7.27e-15
CotAD_45459	954	2.66667	43.6667	2.71988	42.0277	3.94972	up	5.28e-08	6.86e-06
CotAD_49010	3822	2.33333	44	2.41603	42.6027	4.14024	up	4.33e-10	8.02e-08
CotAD_24288	1665	0.666667	1053.67	0.692392	1011.14	10.5121	up	1.51e-07	1.78e-05
CotAD_12184	375	2.33333	779	2.39332	748.695	8.28922	up	8.63e-08	1.07e-05
CotAD_73452	1134	2.66667	31.3333	2.74259	30.2361	3.46266	up	1.43e-06	0.000135178
CotAD_73639	402	3.66667	63	3.69957	60.9875	4.04308	up	5.55e-13	1.44e-10
CotAD_35218	753	0.666667	37	0.692392	35.6212	5.685	up	6.39e-11	1.3e-08
CotAD_24630	1335	0.666667	21.3333	0.692392	20.5009	4.88795	up	2.53e-06	0.000224696
CotAD_75347	501	0.666667	44.3333	0.692392	42.7912	5.94958	up	4.91e-13	1.3e-10
CotAD_18206	258	0.666667	323.333	0.692392	311.34	8.81268	up	1.52e-07	1.78e-05
CotAD_25387	1401	1.33333	105.333	1.39093	101.159	6.18444	up	3.93e-09	6.17e-07
CotAD_67629	969	3	1663.67	2.97833	1594.06	9.06399	up	2.12e-10	4.05e-08
CotAD_35896	1761	1.66667	25	1.67208	24.2156	3.85622	up	5.25e-06	0.000436232
CotAD_70254	1491	0.333333	124.667	0.346196	119.496	8.43115	up	5.38e-06	0.000445035
CotAD_27837	1668	2.66667	1549.67	2.65484	1487.93	9.13047	up	3.46e-08	4.61e-06
CotAD_56919	1584	1	298	1.04473	286.827	8.1009	up	5.26e-47	1.38e-43
CotAD_35011	342	4	33	4.18814	32.2251	2.9438	up	6.65e-06	0.000538564
CotAD_36925	486	1.33333	104.333	1.34859	100.979	6.22647	up	9.53e-27	7.97e-24
CotAD_04670	2892	0.333333	59	0.346196	57.1527	7.36709	up	3.98e-07	4.26e-05
CotAD_19922	711	0.333333	40.3333	0.346196	39.5537	6.83608	up	4.93e-09	7.6e-07
CotAD_04162	867	0.333333	346.667	0.346196	334.033	9.91418	up	2.78e-19	1.3e-16
CotAD_21767	654	2.33333	339	2.37369	326.438	7.10354	up	7.1e-16	2.66e-13
CotAD_34596	567	0.666667	61.3333	0.695464	59.4656	6.41794	up	9.06e-14	2.54e-11
CotAD_42218	429	2.66667	43.6667	2.74566	42.2123	3.94244	up	1.38e-09	2.35e-07
CotAD_06328	888	0.666667	444	0.695464	427.467	9.26362	up	5.19e-28	4.68e-25
CotAD_13753	1587	0.666667	187.333	0.698536	179.56	8.00592	up	2.55e-08	3.47e-06
CotAD_64418	1830	1	22	1.0251	21.5333	4.39274	up	4.71e-06	0.000393462
CotAD_48910	273	0	68.3333	0.001	65.6249	16.002	up	6.37e-22	3.71e-19
CotAD_27263	324	0	15.6667	0.001	15.1544	13.8874	up	5.37e-06	0.000444437
CotAD_15513	1371	0	24	0.001	23.1402	14.4981	up	1.14e-08	1.65e-06
CotAD_69338	474	0	61	0.001	58.8038	15.8436	up	3.86e-06	0.000327649
CotAD_34103	612	0.666667	31.6667	0.653125	30.3998	5.54056	up	7.49e-06	0.000598848
CotAD_12240	909	0	51.3333	0.001	50.5233	15.6247	up	9.23e-06	0.000718852
CotAD_40118	975	0	16.3333	0.001	15.6707	13.9358	up	3.37e-06	0.000291938
CotAD_64830	354	0	140	0.001	134.711	17.0395	up	3.57e-20	1.78e-17
CotAD_14541	984	0	49.3333	0.001	48.2782	15.5591	up	9.92e-13	2.5e-10
CotAD_28279	324	0	15.6667	0.001	15.1203	13.8842	up	5.44e-06	0.000449228
CotAD_70975	1620	0.666667	23	0.653125	22.0849	5.07956	up	8.31e-07	8.21e-05
CotAD_44449	300	0	194	0.001	186.619	17.5097	up	1.17e-07	1.41e-05
CotAD_11898	825	0	25.3333	0.001	24.2749	14.5672	up	6.86e-07	6.88e-05
CotAD_25394	726	2	35.3333	2.09561	34.1169	4.02504	up	2.67e-06	0.000236492
CotAD_33967	1008	0	197.333	0.001	189.315	17.5304	up	1.45e-22	8.98e-20
CotAD_07116	1638	1.33333	640.333	1.30625	615.907	8.88114	up	3.48e-10	6.53e-08
CotAD_76734	567	0.666667	21.3333	0.653125	20.5622	4.9765	up	2.52e-06	0.000223432
CotAD_30786	888	0.666667	26.6667	0.698536	26.1106	5.22416	up	2.33e-07	2.62e-05
CotAD_27833	693	0	173	0.001	165.824	17.3393	up	1.95e-15	6.92e-13
CotAD_44448	345	0.666667	86.3333	0.653125	82.9074	6.988	up	1.92e-06	0.000175293
CotAD_50579	633	0	44.6667	0.001	43.1114	15.3958	up	1.92e-06	0.000175293
CotAD_74755	783	0	63.6667	0.001	61.7498	15.9141	up	1.02e-20	5.4e-18
CotAD_37137	303	0	23.6667	0.001	22.9914	14.4888	up	1.17e-08	1.68e-06
CotAD_54552	1572	0	684.667	0.001	659.263	19.3305	up	9.94e-15	3.15e-12
CotAD_36868	432	0.333333	743	0.349268	717.033	11.0035	up	1.14e-111	2.19e-107
CotAD_65101	492	0	108.667	0.001	105.058	16.6808	up	5.21e-08	6.78e-06
CotAD_67595	1686	0	17	0.001	16.4853	14.0089	up	1.89e-06	0.000172797
CotAD_28935	1335	2.33333	59	2.33135	56.7724	4.60595	up	8.81e-14	2.48e-11
CotAD_50094	540	0	20	0.001	19.5295	14.2534	up	1.8e-07	2.06e-05
CotAD_72359	969	0.333333	79.3333	0.326562	76.3796	7.86969	up	5.31e-07	5.47e-05
CotAD_52244	2193	0.666667	82.6667	0.698536	80.9444	6.85645	up	6.52e-10	1.18e-07
CotAD_45205	999	0.666667	44.3333	0.698536	42.4325	5.92469	up	5.5e-13	1.43e-10
CotAD_62541	1539	0	34.6667	0.001	33.0933	15.0143	up	8.44e-11	1.69e-08
CotAD_11229	3768	0	438	0.001	424.369	18.695	up	7.51e-86	6.19e-82
CotAD_67810	819	0	217.667	0.001	209.86	17.6791	up	1.8e-19	8.66e-17
CotAD_14695	861	0	135	0.001	130.644	16.9953	up	8.13e-15	2.64e-12
CotAD_58078	468	0	34.3333	0.001	33.4733	15.0307	up	4.41e-12	1.02e-09
CotAD_24292	1665	0	121.333	0.001	116.577	16.8309	up	1.44e-08	2.06e-06
CotAD_73188	1158	0	23.6667	0.001	23.0572	14.4929	up	1.14e-08	1.65e-06
CotAD_19985	1755	0	534.333	0.001	510.915	18.9627	up	1.12e-26	9.23e-24
CotAD_69339	438	0	20.3333	0.001	19.633	14.261	up	1.52e-07	1.78e-05
CotAD_44086	978	0.666667	34	0.653125	32.9368	5.6562	up	8.31e-07	8.21e-05
CotAD_30961	2094	0	33.3333	0.001	32.1288	14.9716	up	1.04e-11	2.29e-09
CotAD_67809	918	0	43.6667	0.001	42.0514	15.3599	up	7.18e-15	2.36e-12
CotAD_28293	1548	3.33333	60.3333	3.44727	58.6274	4.08805	up	8.41e-13	2.13e-10
CotAD_47897	1155	0.666667	111	0.698536	107.653	7.26784	up	9.6e-15	3.06e-12
CotAD_59273	633	0	153.333	0.001	147.255	17.168	up	1.05e-08	1.54e-06
CotAD_25126	966	0	236.667	0.001	229.882	17.8105	up	4.02e-58	2.11e-54
CotAD_19283	1710	1	70	1.0478	67.3646	6.00655	up	1.52e-08	2.15e-06
CotAD_73481	318	0	67	0.001	65.2606	15.9939	up	2.77e-20	1.41e-17
CotAD_12137	195	0	26.6667	0.001	25.7748	14.6537	up	1.31e-09	2.25e-07
CotAD_72808	567	0	270	0.001	259.454	17.9851	up	1.18e-06	0.000112524
CotAD_24508	825	0	84.3333	0.001	80.7002	16.3003	up	1.69e-12	4.11e-10
CotAD_09445	1236	0.666667	593.667	0.698536	574.481	9.68371	up	5.37e-98	6.2e-94
CotAD_47270	1461	0	26.3333	0.001	25.1825	14.6201	up	1.86e-09	3.07e-07
CotAD_72096	966	0.333333	643	0.349268	618.461	10.7901	up	2.01e-20	1.04e-17
CotAD_06659	813	0	50.3333	0.001	48.6493	15.5701	up	7.13e-17	2.84e-14
CotAD_67813	270	0	20.3333	0.001	19.3878	14.2429	up	1.67e-07	1.94e-05
CotAD_27867	369	0	19.6667	0.001	19.044	14.217	up	2.47e-07	2.76e-05
CotAD_63765	1305	0.666667	19	0.698536	18.3723	4.71705	up	1.19e-05	0.000912566
CotAD_24358	1461	0	108.333	0.001	104.931	16.6791	up	2.83e-32	2.97e-29
CotAD_05005	2091	0	71.6667	0.001	69.149	16.0774	up	7.11e-23	4.51e-20
CotAD_66105	234	0	37	0.001	35.711	15.1241	up	7.43e-13	1.89e-10
CotAD_03515	339	1.33333	324.333	1.30625	312.487	7.90222	up	2.15e-18	9.64e-16
CotAD_66906	333	0	155	0.001	149.676	17.1915	up	1.1e-42	2.35e-39
CotAD_06329	1689	0	481.667	0.001	462.453	18.8189	up	1.38e-12	3.4e-10
CotAD_62272	2361	0	179	0.001	173.563	17.4051	up	1.34e-47	3.86e-44
CotAD_53284	336	0.666667	381.333	0.653125	369.978	9.14586	up	1.85e-38	2.8e-35
CotAD_12186	360	0.333333	89	0.326562	85.6057	8.0342	up	8.61e-06	0.00067379
CotAD_21766	375	0	84.3333	0.001	80.9839	16.3053	up	2.5e-13	6.78e-11
CotAD_59766	549	0	90	0.001	86.0414	16.3927	up	2.41e-06	0.000214905
CotAD_71624	1098	0.666667	655.333	0.698536	627.726	9.81158	up	1.39e-09	2.37e-07
CotAD_24285	1533	0.666667	477.667	0.698536	457.454	9.35508	up	2.69e-15	9.35e-13
CotAD_53293	1335	1.33333	53.6667	1.30625	51.8323	5.31035	up	1.59e-06	0.000149216
CotAD_22137	1704	0	22	0.001	20.9583	14.3552	up	1.73e-06	0.000159829
CotAD_66048	1044	0	419.667	0.001	404.252	18.6249	up	6.01e-20	2.94e-17
CotAD_00622	1152	0	20.6667	0.001	20.2602	14.3064	up	3.77e-06	0.000320787
CotAD_28928	1338	0	83.3333	0.001	80.3134	16.2934	up	7.08e-10	1.28e-07
CotAD_26366	672	0	47.3333	0.001	46.2993	15.4987	up	9.57e-15	3.06e-12
CotAD_05950	1518	0	37.3333	0.001	36.1079	15.14	up	5.71e-13	1.47e-10
CotAD_48252	603	0	304.333	0.001	296.542	18.1779	up	1.41e-38	2.21e-35
CotAD_74501	453	0	17.6667	0.001	16.9359	14.0478	up	1.22e-06	0.000116196
CotAD_56793	498	0	20.6667	0.001	20.2228	14.3037	up	1.06e-07	1.3e-05
CotAD_18216	1554	0	59.6667	0.001	58.2017	15.8288	up	2.49e-19	1.18e-16
CotAD_69112	711	0	20.6667	0.001	19.9925	14.2872	up	1.16e-07	1.41e-05
CotAD_31059	1251	3.33333	48	3.35645	46.3984	3.78907	up	4.91e-07	5.13e-05
CotAD_03886	3300	0	60.6667	0.001	58.6879	15.8408	up	7.34e-10	1.32e-07
CotAD_18205	1224	1.33333	934.333	1.35166	896.583	9.37356	up	5.1e-09	7.82e-07
CotAD_56087	1635	1.33333	342	1.35166	328.29	7.92409	up	3.67e-11	7.61e-09
CotAD_54540	1050	0	84.6667	0.001	81.3831	16.3124	up	7.48e-21	4.09e-18
CotAD_52444	1521	0	152.667	0.001	147.284	17.1682	up	6.37e-40	1.05e-36
CotAD_38732	645	0	302	0.001	289.534	18.1434	up	9.15e-07	8.97e-05
CotAD_74754	303	0	16	0.001	15.3859	13.9093	up	4.3e-06	0.000360953
CotAD_76275	1119	0	167	0.001	161.655	17.3026	up	1.71e-43	3.8e-40
CotAD_48764	1518	0	15.3333	0.001	14.7664	13.85	up	7.13e-06	0.000572597
CotAD_46660	906	3.66667	46	3.77383	44.1811	3.54933	up	4.78e-09	7.4e-07
CotAD_33377	1542	0	19.3333	0.001	18.8329	14.201	up	3.05e-07	3.34e-05
CotAD_67814	486	0	16.6667	0.001	16.2879	13.9915	up	2.32e-06	0.000208351
CotAD_58088	1425	0	32.6667	0.001	31.295	14.9336	up	1.88e-10	3.61e-08
CotAD_34394	2073	1.33333	366	1.30625	353.52	8.08022	up	3.35e-71	2.42e-67
CotAD_21265	1080	0.666667	25.6667	0.653125	24.9803	5.25729	up	1.22e-07	1.46e-05
CotAD_69782	1170	0	28.3333	0.001	27.4708	14.7456	up	1.62e-07	1.89e-05
CotAD_54178	480	0	17	0.001	16.5046	14.0106	up	1.87e-06	0.00017176
CotAD_28517	390	0	152.333	0.001	147.749	17.1728	up	3.44e-42	6.85e-39
CotAD_27847	1665	0	287.333	0.001	275.308	18.0707	up	2.13e-06	0.000192388
CotAD_27834	972	0.666667	415.667	0.67583	398.692	9.2044	up	1.87e-13	5.14e-11
CotAD_31188	888	1.66667	1057.33	1.70093	1018.34	9.22568	up	6.34e-29	6.1e-26
CotAD_52226	591	0	34	0.001	33.2418	15.0207	up	5.42e-12	1.25e-09
CotAD_31223	645	0	40.3333	0.001	39.2043	15.2587	up	6.42e-14	1.84e-11
CotAD_68327	1359	0	17	0.001	16.5069	14.0108	up	1.87e-06	0.00017176
CotAD_61482	252	1	39	1.0251	37.8689	5.20718	up	7.61e-11	1.54e-08
CotAD_10065	2298	0.666667	57.6667	0.698536	56.2104	6.33036	up	1.22e-15	4.44e-13
CotAD_54892	1551	1.33333	187	1.39707	179.992	7.00938	up	1.3e-08	1.86e-06
CotAD_52721	1035	0.333333	155.667	0.349268	150.404	8.75029	up	3.03e-41	5.47e-38
CotAD_13727	1593	3.66667	650.333	3.75112	625.901	7.38247	up	1.04e-12	2.61e-10
CotAD_54847	3009	0	61.3333	0.001	58.7027	15.8411	up	1.03e-08	1.51e-06
CotAD_21001	1221	0	24.6667	0.001	23.9604	14.5484	up	5.52e-09	8.46e-07
CotAD_58892	1101	0	26.6667	0.001	25.3823	14.6315	up	3.08e-06	0.00026944
CotAD_21594	1593	0	342	0.001	326.653	18.3174	up	3.63e-07	3.9e-05
CotAD_40322	1572	0	176.333	0.001	169.764	17.3732	up	3.85e-20	1.9e-17

## Sheet: Supplemental Data Set S2
Supplement Data set S2 | The list of DEGs in compared group Gb2WT versus Gb2np.
GeneID	length	ReadsMeanGb2WT-1,Gb2WT-2,Gb2WT-3	ReadsMeanGb2np-1,Gb2np-2,Gb2np-3	baseMeanGb2WT-1,Gb2WT-2,Gb2WT-3	baseMeanGb2np-1,Gb2np-2,Gb2np-3	log2Ratio(Gb2np-1,Gb2np-2,Gb2np-3/Gb2WT-1,Gb2WT-2,Gb2WT-3	Up-Down-Regulation(Gb2np-1,Gb2np-2,Gb2np-3/Gb2WT-1,Gb2WT-2,Gb2WT-3)	P-value	FDR
CotAD_25672	798	2551.67	20622.3	2538.64	20323.8	3.00104	up	2.82e-18	1.29e-16
CotAD_26763	795	672.667	2116.33	669.821	2086.84	1.63947	up	2.21e-25	1.77e-23
CotAD_45942	795	897.667	3781.33	894.173	3727.37	2.05953	up	2.53e-27	2.32e-25
CotAD_38076	858	4005.67	9467.67	4006.11	9332.77	1.2201	up	8.47e-24	6.08e-22
CotAD_03566	858	3751.67	8645.33	3754.51	8522.48	1.18265	up	2.43e-29	2.54e-27
CotAD_38636	867	4209	9762.33	4209.32	9624.68	1.19315	up	5.83e-30	6.25e-28
CotAD_67378	780	2778.67	9782.67	2769	9645.92	1.80056	up	1.87e-37	2.87e-35
CotAD_24182	741	948	2907.67	948.532	2865.69	1.59511	up	1.38e-13	3.93e-12
CotAD_54350	504	5827.33	12240	5826.4	12067.4	1.05044	up	5.64e-24	4.08e-22
CotAD_04218	1446	515	1538	516.395	1515.73	1.55347	up	1.08e-13	3.09e-12
CotAD_09072	759	832	2000.67	829.27	1973.31	1.25071	up	1.22e-06	1.3e-05
CotAD_19217	1071	998.333	5395.67	999.397	5315.59	2.4111	up	1.17e-06	1.25e-05
CotAD_69426	969	543.333	1362	543.453	1343	1.30523	up	4.61e-21	2.66e-19
CotAD_48812	999	4235.33	10892.7	4238.83	10739.3	1.34116	up	2.28e-37	3.47e-35
CotAD_42415	447	983.333	3517.67	985.542	3467.08	1.81473	up	1.39e-20	7.77e-19
CotAD_06324	876	1724.33	4260.33	1724.92	4199.45	1.28367	up	7.67e-19	3.69e-17
CotAD_55633	798	156.333	519.333	155.516	511.906	1.71881	up	7.1e-13	1.87e-11
CotAD_32293	1068	1520.33	12847.7	1521.88	12660.7	3.05643	up	4.14e-15	1.39e-13
CotAD_07955	969	509.667	1386.33	509.491	1366.93	1.42381	up	3.59e-31	4.1e-29
CotAD_31196	876	1463	3857.67	1461.86	3802.98	1.37933	up	2.91e-19	1.46e-17
CotAD_36835	1353	17079.3	37520.7	17099.6	36989.7	1.11316	up	1.74e-27	1.62e-25
CotAD_64539	798	248.667	1428.67	248.074	1408.2	2.50502	up	2.68e-38	4.27e-36
CotAD_53254	1218	2614	7085	2606.95	6985.85	1.42207	up	3.31e-27	2.99e-25
CotAD_35518	1071	611.333	4795.67	613.603	4724.95	2.94492	up	6.53e-09	1.01e-07
CotAD_23030	1086	10189	4622.33	10242.1	4557.85	-1.16808	down	2.33e-12	5.72e-11
CotAD_72722	1488	1026.33	7318.33	1024.12	7218.35	2.81728	up	8.33e-22	5.07e-20
CotAD_48644	765	2934	6479.67	2937.17	6386.96	1.1207	up	1.78e-18	8.33e-17
CotAD_76515	483	150.667	939.667	150.676	926.156	2.61981	up	6.3e-40	1.1e-37
CotAD_31268	1491	2614	901.667	2624.82	888.766	-1.56234	down	1.86e-10	3.58e-09
CotAD_28260	1218	2140	5734.67	2136.06	5654.71	1.4045	up	2.05e-30	2.24e-28
CotAD_47495	318	1233.33	2506	1233.04	2471.35	1.00308	up	1.36e-11	3.04e-10
CotAD_10078	432	256.333	1238	255.827	1220.2	2.25388	up	4.51e-15	1.51e-13
CotAD_61630	870	3213.33	904.667	3238.1	891.898	-1.8602	down	2.93e-07	3.49e-06
CotAD_59460	618	315.333	1255	315.82	1236.59	1.96919	up	3.48e-07	4.09e-06
CotAD_55239	435	1036	3097.67	1035.35	3053.63	1.56041	up	3.27e-40	5.76e-38
CotAD_50265	420	1845.33	4856	1847.2	4786.98	1.37378	up	7.6e-37	1.12e-34
CotAD_47337	660	1162	2582.67	1162.68	2545.86	1.1307	up	2.34e-19	1.18e-17
CotAD_57421	696	2248	4637.67	2250.2	4572.09	1.0228	up	1.53e-21	9.16e-20
CotAD_23077	756	29439.7	14624.7	29640.4	14417.9	-1.03971	down	4.4e-05	0.000343041
CotAD_32225	2409	19709.3	6823.33	19842.2	6726.46	-1.56065	down	2.65e-07	3.17e-06
CotAD_56489	1554	2520.67	6361.67	2524.78	6271.08	1.31256	up	8.31e-35	1.14e-32
CotAD_66093	606	1419.33	320.333	1431.94	315.772	-2.18101	down	3.32e-06	3.26e-05
CotAD_01370	435	1217	3289	1217.47	3242.32	1.41315	up	6.57e-37	9.72e-35
CotAD_67465	480	1260.67	463	1263.08	456.662	-1.46775	down	2.44e-32	2.97e-30
CotAD_62375	837	417	1049.67	416.797	1035.01	1.31223	up	7.2e-25	5.58e-23
CotAD_37620	1098	766.667	2324.67	765.459	2291.98	1.5822	up	2.38e-42	4.59e-40
CotAD_21853	1509	1708.33	4238	1709.03	4177.77	1.28955	up	1.7e-17	7.24e-16
CotAD_26564	1458	12848.3	27275.3	12866.8	26891.3	1.06348	up	3.64e-25	2.86e-23
CotAD_17779	774	126.333	301.667	126.094	297.587	1.23881	up	7.41e-06	6.82e-05
CotAD_55163	798	107	819	106.565	807.22	2.92123	up	5.89e-35	8.12e-33
CotAD_16826	1371	2759.67	746.667	2767.96	736.161	-1.91073	down	6.02e-37	8.99e-35
CotAD_50720	3372	3114.33	1580.67	3124.6	1558.55	-1.00347	down	5.58e-20	2.98e-18
CotAD_47286	2178	9482.33	3929.67	9516.49	3874.36	-1.29647	down	6.04e-35	8.32e-33
CotAD_45338	1344	23665.7	8176.33	23833.1	8062.44	-1.56368	down	3.6e-07	4.22e-06
CotAD_63183	2190	1547	489	1547.1	482.085	-1.68221	down	1.67e-23	1.17e-21
CotAD_18754	768	8018.67	1741.67	8047.07	1716.84	-2.22871	down	2.61e-24	1.94e-22
CotAD_03497	237	2350.67	8363.33	2359.3	8245.73	1.80529	up	1.75e-63	5.82e-61
CotAD_22031	1050	8278	3651.33	8337.84	3600.95	-1.2113	down	6.64e-05	0.000496516
CotAD_60149	1086	216.333	632	215.968	623.086	1.52861	up	3.65e-24	2.69e-22
CotAD_20559	4134	1871.33	4080.67	1869.89	4024.97	1.10603	up	6.81e-08	9e-07
CotAD_45798	1692	11394.3	4536	11454.8	4472.91	-1.35667	down	2.91e-13	8e-12
CotAD_32773	954	4457	1928	4474.56	1900.64	-1.23526	down	3.36e-05	0.000269907
CotAD_31118	1317	1043.33	5257.33	1041.79	5187.15	2.31588	up	1.98e-06	2.04e-05
CotAD_05633	1161	2788.33	7028.33	2795.19	6927.36	1.30936	up	2.06e-15	7.15e-14
CotAD_62354	900	2384	6056	2389.83	5968.76	1.32052	up	6.29e-11	1.29e-09
CotAD_13285	1077	457.667	2288.67	458.63	2256.71	2.29882	up	1.1e-80	5.15e-78
CotAD_58858	1317	2082	508.333	2094.97	501.165	-2.06357	down	7.47e-13	1.96e-11

## Sheet: Supplemental Data Set S3
Supplement Data set S3 | The list of DEGs in compared group Gb3WT versus Gb3np.
GeneID	length	ReadsMeanGb3WT-1,Gb3WT-2,Gb3WT-3	ReadsMeanGb3np-1,Gb3np-2,Gb3np-3	baseMeanGb3WT-1,Gb3WT-2,Gb3WT-3	baseMeanGb3np-1,Gb3np-2,Gb3np-3	log2Ratio(Gb3np-1,Gb3np-2,Gb3np-3/Gb3WT-1,Gb3WT-2,Gb3WT-3	Up-Down-Regulation(Gb3np-1,Gb3np-2,Gb3np-3/Gb3WT-1,Gb3WT-2,Gb3WT-3)	P-value	FDR
CotAD_04218	1446	813.333	2572	843.174	2471.6	1.55155	up	7.6e-08	4.4e-06
CotAD_59043	675	5959.33	2677.67	6100.55	2573.38	-1.24528	down	4.78e-12	5.7e-10
CotAD_47022	1527	4000	18506.7	4094.37	17841.4	2.12352	up	1.4e-05	0.000413697
CotAD_19217	1071	1534.67	748	1572.09	717.328	-1.13198	down	1.03e-08	7.31e-07
CotAD_19257	1131	5412	2383.33	5542.4	2290.4	-1.27491	down	1.72e-12	2.13e-10
CotAD_36835	1353	22699.7	55194.3	23271.1	53060.8	1.18911	up	2.08e-11	2.32e-09
CotAD_66093	606	1042	504.667	1065.74	485.933	-1.13302	down	3.62e-09	2.86e-07
CotAD_67465	480	1106.33	545.667	1130.26	524.892	-1.10656	down	1.37e-05	0.000406119
CotAD_67059	2103	4609.33	2331.67	4708.29	2240.15	-1.07161	down	3.94e-07	1.9e-05
CotAD_53076	876	1367.33	5152.33	1405.16	4963.78	1.82071	up	1.72e-07	9.01e-06
CotAD_45338	1344	20927	4535	21379.2	4348.68	-2.29756	down	1.92e-12	2.35e-10
CotAD_06815	1608	4018.33	14572	4119.13	14036.2	1.76875	up	1.84e-07	9.59e-06
CotAD_36546	1485	5040.33	2118.67	5144.92	2036.61	-1.33698	down	7.78e-06	0.000252079
CotAD_58499	747	3567.67	383.333	3632.03	367.73	-3.30406	down	1.08e-07	5.97e-06
CotAD_16678	432	1060.67	241.667	1084.69	232.001	-2.22507	down	6.46e-28	2.09e-25
CotAD_33569	816	2625.67	1336.33	2681.08	1286.15	-1.05975	down	3.15e-05	0.000832777
CotAD_31737	429	1194	630.667	1221.07	606.183	-1.01032	down	9.73e-08	5.44e-06
CotAD_09624	999	7094	3434	7259.08	3299.61	-1.13749	down	2.15e-10	2.09e-08
CotAD_74641	1110	4139.33	834.667	4217.49	801.5	-2.39561	down	9.26e-07	4.07e-05
CotAD_69975	507	4876	11463.7	5005.52	11002.2	1.1362	up	3.24e-06	0.000119793
CotAD_61850	1059	6533.33	2248.67	6695.28	2159.39	-1.63252	down	2.73e-07	1.38e-05
CotAD_03278	1443	13899.3	2882	14213.2	2763.67	-2.36257	down	2.59e-18	5.39e-16
CotAD_55850	873	1400.33	667.667	1429.97	642.088	-1.15514	down	1.03e-05	0.000319609
CotAD_11449	1344	2192	7428	2250.22	7156.61	1.66921	up	2.78e-05	0.000751732
CotAD_17915	1731	352.667	789	361.836	758.617	1.06804	up	1.48e-07	7.91e-06
CotAD_49195	699	4025	9210.67	4125.67	8866.41	1.10372	up	2.79e-05	0.000753061
CotAD_48138	891	11163.3	4328.67	11446.3	4155.76	-1.4617	down	1.35e-13	1.88e-11
CotAD_47293	1833	15497	2129.33	15860.5	2045.97	-2.95458	down	1.69e-14	2.55e-12
CotAD_68675	501	6342.67	3113.67	6485.2	2993.71	-1.11522	down	6.07e-06	0.00020481
CotAD_65391	1242	3702	1664.33	3788.17	1599.16	-1.24418	down	7.94e-12	9.29e-10
CotAD_45088	2610	6854.33	2281.33	7005.46	2191.36	-1.67665	down	9.08e-07	4e-05
CotAD_54565	372	231.667	594.333	239.234	571.641	1.25669	up	2.27e-06	8.84e-05
CotAD_29750	1539	5424.33	1094.67	5550.16	1052	-2.3994	down	3.04e-37	1.41e-34
CotAD_27598	885	13985	31434	14343.7	30256.7	1.07683	up	8.55e-07	3.79e-05
CotAD_64197	747	6881.67	451	7014.46	433.171	-4.01732	down	7.29e-14	1.04e-11
CotAD_36391	1992	4541.33	2058	4646.01	1977.29	-1.23247	down	9.66e-12	1.11e-09
CotAD_00684	714	3359	1562	3437.45	1503.85	-1.19268	down	5.97e-06	0.000201708
CotAD_36788	1908	882.667	6073.33	905.439	5851.72	2.69217	up	1.21e-07	6.61e-06
CotAD_63641	1809	4649.67	2004.67	4758.38	1930.09	-1.3018	down	7.35e-09	5.44e-07
CotAD_66421	696	32034	11990.7	32700.7	11525.9	-1.50444	down	1.25e-07	6.76e-06
CotAD_03388	417	3910.33	1711	4008.6	1647.7	-1.28264	down	1.72e-12	2.13e-10
CotAD_00696	741	41517.3	11853.3	42448.9	11410.9	-1.89532	down	1.34e-08	9.26e-07
CotAD_52108	417	3901.33	1487.67	3999.52	1433.35	-1.48044	down	5.8e-16	9.95e-14
CotAD_47857	867	525	132.667	535.747	127.662	-2.06922	down	6.33e-08	3.72e-06
CotAD_19262	870	7295	3407	7475.7	3274.26	-1.19104	down	3.31e-11	3.59e-09
CotAD_37197	192	827	391.333	845.445	375.812	-1.1697	down	2.79e-09	2.24e-07
CotAD_24238	1194	1198	621.333	1225.53	596.694	-1.03835	down	4.6e-08	2.81e-06
CotAD_02961	333	3211	1314	3283.99	1266.58	-1.37451	down	1.64e-09	1.38e-07
CotAD_14757	1350	589.667	1575.33	603.225	1516.12	1.32961	up	9.61e-07	4.2e-05
CotAD_64203	537	23296.7	8677.67	23852	8351.05	-1.51408	down	1.24e-14	1.9e-12
CotAD_07615	1053	169.333	915	173.139	881.971	2.3488	up	1.39e-06	5.83e-05
CotAD_28563	2097	1207.67	555	1237.21	532.978	-1.21494	down	2.24e-10	2.18e-08
CotAD_74651	1011	4276.33	2129	4365.19	2045.38	-1.09368	down	3.09e-05	0.000820408
CotAD_52257	1113	1540.67	557.667	1578.04	535.619	-1.55885	down	3.38e-16	5.92e-14
CotAD_46339	741	24618.7	7471.67	25213.4	7193.43	-1.80944	down	1.33e-23	3.61e-21
CotAD_42654	1230	1302	3712.33	1335.86	3574.44	1.41995	up	4.86e-08	2.94e-06
CotAD_10689	885	750.333	2011	768.795	1936.72	1.33295	up	5.78e-06	0.00019653
CotAD_19120	261	1422.67	589.333	1455.36	567.531	-1.3586	down	1.66e-06	6.78e-05
CotAD_51737	1086	686.333	41.6667	700.472	39.9321	-4.1327	down	2.89e-23	7.74e-21
CotAD_03969	2616	6543.33	3214	6687.32	3092.56	-1.11263	down	9.12e-09	6.59e-07
CotAD_06867	1338	6369.67	2780	6532.09	2676.22	-1.28734	down	9.12e-13	1.16e-10
CotAD_52334	1593	2839.33	1193.67	2907.24	1146.84	-1.34198	down	3.08e-13	4.13e-11
CotAD_60857	774	2177	1011.67	2224.63	972.07	-1.19443	down	6.58e-09	4.93e-07
CotAD_08675	1644	3127	1618.33	3199.14	1553.04	-1.04259	down	9.95e-09	7.12e-07
CotAD_36056	1353	2168.33	7965.67	2224.18	7675.14	1.78692	up	1.99e-06	7.89e-05
CotAD_22274	1410	1011	519	1032.35	498.668	-1.04978	down	2.95e-05	0.000790516
CotAD_12068	3528	1100.33	2831	1129.01	2724.17	1.27075	up	1.57e-07	8.31e-06
CotAD_61631	903	345	117	353.58	112.217	-1.65574	down	6.53e-09	4.9e-07
CotAD_12743	519	251.667	131.333	257.22	126.361	-1.02545	down	1.1e-05	0.000338164
CotAD_12485	1509	585.667	2982.33	599.776	2874.3	2.26071	up	3.61e-05	0.000937858
CotAD_29957	762	814	378.333	830.999	363.881	-1.19138	down	2.99e-06	0.000112135
CotAD_51484	2487	1665.67	3606	1706.38	3470.15	1.02406	up	1.54e-05	0.000450681
CotAD_17903	1281	995.333	151.333	1013.41	145	-2.80509	down	6.82e-06	0.00022597
CotAD_10611	1602	1427.33	3183	1467.76	3064.72	1.06214	up	3.44e-05	0.000897713
CotAD_54717	582	410.667	170	418.915	163.483	-1.35752	down	3e-05	0.000800804
CotAD_33536	876	1996.67	5019.67	2055.05	4830.9	1.23312	up	1.05e-07	5.82e-06
CotAD_00337	2319	4954.67	12954	5071.22	12435.4	1.29405	up	3.98e-09	3.12e-07
CotAD_09358	1302	1650.33	868.667	1688.72	834.341	-1.01722	down	4.7e-08	2.86e-06
CotAD_23999	1080	1637	3614.67	1676.82	3478.71	1.05282	up	3.7e-05	0.000955872
CotAD_09065	858	3108.67	1344.33	3183.75	1291.03	-1.30221	down	1.25e-12	1.56e-10
CotAD_08981	2307	1407	435.333	1439.4	418.228	-1.7831	down	3.75e-20	8.69e-18
CotAD_70074	687	1264	4425	1294.66	4261.34	1.71874	up	1.35e-09	1.15e-07
CotAD_09649	1071	1209	7174.33	1242.85	6918.38	2.47678	up	4.11e-06	0.000146821
CotAD_32296	1368	1236	265.333	1263.87	255.609	-2.30584	down	3.91e-13	5.17e-11
CotAD_47292	1227	511.667	20.6667	522.126	19.8324	-4.71847	down	1.65e-18	3.49e-16
CotAD_52412	1611	17260.7	8409.67	17667.5	8091.45	-1.12663	down	2.84e-08	1.83e-06
CotAD_64494	948	2708.33	654	2767.74	630.018	-2.13525	down	2.61e-12	3.16e-10
CotAD_32936	1434	105.333	302.667	107.62	291.573	1.4379	up	2.13e-05	0.000598589
CotAD_60970	1494	3258.33	1291	3332.7	1239.5	-1.42694	down	7.99e-15	1.25e-12
CotAD_32360	1593	1570.33	790	1609.2	759.556	-1.08311	down	7.3e-09	5.41e-07
CotAD_01166	1707	905.667	439.667	930.288	422.722	-1.13797	down	6.08e-09	4.57e-07
CotAD_73220	369	20.3333	75.3333	20.9651	72.5088	1.79017	up	1.59e-06	6.51e-05
CotAD_56951	3294	1355.67	2897.33	1392.36	2784.95	1.00011	up	3.9e-08	2.41e-06
CotAD_05931	1473	1549.33	743	1583.21	714.518	-1.14781	down	1.88e-07	9.76e-06
CotAD_08276	333	1571.67	607.667	1603.83	585.455	-1.45389	down	7.65e-06	0.000249265
CotAD_67452	429	1850.67	973.333	1890.58	936.088	-1.01412	down	1.33e-05	0.000397862
CotAD_21023	3717	512.333	13.6667	524.852	13.1397	-5.31991	down	1.39e-35	5.99e-33
CotAD_54583	3750	631.667	2122	647.133	2043.54	1.65894	up	1.91e-07	9.91e-06
CotAD_17157	1032	2108	724.667	2150.96	697.086	-1.62557	down	3.42e-06	0.000125234
CotAD_53169	1077	1912	968	1957.36	931.502	-1.07128	down	6.87e-09	5.14e-07
CotAD_63121	2598	3903	9399.33	4002.29	9040.81	1.17563	up	5.49e-10	4.98e-08
CotAD_38113	3528	955.667	3271.33	981.53	3148.34	1.68149	up	4.71e-11	5.02e-09
CotAD_35489	1296	928.667	2142.67	951.248	2062.32	1.11638	up	1.58e-06	6.48e-05
CotAD_13611	327	206.333	44.6667	211.721	42.8589	-2.3045	down	4.72e-17	8.75e-15
CotAD_03667	1404	1420.33	700.333	1450.16	672.961	-1.10762	down	4.93e-06	0.00017181
CotAD_49061	1479	921.333	2794.33	944.026	2691.11	1.5113	up	1.76e-07	9.19e-06
CotAD_50049	375	4564.67	1457	4661.66	1401.93	-1.73343	down	1.06e-11	1.22e-09
CotAD_63756	1095	2815.33	1348	2882.02	1294.72	-1.15444	down	2.84e-10	2.7e-08
CotAD_32858	900	2375	922.333	2438.72	885.063	-1.46227	down	3.01e-06	0.00011273
CotAD_38079	1347	311	158.667	318.735	152.302	-1.06543	down	8.22e-06	0.000264355
CotAD_43217	1761	4258	1505.67	4356.47	1445.91	-1.59118	down	4.11e-18	8.38e-16
CotAD_08496	930	5430	1824	5547.95	1751.86	-1.66307	down	6.86e-06	0.000226916
CotAD_22963	240	1033.67	480.333	1055.32	462.13	-1.19131	down	2.19e-06	8.58e-05
CotAD_12991	933	4647	1120	4740.77	1077.05	-2.13804	down	2.68e-09	2.16e-07
CotAD_36620	1131	3086.67	1519.67	3151.91	1459.26	-1.11099	down	5.58e-06	0.000190193
CotAD_33077	1182	1954.33	4193.67	2003.67	4030.84	1.00843	up	2.37e-08	1.55e-06
CotAD_55167	3807	1159.67	2598	1188.41	2497.5	1.07145	up	5.44e-09	4.13e-07
CotAD_51398	1329	201.333	75.3333	206.115	72.3201	-1.51098	down	4.22e-09	3.31e-07
CotAD_02224	2904	411.667	188.333	421.442	181.325	-1.21675	down	1.66e-08	1.12e-06
CotAD_23073	1014	4262	6.66667	4360.23	6.40199	-9.41167	down	1.9e-152	8.74e-149
CotAD_34655	615	151.333	63.3333	154.7	60.8418	-1.34634	down	1.76e-05	0.000504698
CotAD_52556	948	359.333	1433.33	367.966	1377.73	1.90465	up	6.12e-08	3.6e-06
CotAD_59218	1233	2951.67	1064.33	3015	1024.02	-1.55791	down	1.13e-05	0.000344206
CotAD_12463	1206	3196	1005.67	3261.06	967.612	-1.75284	down	1.06e-06	4.59e-05
CotAD_48883	2874	2206.33	922	2254.21	885.45	-1.34814	down	8.7e-06	0.000276995
CotAD_21798	294	2046.33	1013.33	2093.07	974.222	-1.1033	down	2.25e-09	1.85e-07
CotAD_63495	1086	618	2018.67	637.553	1944.48	1.60877	up	9.37e-06	0.000295384
CotAD_61586	690	2849	1219	2913.5	1170.93	-1.3151	down	1.97e-07	1.02e-05
CotAD_75512	978	813.667	299.667	835.312	288.143	-1.53553	down	2.39e-14	3.57e-12
CotAD_73166	1872	529.667	1824.67	541.716	1756.16	1.69681	up	1.06e-07	5.87e-06
CotAD_65398	930	3156.67	1652.67	3231.97	1587.49	-1.02567	down	1.66e-08	1.12e-06
CotAD_21275	1521	11103	4583.67	11365.6	4407.67	-1.36659	down	2.48e-14	3.7e-12
CotAD_22419	2655	1121.33	506.667	1148.6	486.701	-1.23877	down	1.28e-10	1.28e-08
CotAD_14908	1242	3989.33	1863.67	4088.6	1792.88	-1.18933	down	5.46e-11	5.74e-09
CotAD_44219	795	1371.67	285.667	1398.88	274.971	-2.34692	down	1.69e-08	1.13e-06
CotAD_76753	945	2028.33	775	2069.4	744.665	-1.47455	down	3.9e-05	0.000997868
CotAD_08769	1131	912	317.333	930.71	304.928	-1.60986	down	3.83e-06	0.000137711
CotAD_08460	1986	22240.3	5418.33	22679.8	5205.22	-2.12337	down	8.55e-08	4.85e-06
CotAD_35950	270	955	2820	978.066	2715.93	1.47344	up	5.94e-06	0.00020104
CotAD_63636	3750	761.333	2626.67	779.761	2528.74	1.69731	up	1.57e-07	8.31e-06
CotAD_45426	2544	5550.33	1986.33	5688.55	1911.38	-1.57345	down	5.87e-18	1.17e-15
CotAD_46061	867	4046.67	1898.33	4132.05	1822.23	-1.18115	down	3.69e-05	0.000952905
CotAD_05388	1536	3752.33	1523	3831.43	1464.5	-1.38747	down	2e-05	0.000568686
CotAD_28570	3864	635	239.667	651.726	230.538	-1.49926	down	4e-13	5.28e-11
CotAD_71008	2235	2018.33	66.3333	2067.83	63.7564	-5.0194	down	3.69e-106	6.9e-103
CotAD_44510	948	1190.67	443	1218.44	426.119	-1.5157	down	1.95e-06	7.75e-05
CotAD_14958	1479	449	1410	459.357	1357.85	1.56363	up	8.12e-07	3.62e-05
CotAD_18694	1752	1364.67	3966	1401.62	3815.15	1.44464	up	2.95e-08	1.89e-06
CotAD_74752	987	1600.67	578.333	1634.35	554.857	-1.55853	down	7.12e-06	0.000234098
CotAD_25524	1275	272.333	1122.33	278.729	1081.74	1.95642	up	1.04e-05	0.000322536
CotAD_01503	450	2317.67	1129.33	2381.86	1085.95	-1.13313	down	1.73e-06	7.04e-05
CotAD_69002	849	1109.67	335.667	1133.82	323.197	-1.8107	down	4.49e-10	4.15e-08
CotAD_42837	1818	163.667	527	167.685	506.289	1.59421	up	4.89e-06	0.000170525
CotAD_33847	2541	6793	2536.67	6987.47	2443.01	-1.51611	down	4.62e-06	0.000162598
CotAD_32666	3777	514	1342.33	530.547	1289.33	1.28107	up	2.45e-08	1.6e-06
CotAD_00604	1086	357	1114	368.391	1072.47	1.54162	up	7.17e-08	4.16e-06
CotAD_75985	1767	2101.33	731	2147.02	702.542	-1.61168	down	1.65e-12	2.05e-10
CotAD_33897	561	543	186	555.826	178.723	-1.63691	down	1.34e-14	2.06e-12
CotAD_61034	585	485	187.667	496.183	180.335	-1.46019	down	8.23e-12	9.59e-10
CotAD_56191	1482	992.667	5243	1018.83	5041.68	2.30699	up	3.79e-32	1.42e-29
CotAD_31349	1272	2742.33	1248	2802.88	1199.88	-1.22403	down	2.65e-10	2.54e-08
CotAD_72244	2544	382	933.667	391.632	897.099	1.19577	up	1.12e-09	9.72e-08
CotAD_07425	801	111.667	458.667	115.671	441.451	1.93223	up	8.61e-10	7.54e-08
CotAD_32299	642	220.333	475.333	225.105	457.33	1.02264	up	1.48e-06	6.13e-05
CotAD_46957	678	31759.7	7935.33	32398.8	7613.93	-2.08923	down	1.98e-06	7.85e-05
CotAD_23789	1218	2011.67	4427.33	2058.39	4253.18	1.04703	up	3.93e-06	0.00014108
CotAD_46044	726	1386.67	7524.67	1420.06	7252.99	2.35263	up	6.02e-06	0.000203096
CotAD_05591	1338	1254.33	654	1280.91	629.015	-1.02601	down	1.3e-05	0.000387751
CotAD_09650	915	100534	31690	102845	30541.1	-1.75165	down	1.62e-22	4.17e-20
CotAD_11119	888	821.667	274	839.984	263.72	-1.67136	down	3.44e-07	1.69e-05
CotAD_46156	1374	142.333	355.667	145.569	342.022	1.23239	up	4.7e-08	2.86e-06
CotAD_11120	696	598.333	266.333	611.956	256.275	-1.25574	down	8.39e-10	7.36e-08
CotAD_01891	2025	349.333	142	357.256	136.77	-1.38521	down	6.49e-10	5.8e-08
CotAD_74391	1755	986.333	450	1008.58	432.257	-1.22236	down	7.45e-09	5.48e-07
CotAD_64243	441	53.3333	229.333	54.4702	220.796	2.01918	up	7.62e-06	0.000248666
CotAD_65396	711	930.667	452.667	952.375	435.208	-1.12982	down	6.05e-09	4.56e-07
CotAD_38978	594	4685	1662.33	4794.92	1599.5	-1.58388	down	1.98e-10	1.94e-08
CotAD_04554	951	846	446.333	865	428.757	-1.01254	down	1.04e-06	4.5e-05
CotAD_63202	387	361.333	169.333	369.548	162.752	-1.18309	down	7.71e-08	4.44e-06
CotAD_61415	816	1971	953	2018.57	916.971	-1.13839	down	7.89e-10	6.95e-08
CotAD_23639	720	311.667	112.667	319.155	108.568	-1.55565	down	2.18e-11	2.42e-09
CotAD_51301	750	1046	515.333	1070.76	495.353	-1.11211	down	7.45e-09	5.48e-07
CotAD_14880	1113	672	258	685.657	247.826	-1.46816	down	3.28e-06	0.000121001
CotAD_52255	1473	992.667	522	1017.86	501.836	-1.02025	down	1.22e-07	6.63e-06
CotAD_31971	795	3751.67	1437.33	3853.23	1382.98	-1.47829	down	7.62e-14	1.08e-11
CotAD_76340	1608	638.667	1962.33	659.822	1885.34	1.51468	up	2.92e-06	0.000109644
CotAD_51065	4158	443.333	132.667	455.095	127.422	-1.83655	down	4.03e-12	4.84e-10
CotAD_06807	2421	3123.33	8971	3191.28	8610.41	1.43195	up	3.44e-07	1.69e-05
CotAD_55595	1206	1609.67	469.667	1644.23	451.425	-1.86485	down	3.56e-07	1.74e-05
CotAD_37068	243	815.333	300.667	832.275	288.019	-1.53089	down	7.03e-06	0.000231891
CotAD_12197	1173	1127.67	581.333	1154.09	559.729	-1.04395	down	4.1e-08	2.53e-06
CotAD_11996	1080	2496.67	250.333	2556.15	240.567	-3.40946	down	8.27e-63	7.07e-60
CotAD_67094	1515	1426.33	287.667	1460.5	276.396	-2.40165	down	3.25e-33	1.28e-30
CotAD_11554	717	1465.33	29.3333	1498.25	28.328	-5.72491	down	6.31e-82	7.87e-79
CotAD_59569	1269	82	253	83.6215	243.683	1.54306	up	3.6e-06	0.000131324
CotAD_61575	2109	2200	1091	2252.2	1049.77	-1.10127	down	2.16e-09	1.79e-07
CotAD_73766	2613	2386.67	860.333	2452.05	826.171	-1.56947	down	3.35e-14	4.95e-12
CotAD_08799	1242	2024.67	1043.33	2074.54	1004.17	-1.04679	down	1.38e-08	9.5e-07
CotAD_73839	2613	206.667	448.667	211.11	431.647	1.03186	up	2.51e-05	0.000689534
CotAD_71057	1308	922.333	339.667	942.317	326.674	-1.52836	down	1.01e-12	1.27e-10
CotAD_22384	1899	1797.67	661	1840.87	635.806	-1.53373	down	4.67e-16	8.07e-14
CotAD_07542	1353	1290.33	4845	1323.74	4669.29	1.81859	up	5.81e-06	0.00019736
CotAD_57339	1080	612.333	258.333	626.54	248.17	-1.33608	down	7.74e-11	7.94e-09
CotAD_76943	867	6025.33	485.333	6149.41	466.72	-3.71982	down	2.56e-18	5.35e-16
CotAD_51735	1833	2083.67	847	2129.16	814.179	-1.38687	down	1.53e-08	1.03e-06
CotAD_24173	1521	3520.67	809	3593	778.108	-2.20715	down	1.52e-08	1.03e-06
CotAD_19237	3015	990.333	520.667	1014.43	500.289	-1.01984	down	1.22e-07	6.61e-06
CotAD_66554	2511	358	832	368.008	799.52	1.1194	up	1.37e-08	9.43e-07
CotAD_70688	2100	194.333	97	198.938	93.2263	-1.09351	down	1.23e-05	0.000370551
CotAD_45026	4260	609.333	1574.67	625.965	1515.57	1.27571	up	7.68e-06	0.000250029
CotAD_47290	1833	315.333	34.6667	322.131	33.3642	-3.27128	down	5.54e-18	1.11e-15
CotAD_03644	1737	978	2201.67	1002.69	2118.43	1.07912	up	1.5e-05	0.000440513
CotAD_47276	2157	944.667	475.333	965.256	456.836	-1.07924	down	2.36e-08	1.55e-06
CotAD_16640	11085	638.333	1633.33	658.293	1569.95	1.25392	up	1.26e-07	6.81e-06
CotAD_71633	324	1220.33	581	1250.4	558.002	-1.16405	down	1.1e-09	9.55e-08
CotAD_21580	948	964.333	373.667	987.387	359.325	-1.45833	down	1.25e-13	1.75e-11
CotAD_67945	1464	3888.33	1907.33	3977.63	1835.78	-1.11552	down	4.63e-08	2.82e-06
CotAD_35911	2013	424.667	221.333	436.32	212.552	-1.03757	down	5.18e-06	0.000179171
CotAD_52253	954	784.667	333.333	801.443	320.447	-1.32252	down	1.32e-08	9.12e-07
CotAD_28796	1041	2309.33	879	2375.22	842.928	-1.49458	down	1.98e-05	0.000561897
CotAD_51977	1410	1419	703.333	1449.09	675.35	-1.10144	down	1.02e-06	4.41e-05
CotAD_43316	789	2219.67	568	2265.62	546.686	-2.05112	down	7.47e-10	6.62e-08
CotAD_21980	1809	2160	1046.67	2211.5	1005.98	-1.13642	down	2.43e-06	9.36e-05
CotAD_11553	867	661.667	297.333	676.102	285.825	-1.24211	down	7.75e-10	6.85e-08
CotAD_19250	735	760.667	381.667	778.314	367.01	-1.08453	down	4.01e-08	2.47e-06
CotAD_69292	1440	552.667	261.333	566.941	251.348	-1.17351	down	1.34e-08	9.22e-07
CotAD_06106	885	5292.67	1610.33	5428.54	1549.62	-1.80865	down	4.6e-09	3.57e-07
CotAD_31981	537	581.333	130.667	593.614	125.944	-2.23675	down	3.41e-13	4.54e-11
CotAD_22244	741	1038	7554.67	1064.54	7280.96	2.7739	up	3.75e-07	1.82e-05
CotAD_31669	927	462	133	472.161	127.513	-1.88864	down	1.48e-08	1.01e-06
CotAD_47875	1986	21999	4298	22408.4	4129.31	-2.44007	down	1.52e-06	6.29e-05
CotAD_50808	1461	2284	798	2330.91	767.338	-1.60296	down	1.08e-05	0.000331712
CotAD_43712	1302	298.667	636	305.737	611.827	1.00083	up	2.52e-05	0.00069116
CotAD_51071	3702	807.333	73	830.56	70.1452	-3.56567	down	2.9e-18	6.01e-16
CotAD_54293	1446	8627	2721	8820.28	2615.64	-1.75366	down	1.63e-11	1.84e-09
CotAD_20571	735	1639.33	523.333	1673.12	503.353	-1.7329	down	5.44e-08	3.24e-06
CotAD_35151	2121	283.333	99.3333	288.994	95.5144	-1.59725	down	9.55e-06	0.000299755
CotAD_31672	828	478.333	106.333	488.215	102.044	-2.25832	down	1.41e-06	5.91e-05
CotAD_10940	1191	1898.33	887	1944.9	854.319	-1.18685	down	1.67e-08	1.12e-06
CotAD_70903	960	522	272.667	533.863	261.678	-1.02868	down	4.51e-06	0.000159323
CotAD_30510	342	1115	152.333	1136.41	146.413	-2.95637	down	1.3e-05	0.000389506
CotAD_60320	1383	2274.67	619.667	2324.29	595.698	-1.96414	down	2.55e-08	1.65e-06
CotAD_02396	1146	340	1390	348.576	1340.13	1.94283	up	1.92e-05	0.000550123
CotAD_10399	981	911	2430	934.759	2336.93	1.32195	up	2.27e-06	8.81e-05
CotAD_30182	2373	1082	478.667	1104.71	460.229	-1.26325	down	4.54e-06	0.000160002
CotAD_46383	906	1612	656	1656.37	629.586	-1.39555	down	6.69e-07	3.06e-05
CotAD_52440	858	330.333	138.333	338.013	133.114	-1.34442	down	2.82e-09	2.26e-07
CotAD_20010	333	117.667	274.333	121.229	263.916	1.12235	up	1.62e-06	6.62e-05
CotAD_12182	1104	326	120.333	332.959	115.661	-1.52544	down	3.36e-07	1.66e-05
CotAD_73811	1620	7810.67	2489	8023.5	2389.7	-1.7474	down	1.75e-11	1.97e-09
CotAD_20802	2910	712.333	313.333	729.575	301.184	-1.27641	down	2.22e-10	2.16e-08
CotAD_47236	435	1410.33	740	1442.61	710.33	-1.02212	down	1.39e-06	5.83e-05
CotAD_09066	729	172	77.6667	176.439	74.7436	-1.23915	down	2.19e-06	8.58e-05
CotAD_20373	1605	666.667	2456.67	682.79	2359.72	1.7891	up	2.78e-21	6.88e-19
CotAD_34232	2256	734	356.667	751.034	342.889	-1.13113	down	1.27e-08	8.83e-07
CotAD_63340	708	846	372	867.732	359.21	-1.27242	down	2.21e-07	1.13e-05
CotAD_64247	975	129	307	131.913	295.402	1.16309	up	9.42e-07	4.13e-05
CotAD_26703	270	105	28	107.229	26.8692	-1.99667	down	1.28e-09	1.1e-07
CotAD_55104	1764	780.667	404	801.003	388.404	-1.04425	down	2.5e-06	9.59e-05
CotAD_61479	594	168	28.6667	171.979	27.5376	-2.64276	down	1.55e-18	3.29e-16
CotAD_00978	4356	3059.67	1060.67	3140.85	1021.79	-1.62006	down	1.89e-10	1.86e-08
CotAD_52357	1314	680.667	333.333	695.245	320.243	-1.11835	down	1.13e-06	4.85e-05
CotAD_41870	5850	434	36.6667	445.594	35.2701	-3.65921	down	6.74e-17	1.24e-14
CotAD_58028	2250	3459.67	901.333	3549.41	867.233	-2.03309	down	2.51e-27	7.95e-25
CotAD_07370	987	599.667	3754	612.689	3608.9	2.55833	up	1.24e-23	3.41e-21
CotAD_42232	1908	685.333	354.333	701.16	339.993	-1.04424	down	1.74e-07	9.13e-06
CotAD_64088	1257	2775.67	1363	2837.29	1310.31	-1.1146	down	2.52e-05	0.00069116
CotAD_34121	276	1382.67	638	1411.98	612.85	-1.20411	down	3.97e-06	0.000142059
CotAD_23386	1152	10096.3	4664.33	10314.5	4482.26	-1.20238	down	3.53e-05	0.000920368
CotAD_38350	1164	1065.67	549	1088.64	526.884	-1.04698	down	9.59e-07	4.2e-05
CotAD_50057	711	65.6667	22.6667	67.0254	21.7746	-1.62206	down	2.19e-05	0.000612704
CotAD_49504	1275	800	246.333	817.339	236.598	-1.7885	down	1.41e-05	0.000417133
CotAD_11876	630	1511.33	463.667	1544.29	445.994	-1.79185	down	5.96e-08	3.52e-06
CotAD_05104	1041	23.3333	101.667	23.7884	97.653	2.03741	up	3.39e-09	2.69e-07
CotAD_16955	3471	384.333	1222	393.542	1177	1.58052	up	5.51e-08	3.27e-06
CotAD_61353	708	965.667	402.667	989.251	387.972	-1.35039	down	4.86e-12	5.78e-10
CotAD_76092	462	494.333	185.333	506.399	178.42	-1.505	down	1.81e-12	2.23e-10
CotAD_20266	966	641	134.333	655.326	129.22	-2.34238	down	1.86e-24	5.33e-22
CotAD_66786	864	101	37	103.364	35.5991	-1.53783	down	1.26e-06	5.36e-05
CotAD_19231	2145	2174	5911	2233.78	5684.56	1.34756	up	2.5e-10	2.42e-08
CotAD_26772	1518	828	2129.67	848.299	2046.87	1.27078	up	4.69e-08	2.85e-06
CotAD_75513	693	967.333	339	990.223	325.963	-1.60304	down	5.87e-16	1e-13
CotAD_15420	1044	1129.67	584	1155.48	561.538	-1.04103	down	4.58e-08	2.8e-06
CotAD_10183	1233	84.6667	21.6667	86.298	20.8526	-2.0491	down	1.4e-05	0.000414197
CotAD_59813	1617	1135.33	260.333	1157.16	250.011	-2.21053	down	9.04e-06	0.000286234
CotAD_23204	237	570.667	231.333	583.304	222.325	-1.39158	down	5.57e-09	4.23e-07
CotAD_11297	1443	591	245.333	604.664	235.869	-1.35815	down	4.69e-11	5.01e-09
CotAD_34986	567	1941.67	870.667	1983.21	836.987	-1.24456	down	2.52e-08	1.64e-06
CotAD_35419	5355	621.667	1416	639.172	1360.95	1.09034	up	1.67e-08	1.12e-06
CotAD_40004	759	109.333	42.3333	111.857	40.6523	-1.46024	down	1.94e-06	7.75e-05
CotAD_31979	756	1231.33	296.667	1256.54	284.311	-2.14392	down	1.75e-05	0.000503546
CotAD_66168	5067	270	915.333	277.815	879.502	1.66256	up	1.25e-16	2.24e-14
CotAD_39219	546	377	149.667	384.935	143.76	-1.42095	down	3e-05	0.000801496
CotAD_46493	1926	4277	1837.67	4393.03	1768.44	-1.31274	down	1.08e-05	0.000333783
CotAD_24107	645	910.667	4234.33	932.978	4080.25	2.12874	up	5.48e-08	3.26e-06
CotAD_54927	528	309.333	1427.67	316.639	1375.7	2.11925	up	3.67e-06	0.000133129
CotAD_25637	1623	1564.33	426	1597.98	409.242	-1.96523	down	2.51e-06	9.62e-05
CotAD_18696	3048	503.667	1255	519.013	1205.66	1.21598	up	1.76e-10	1.74e-08
CotAD_52723	1515	497	264.667	509.052	254.329	-1.00112	down	2.05e-06	8.1e-05
CotAD_73095	759	541.667	253.667	554.735	243.649	-1.18699	down	1.01e-08	7.21e-07
CotAD_24572	858	74	373.667	75.5572	359.903	2.25197	up	2.87e-06	0.000108049
CotAD_03487	1995	1170.67	618.667	1201.38	594.339	-1.01533	down	1.04e-07	5.75e-06
CotAD_36686	363	273.667	40.3333	279.957	38.6818	-2.85548	down	1.35e-26	4.12e-24
CotAD_60609	1452	216	21	220.241	20.1495	-3.45027	down	1.19e-07	6.49e-06
CotAD_21264	807	136.667	293.667	140.371	282.502	1.00901	up	1.1e-05	0.000336914
CotAD_72838	879	1279.67	339.333	1310.96	325.848	-2.00836	down	3.07e-24	8.66e-22
CotAD_37343	3102	734	1620	752.577	1557.34	1.04917	up	2.19e-08	1.44e-06
CotAD_20274	795	7653	2948	7848.41	2839.89	-1.46656	down	4.62e-16	8e-14
CotAD_19328	870	2633.67	781	2684.99	750.329	-1.83932	down	1.22e-05	0.000367105
CotAD_15328	420	2056.33	888.333	2106.91	853.945	-1.30291	down	2.61e-12	3.16e-10
CotAD_56107	585	1179.33	623	1205.77	599.103	-1.00908	down	1e-07	5.58e-06
CotAD_65281	1434	973.333	325.333	993.639	312.502	-1.66886	down	2.87e-09	2.3e-07
CotAD_02302	555	153	63.6667	156.306	61.258	-1.3514	down	6.99e-07	3.18e-05
CotAD_16958	468	661.333	296	679.561	284.232	-1.25753	down	2.28e-09	1.87e-07
CotAD_30905	1140	650	304.333	664.967	292.616	-1.18427	down	4.53e-09	3.53e-07
CotAD_55797	1656	583.667	252.333	598.308	242.732	-1.30153	down	2.83e-10	2.7e-08
CotAD_71665	1449	3126	1279.67	3189.27	1232.18	-1.37201	down	1.34e-05	0.000398897
CotAD_44366	228	322	146.333	330.31	141.093	-1.22718	down	5.3e-08	3.17e-06
CotAD_01418	393	193.333	90.3333	197.72	86.7518	-1.18849	down	2.5e-06	9.61e-05
CotAD_03161	1161	61.6667	198	63.2194	190.844	1.59395	up	2.98e-05	0.000798092
CotAD_40613	1821	8562.67	3829.33	8807.27	3684.26	-1.25732	down	3.05e-06	0.000113685
CotAD_44751	1014	1007	0.666667	1034.74	0.635419	-10.6693	down	2.07e-90	3.1e-87
CotAD_47284	1398	1256	600.667	1288.41	577.714	-1.15716	down	1.25e-09	1.08e-07
CotAD_31347	1737	722	1673	739.558	1610.22	1.12253	up	2.19e-05	0.000612704
CotAD_67825	1263	632	295	645.758	283.753	-1.18636	down	4.51e-09	3.51e-07
CotAD_12439	1785	466	1058.67	477.575	1018.73	1.09297	up	1.68e-08	1.12e-06
CotAD_17526	1623	12481	3686.67	12827.9	3541.73	-1.85676	down	2.17e-09	1.79e-07
CotAD_11413	1326	811	397	829.255	382.236	-1.11735	down	2.81e-07	1.42e-05
CotAD_40125	954	102.333	228	105.352	219.33	1.05788	up	1.34e-05	0.000399942
CotAD_39202	1695	909	459.333	930.075	441.822	-1.07388	down	5e-08	3.01e-06
CotAD_29042	1062	23.6667	99.3333	24.1396	95.1788	1.97924	up	8.16e-06	0.000263007
CotAD_45311	780	12972	976.333	13240.6	938.553	-3.81838	down	6.96e-06	0.000229846
CotAD_75081	1023	395	171.667	403.995	165.195	-1.29017	down	3.29e-09	2.61e-07
CotAD_34228	342	278.333	116.667	284.859	111.807	-1.34923	down	9.92e-09	7.11e-07
CotAD_13413	741	399.333	113.667	408.659	109.365	-1.90174	down	1.14e-05	0.000347091
CotAD_29759	582	279.333	65	285.307	62.5144	-2.19025	down	2.89e-15	4.67e-13
CotAD_60859	1434	579.333	195.333	592.841	187.88	-1.65783	down	3.54e-15	5.67e-13
CotAD_75398	333	436.333	172	445.741	165.349	-1.43069	down	3.53e-08	2.22e-06
CotAD_17786	858	796	403.667	813.403	387.164	-1.07103	down	2.34e-06	9.05e-05
CotAD_02223	663	701.333	332	717.759	319.317	-1.16851	down	5.21e-09	3.98e-07
CotAD_32171	981	248.333	116.333	253.484	111.781	-1.18122	down	9.65e-06	0.000301859
CotAD_14137	621	150.667	63.3333	153.71	60.8701	-1.3364	down	1.25e-05	0.000375187
CotAD_57932	378	411.333	206	420.935	197.809	-1.08949	down	3.76e-07	1.82e-05
CotAD_54198	3024	606.333	1459.33	623.829	1403.4	1.1697	up	3.2e-09	2.54e-07
CotAD_22892	1107	997.333	458	1019.97	440.484	-1.21136	down	3.96e-10	3.69e-08
CotAD_62804	1266	434.667	190.667	445.036	183.491	-1.27822	down	2.62e-09	2.11e-07
CotAD_60363	2022	882	398.333	903.599	382.404	-1.24058	down	2.9e-10	2.76e-08
CotAD_22317	1347	5081.67	2646.33	5212.96	2545.82	-1.03397	down	9.1e-09	6.58e-07
CotAD_19252	414	503.333	207	515.649	199.016	-1.3735	down	8.33e-11	8.52e-09
CotAD_62623	777	2160.67	988.667	2211.46	950.573	-1.21813	down	7.4e-10	6.57e-08
CotAD_11810	891	718.667	229	733.808	220.656	-1.7336	down	1.56e-06	6.41e-05
CotAD_61042	801	1194	592.667	1221.91	569.375	-1.10169	down	7.31e-09	5.41e-07
CotAD_74139	591	489.667	248.333	501.461	238.756	-1.0706	down	2.82e-07	1.42e-05
CotAD_10692	2511	290.667	2361.67	298.19	2275.42	2.93183	up	1.93e-09	1.61e-07
CotAD_07539	2952	3689.67	1361.67	3778.59	1308.02	-1.53046	down	2.33e-09	1.91e-07
CotAD_69600	2436	1002.33	2292	1025.34	2201.01	1.10207	up	2.55e-09	2.07e-07
CotAD_04417	297	3814.67	1069.67	3904.05	1028.8	-1.92401	down	1.28e-08	8.9e-07
CotAD_48428	2730	922.333	451.333	941.661	433.743	-1.11837	down	9.54e-06	0.000299646
CotAD_17879	1122	234.333	986.333	240.826	947.877	1.97671	up	2.15e-22	5.52e-20
CotAD_02878	1527	1824.33	4607.67	1872.49	4425.33	1.24083	up	2.07e-07	1.07e-05
CotAD_46035	1446	489	234.333	501.239	225.493	-1.15242	down	3.79e-08	2.36e-06
CotAD_18927	864	11303	2722.67	11520.8	2612.1	-2.14096	down	3.22e-06	0.000119341
CotAD_02395	948	530	237.667	543.201	228.47	-1.24948	down	2.07e-09	1.72e-07
CotAD_65392	1122	722.333	364	739.307	349.818	-1.07957	down	5.59e-08	3.32e-06
CotAD_37200	192	277.667	118.667	283.823	113.622	-1.32075	down	8.39e-08	4.77e-06
CotAD_13625	2343	565.333	1411.33	579.683	1358.94	1.22914	up	7.65e-06	0.00024936
CotAD_12668	1974	385	161.667	394.428	155.501	-1.34284	down	1.09e-09	9.44e-08
CotAD_36667	1134	493.333	1536	505.174	1479	1.54977	up	1.25e-06	5.32e-05
CotAD_30124	663	1640	465.333	1673.67	447.387	-1.90342	down	8.1e-07	3.61e-05
CotAD_60968	396	88.6667	27.3333	90.3617	26.2498	-1.78341	down	2.92e-05	0.000786915
CotAD_61788	3171	1685	5742.67	1727.26	5533.43	1.67969	up	1.04e-05	0.000322103
CotAD_18645	2205	1199.33	478	1228	459.055	-1.41958	down	1.99e-13	2.72e-11
CotAD_24818	1413	1778	853.667	1823.53	819.839	-1.15333	down	6.86e-10	6.1e-08
CotAD_18758	423	1465.67	543	1502.95	521.774	-1.5263	down	1.76e-13	2.43e-11
CotAD_05586	1338	481.667	181.333	492.62	174.262	-1.49922	down	2.66e-12	3.21e-10
CotAD_36104	1620	651.667	216.333	666.309	208.019	-1.67948	down	2.49e-13	3.37e-11
CotAD_41330	699	892.333	399.333	914.379	383.956	-1.25185	down	1.84e-10	1.82e-08
CotAD_13528	1059	196	66.6667	199.882	64.0135	-1.6427	down	5.13e-06	0.000177855
CotAD_48099	552	383.667	165.667	392.473	158.939	-1.30412	down	3.17e-05	0.000837899
CotAD_41847	1440	930.333	459.667	951.275	442.02	-1.10575	down	1.17e-08	8.22e-07
CotAD_09067	780	419.333	209.667	429.137	201.547	-1.09033	down	3.28e-07	1.62e-05
CotAD_01210	1926	1284	2875.67	1315.56	2762.11	1.0701	up	4.87e-09	3.75e-07
CotAD_06514	2418	424	1389	434.28	1336.37	1.62162	up	2.5e-09	2.04e-07
CotAD_35009	351	1827.33	822.333	1869.42	790.794	-1.24122	down	2.78e-11	3.03e-09
CotAD_34951	1332	258.333	99.6667	264.287	95.9444	-1.46184	down	1.18e-09	1.02e-07
CotAD_68368	1422	484	1054.33	496.784	1013.22	1.02826	up	9.26e-08	5.2e-06
CotAD_23640	1554	239.667	104.333	245.051	100.148	-1.29094	down	9.21e-08	5.18e-06
CotAD_10718	2118	274.333	588.333	281.594	565.111	1.00492	up	8.6e-07	3.81e-05
CotAD_52710	1980	773.667	154	791.522	148.277	-2.41633	down	2.99e-21	7.35e-19
CotAD_39956	1821	5506.67	1859.33	5659.22	1787.84	-1.66239	down	7.79e-13	9.91e-11
CotAD_22435	1275	105	542.333	107.702	522.578	2.2786	up	3.53e-07	1.73e-05
CotAD_48857	1314	882.667	410.667	903.041	394.427	-1.19503	down	1.07e-09	9.34e-08
CotAD_52343	1650	687.667	314	704.221	301.624	-1.22328	down	1.28e-09	1.1e-07
CotAD_61197	627	356	110.667	363.595	106.316	-1.77397	down	2.98e-05	0.000797063
CotAD_25133	651	682	61	697.25	58.6204	-3.5722	down	3.63e-42	1.84e-39
CotAD_48638	285	395	209	404.221	200.905	-1.00863	down	2.57e-06	9.8e-05
CotAD_19191	1413	571.667	281.667	584.918	270.412	-1.11307	down	5.48e-08	3.26e-06
CotAD_52791	1245	3036.33	678.333	3097.53	652.976	-2.24602	down	9.89e-10	8.61e-08
CotAD_49985	558	203	105.667	207.818	101.543	-1.03323	down	2.71e-05	0.000735896
CotAD_75205	2184	547.333	1370.67	563.733	1317.98	1.22525	up	4.81e-10	4.42e-08
CotAD_31035	996	619	143.333	631.076	137.689	-2.19639	down	1.13e-07	6.24e-06
CotAD_44464	1713	1121	570	1149.17	548.291	-1.06758	down	2.36e-08	1.55e-06
CotAD_55936	1326	657.667	2045.67	674.324	1969.95	1.54665	up	2.39e-06	9.24e-05
CotAD_41705	510	1437.33	723.667	1475	695.767	-1.08404	down	9e-09	6.53e-07
CotAD_19253	1224	342.333	132.333	349.738	127.155	-1.45969	down	7.48e-09	5.5e-07
CotAD_73179	1350	2766.67	1018.67	2827.16	979.07	-1.52987	down	4.45e-13	5.83e-11
CotAD_41274	516	401	204.333	410.247	196.172	-1.06438	down	7.37e-07	3.33e-05
CotAD_25973	1527	34.3333	729.667	35.1267	700.679	4.31811	up	9.72e-37	4.31e-34
CotAD_41097	1035	572	1606.33	585.982	1544.05	1.39779	up	2.01e-13	2.75e-11
CotAD_59714	1221	344.667	146.333	352.897	140.57	-1.32795	down	3.42e-09	2.7e-07
CotAD_59693	1371	381.667	967	391.035	930.566	1.25081	up	1.96e-05	0.000557764
CotAD_74240	1518	1961.67	1043.33	2009.48	1003.71	-1.00148	down	5.67e-08	3.36e-06
CotAD_13212	846	219.333	116.667	225.017	112.168	-1.00438	down	3.23e-05	0.000849528
CotAD_21648	1839	84.3333	280.333	86.575	270.085	1.64139	up	2.9e-05	0.000781809
CotAD_31446	948	3445.33	463.333	3543.32	446.268	-2.98912	down	3.21e-18	6.63e-16
CotAD_42964	762	282.333	90.6667	288.442	87.0117	-1.729	down	7.35e-13	9.41e-11
CotAD_65515	3237	720.667	1587	742.195	1525.45	1.03936	up	4.12e-07	1.98e-05
CotAD_43440	1893	342	134	349.343	128.735	-1.44023	down	1.1e-09	9.56e-08
CotAD_12908	1338	342.667	95.3333	350.795	91.7407	-1.93499	down	1.75e-16	3.1e-14
CotAD_15107	417	17	0	17.314	0.001	-14.0797	down	1.24e-07	6.71e-06
CotAD_75003	1212	1611.33	847.333	1652.86	814.656	-1.0207	down	4.71e-08	2.86e-06
CotAD_47295	1308	449.667	206	460.28	197.932	-1.21751	down	2.98e-07	1.49e-05
CotAD_31980	324	207	37.6667	210.764	36.2377	-2.54006	down	5.32e-06	0.000183164
CotAD_33757	1827	557.667	3416.33	572.022	3290.92	2.52435	up	1.19e-08	8.36e-07
CotAD_18404	1626	203.333	94.3333	207.881	90.6753	-1.19698	down	1.54e-06	6.36e-05
CotAD_63745	735	617.667	318.333	632.524	306.923	-1.04324	down	2.16e-07	1.11e-05
CotAD_36669	663	61.3333	162.667	62.8537	156.618	1.31718	up	1.5e-06	6.2e-05
CotAD_52268	3495	706.667	267.667	723.594	257.597	-1.49006	down	9.09e-06	0.000287554
CotAD_60852	2115	524	255	536.61	245.001	-1.13109	down	4.93e-08	2.98e-06
CotAD_70063	978	442.667	71	453.814	68.2698	-2.73278	down	1.43e-30	5e-28
CotAD_11246	1407	73	0	74.8586	0.001	-16.1919	down	1.15e-22	3.01e-20
CotAD_35501	2043	1781.33	3970.33	1826.91	3817.68	1.06329	up	4.36e-09	3.4e-07
CotAD_55042	792	435.667	174.667	447.61	168.039	-1.41345	down	1.84e-09	1.55e-07
CotAD_71579	612	391.667	200.667	401.129	193.135	-1.05446	down	9.66e-07	4.22e-05
CotAD_71346	1350	664	332.667	681.772	319.759	-1.09231	down	5.93e-08	3.51e-06
CotAD_49939	1896	303	81.3333	310.034	78.3315	-1.98476	down	2.88e-13	3.88e-11
CotAD_05828	1200	111	449	114.017	431.019	1.9185	up	2.28e-17	4.35e-15
CotAD_17329	672	766.333	249.333	787.255	239.07	-1.7194	down	2.22e-11	2.46e-09
CotAD_34610	2802	54.3333	642.333	55.5548	617.651	3.47481	up	1.03e-47	5.88e-45
CotAD_11751	1515	763.333	331	780.519	318.247	-1.29429	down	8.59e-11	8.77e-09
CotAD_45169	1311	446	965.333	458.161	927.225	1.01706	up	1.48e-07	7.88e-06
CotAD_21376	1287	321.667	865.333	329.613	831.668	1.33523	up	7.3e-09	5.41e-07
CotAD_19256	1590	248.333	105	254.076	100.755	-1.33441	down	2.98e-08	1.91e-06
CotAD_36664	3114	62.6667	223.667	64.4447	214.98	1.73807	up	2.12e-11	2.36e-09
CotAD_04796	363	326.333	141.667	333.509	136.53	-1.28851	down	6e-08	3.54e-06
CotAD_74390	714	784.667	417	803.813	400.632	-1.00458	down	3.28e-07	1.62e-05
CotAD_49675	1689	241	88.3333	246.559	84.7974	-1.53984	down	4.11e-10	3.82e-08
CotAD_76733	441	286.333	135.333	293.199	130.189	-1.17127	down	3.66e-05	0.0009472
CotAD_47291	363	84.3333	11.3333	86.6185	10.907	-2.98942	down	5.74e-14	8.29e-12
CotAD_24141	606	649.667	263	665.258	252.206	-1.39931	down	8.91e-12	1.03e-09
CotAD_57941	429	213.667	0.666667	219.636	0.635419	-8.43319	down	1.03e-34	4.26e-32
CotAD_72837	675	454	201.667	463.997	193.834	-1.2593	down	6.49e-06	0.000216886
CotAD_03411	174	1184	411.667	1211.07	395.577	-1.61426	down	1.09e-05	0.000334604
CotAD_28123	885	2779.33	997	2844.24	957.368	-1.5709	down	2.68e-17	5.06e-15
CotAD_58236	1908	98.6667	246.667	101.311	236.968	1.22591	up	4.26e-07	2.03e-05
CotAD_20805	2646	395.333	174	404.005	167.304	-1.2719	down	5.2e-09	3.98e-07
CotAD_75556	261	75.6667	27.3333	77.2237	26.1821	-1.56046	down	1.04e-05	0.000321256
CotAD_24568	333	16.6667	61.6667	17.1232	59.2148	1.79	up	9.73e-06	0.000303891
CotAD_65512	1611	76	259.333	77.9671	249.616	1.67877	up	5.18e-11	5.47e-09
CotAD_01685	1707	158.667	441.333	163.034	424.048	1.37906	up	2.52e-10	2.43e-08
CotAD_66466	1170	261	1034.67	268.199	994.154	1.89017	up	5.49e-21	1.33e-18
CotAD_05842	1077	2978.33	38942.3	3051.73	37431.8	3.61656	up	9.71e-17	1.77e-14
CotAD_36486	2403	796.667	332.333	814.513	319.756	-1.34897	down	2.76e-06	0.000104393
CotAD_50789	237	1686	747.333	1723.51	718.18	-1.26293	down	1.77e-11	1.99e-09
CotAD_35802	804	397	30.3333	405.74	29.0938	-3.80178	down	1.23e-40	6.12e-38
CotAD_01192	354	478.667	227.667	490.049	218.702	-1.16396	down	3.18e-08	2.03e-06
CotAD_24473	2070	157.667	17	161.451	16.3828	-3.30084	down	7.61e-24	2.11e-21
CotAD_58548	1413	355.667	91.6667	364.176	88.0374	-2.04845	down	3.34e-18	6.88e-16
CotAD_41367	1401	181.667	581	187.45	557.394	1.57219	up	3.68e-08	2.29e-06
CotAD_69879	2226	247	809	253.719	778.747	1.61792	up	8.01e-07	3.58e-05
CotAD_01026	1401	174.333	738.333	180.091	707.779	1.97457	up	7.84e-06	0.000253906
CotAD_62723	345	108.333	262.667	111.133	252.82	1.18582	up	6.86e-07	3.13e-05
CotAD_06230	546	158	696.667	161.863	669.301	2.04788	up	6.98e-22	1.76e-19
CotAD_50458	792	148.667	570	152.589	547.812	1.84403	up	2.94e-05	0.000789815
CotAD_42911	561	390.667	176	399.084	169.378	-1.23644	down	6.53e-08	3.82e-06
CotAD_56192	1758	328	1810	337.494	1739.65	2.36587	up	2.12e-25	6.27e-23
CotAD_30745	375	524.667	273.667	538.801	262.904	-1.03522	down	5.74e-07	2.67e-05
CotAD_11176	552	286	1034	293.031	995.517	1.76439	up	1.19e-07	6.54e-06
CotAD_52351	327	584	264	597.229	253.407	-1.23683	down	3.55e-08	2.22e-06
CotAD_55286	1560	349.333	58	358.087	55.8259	-2.68131	down	3.83e-27	1.21e-24
CotAD_38360	642	692	357.667	708.66	343.762	-1.04368	down	1.67e-07	8.79e-06
CotAD_17783	780	185.333	53	189.093	50.9129	-1.89299	down	3.2e-08	2.03e-06
CotAD_03287	864	9750.33	1557.33	9937.06	1495.25	-2.73243	down	1.81e-08	1.21e-06
CotAD_49921	864	354.333	77.6667	361.233	74.3529	-2.28047	down	2.49e-05	0.000685051
CotAD_65994	1335	505.333	2022.33	517.983	1944.24	1.90823	up	2.5e-23	6.72e-21
CotAD_03632	1575	1940.33	53.6667	1980.79	51.504	-5.26525	down	8.87e-14	1.25e-11
CotAD_38396	2103	635	2274.67	652.378	2191.41	1.74808	up	2.54e-06	9.73e-05
CotAD_29182	1044	3396.67	1606.67	3468.86	1546.75	-1.16523	down	8.6e-06	0.000274107
CotAD_22125	1395	260.667	83.3333	267.174	79.8084	-1.74317	down	1.58e-12	1.96e-10
CotAD_56193	1752	364.667	1664.67	374.151	1600.21	2.09657	up	8.91e-27	2.75e-24
CotAD_13695	1287	1302	632	1330.28	607.085	-1.13176	down	4.72e-09	3.64e-07
CotAD_19730	591	171.333	53.6667	174.696	51.5718	-1.7602	down	5.36e-06	0.000184185
CotAD_02103	1191	630.333	289.333	645.574	278.287	-1.21401	down	2.61e-09	2.11e-07
CotAD_43313	1488	61.3333	164.333	62.8191	158.145	1.33197	up	1.1e-06	4.74e-05
CotAD_35109	861	383.667	120.333	391.451	115.597	-1.75973	down	3.78e-06	0.000136461
CotAD_40881	1581	407	188.333	416.907	181.036	-1.20345	down	2.65e-08	1.71e-06
CotAD_10173	528	1112	431	1134.48	414.607	-1.45221	down	1.89e-05	0.000542034
CotAD_26358	2340	293	122.333	299.889	117.607	-1.35046	down	5.99e-09	4.53e-07
CotAD_53948	327	3448	892	3522.23	859.127	-2.03555	down	2.66e-15	4.31e-13
CotAD_53767	699	621.333	304.333	635.595	292.258	-1.12086	down	3.18e-08	2.03e-06
CotAD_61261	1476	577.667	155	594.841	148.763	-1.99949	down	8.49e-07	3.77e-05
CotAD_38834	945	839	2312	862.811	2226.84	1.36788	up	6.19e-06	0.000207846
CotAD_14564	522	2426.33	1125.33	2479.9	1081.02	-1.19789	down	9.71e-11	9.84e-09
CotAD_34300	2148	480	1117.67	492.363	1074.01	1.12522	up	5.14e-09	3.94e-07
CotAD_63078	894	1936.67	710.667	1982.59	685.368	-1.53243	down	4.09e-15	6.52e-13
CotAD_17373	2607	76	189.667	78.0116	182.162	1.22346	up	2.31e-06	8.96e-05
CotAD_39065	1239	85.3333	196.667	87.9453	188.861	1.10265	up	1.25e-05	0.000375428
CotAD_33517	1434	899.667	387	918.787	371.378	-1.30684	down	2.58e-05	0.00070534
CotAD_61544	2097	546.333	1210	561.718	1162.24	1.04899	up	3.43e-08	2.17e-06
CotAD_36610	1029	375.667	170.333	384.597	163.692	-1.23236	down	2.02e-08	1.34e-06
CotAD_32864	1446	352.667	105.333	361.44	101.384	-1.83393	down	2.58e-15	4.19e-13
CotAD_42948	1560	2702.33	1371	2776.96	1318.62	-1.07448	down	5.04e-06	0.000175092
CotAD_53573	1389	77	20.3333	78.5182	19.5019	-2.00942	down	2.19e-05	0.000612053
CotAD_34516	1287	282	4	289.585	3.84459	-6.23501	down	6.29e-56	4.38e-53
CotAD_20567	1392	152	573.667	155.22	553.022	1.83303	up	2.99e-05	0.000799425
CotAD_15382	915	132.333	51	135.134	49.0616	-1.46172	down	3.74e-07	1.82e-05
CotAD_08998	1482	13680	3426.33	13979.9	3302.62	-2.08167	down	2.76e-17	5.2e-15
CotAD_35445	1596	317.333	678.667	325.37	653.221	1.00549	up	1.67e-05	0.000482979
CotAD_51003	462	260.667	108.333	266.476	104.079	-1.35633	down	1.22e-08	8.56e-07
CotAD_42836	480	57	193.333	58.2489	185.754	1.67309	up	6.72e-10	5.99e-08
CotAD_22000	3564	192.667	414.667	198.078	397.96	1.00656	up	2.64e-06	0.000100703
CotAD_40246	750	1072	466.333	1098.48	448.329	-1.29288	down	2.48e-11	2.72e-09
CotAD_68621	894	1187.33	175.333	1212.67	168.656	-2.84603	down	1.13e-21	2.84e-19
CotAD_63514	948	1543.33	12535.7	1585.96	12092.9	2.93073	up	3.35e-05	0.000877291
CotAD_31441	1332	349.333	117.667	357.392	113.083	-1.66013	down	4.48e-13	5.86e-11
CotAD_73293	1092	280.333	113.667	286.711	109.429	-1.38961	down	3.12e-06	0.000115913
CotAD_19287	795	504.667	259.667	516.527	249.547	-1.04953	down	4.13e-07	1.98e-05
CotAD_01183	246	413.333	207.333	422.874	199.147	-1.08639	down	3.89e-07	1.88e-05
CotAD_18725	1389	641.333	1904.67	664.057	1828.08	1.46095	up	2.04e-05	0.000576294
CotAD_29506	1041	736	2406	755.759	2318.27	1.61705	up	9.2e-06	0.000290859
CotAD_51736	717	74.3333	14.3333	75.8546	13.8101	-2.45752	down	8.45e-07	3.76e-05
CotAD_69000	873	598.333	189.667	612.696	182.751	-1.74529	down	1.08e-11	1.23e-09
CotAD_26683	1545	96.3333	2.66667	97.8621	2.56541	-5.25349	down	1.59e-05	0.000463165
CotAD_08115	1362	1386.33	3245	1417.73	3123.35	1.13951	up	3.39e-06	0.000124636
CotAD_25710	1398	721.667	383.667	737.604	368.536	-1.00104	down	4.16e-07	1.99e-05
CotAD_15499	2205	52.6667	148.333	53.9515	142.389	1.40011	up	7.6e-07	3.41e-05
CotAD_05473	408	142.667	44.6667	145.783	43.0001	-1.76141	down	7.48e-08	4.33e-06
CotAD_13886	594	191	517.333	195.707	496.903	1.34427	up	2.56e-10	2.46e-08
CotAD_03617	939	625.333	35	640.261	33.7502	-4.24569	down	1.05e-63	9.16e-61
CotAD_14468	1338	294.667	103	302.528	98.7383	-1.61539	down	1.03e-08	7.32e-07
CotAD_31091	885	705	304.333	720.305	293.062	-1.2974	down	3.56e-08	2.23e-06
CotAD_35536	1551	39.6667	114.667	40.5097	110.249	1.44443	up	8.96e-06	0.000284014
CotAD_24348	450	631.333	200.667	648.446	192.728	-1.75042	down	1.02e-06	4.41e-05
CotAD_14167	843	709.667	153.667	723.363	147.706	-2.29199	down	7.14e-06	0.000234789
CotAD_72166	891	310	155	317.256	148.749	-1.09277	down	1.29e-06	5.46e-05
CotAD_05718	2229	344	182.667	352.657	175.467	-1.00707	down	2.16e-05	0.000605012
CotAD_67579	1029	96.6667	295.667	99.4463	284.425	1.51606	up	1.91e-10	1.87e-08
CotAD_35296	2856	459.667	999	470.788	961.113	1.02963	up	1.16e-07	6.36e-06
CotAD_62083	780	933.333	431.333	955.867	414.948	-1.20388	down	6.59e-10	5.88e-08
CotAD_57354	657	310.667	132.333	317.756	127.34	-1.31923	down	7.77e-09	5.7e-07
CotAD_64647	612	248.333	130.333	254.495	125.086	-1.02472	down	1.36e-05	0.000403346
CotAD_61970	1389	686	43.3333	702.752	41.5614	-4.0797	down	2.39e-62	2.02e-59
CotAD_62809	1500	16	60.6667	16.5155	58.4336	1.82298	up	7.98e-06	0.000257648
CotAD_67668	1194	836	130.333	854.798	125.47	-2.76824	down	8.19e-38	3.87e-35
CotAD_22354	717	880.333	178.667	898.301	171.088	-2.39246	down	7.67e-09	5.63e-07
CotAD_53983	1782	400.667	1093	410.011	1052.34	1.35987	up	2.05e-06	8.1e-05
CotAD_67648	1152	27.6667	0.666667	28.4589	0.634775	-5.48649	down	5.77e-10	5.21e-08
CotAD_69811	309	47.3333	7.66667	48.17	7.36281	-2.70981	down	1.97e-05	0.000561124
CotAD_66002	3156	187.667	416.667	192.931	400.256	1.05284	up	9.82e-07	4.27e-05
CotAD_09470	471	321	62.3333	328.233	59.5793	-2.46184	down	1.08e-05	0.000331396
CotAD_19251	4032	1815.67	617	1868.73	593.03	-1.65588	down	2.2e-05	0.000614088
CotAD_68537	1491	2197	698	2252.27	671.256	-1.74644	down	2.29e-20	5.34e-18
CotAD_19223	1140	165.333	72.6667	168.978	69.6937	-1.27774	down	1.5e-06	6.19e-05
CotAD_38417	603	25	107	25.6613	102.969	2.00454	up	1.21e-08	8.52e-07
CotAD_31639	1071	255.667	114	261.937	109.733	-1.25522	down	1.22e-07	6.61e-06
CotAD_54585	756	477	192	488.284	184.266	-1.40593	down	4.87e-11	5.18e-09
CotAD_19053	2853	203	438	208.522	421.033	1.01373	up	1.98e-06	7.85e-05
CotAD_40639	519	502	118.667	512.391	113.958	-2.16874	down	1.48e-11	1.67e-09
CotAD_53851	2631	595	1326	612.402	1274.94	1.05788	up	2.15e-08	1.42e-06
CotAD_13435	2811	326.333	711	333.937	683.941	1.0343	up	2.71e-07	1.37e-05
CotAD_41521	894	496.333	219	507.691	210.887	-1.26748	down	1.55e-09	1.32e-07
CotAD_35902	1086	134.667	50.3333	138.042	48.3209	-1.51439	down	1.58e-07	8.39e-06
CotAD_51066	4092	269	56	275.153	53.8262	-2.35385	down	4.98e-10	4.55e-08
CotAD_24302	579	388	1003	397.005	964.574	1.28074	up	3.46e-08	2.18e-06
CotAD_09441	2715	447.667	1130.33	458.485	1087.27	1.24576	up	1.34e-10	1.34e-08
CotAD_70884	648	280.667	122	287.054	117.135	-1.29315	down	3.01e-08	1.93e-06
CotAD_15242	1452	916.667	264.333	939.27	254.285	-1.88509	down	8.42e-20	1.9e-17
CotAD_24474	2253	167	23.6667	170.208	22.7649	-2.90241	down	1.02e-08	7.26e-07
CotAD_13452	1425	251	735	257.213	706.83	1.4584	up	9.5e-13	1.2e-10
CotAD_66224	906	256.667	2.66667	262.44	2.5744	-6.67161	down	6.06e-62	5.04e-59
CotAD_22233	762	319	62	326.496	59.5065	-2.45595	down	6.15e-23	1.62e-20
CotAD_52297	1044	107.333	42.6667	109.702	41.0383	-1.41855	down	3.75e-06	0.000135569
CotAD_00731	1791	507.667	182.333	518.706	175.277	-1.56528	down	1.35e-06	5.73e-05
CotAD_61300	1086	111	238	113.818	228.657	1.00645	up	2.85e-05	0.000768477
CotAD_29905	1353	1453.67	4326.33	1488.71	4164.29	1.484	up	2.14e-08	1.42e-06
CotAD_61851	3021	535	1330	550.773	1278.45	1.21486	up	1.65e-10	1.64e-08
CotAD_28426	1005	866.333	330	886.917	316.915	-1.4847	down	1.86e-05	0.000533343
CotAD_22084	2229	248.667	129.667	254.207	124.704	-1.02749	down	1.14e-05	0.000346372
CotAD_34649	540	354.667	177.667	362.534	170.653	-1.08705	down	7.32e-07	3.31e-05
CotAD_30687	2502	496	1237	508.442	1188.19	1.22461	up	6.07e-09	4.57e-07
CotAD_48406	2742	159.667	372.667	163.914	358.426	1.12874	up	3.32e-07	1.64e-05
CotAD_55280	318	245.333	116	250.871	111.38	-1.17146	down	8.62e-07	3.81e-05
CotAD_35421	3204	243	596	249.573	572.234	1.19714	up	6.09e-09	4.58e-07
CotAD_26221	930	220	2.66667	224.506	2.54135	-6.46501	down	6.81e-20	1.55e-17
CotAD_47816	726	132.667	36	135.535	34.5991	-1.96986	down	6.13e-10	5.5e-08
CotAD_22183	612	383	174	393.026	167.08	-1.23409	down	9.39e-08	5.27e-06
CotAD_60998	1647	931.667	439.333	955.182	422.485	-1.17687	down	1.6e-09	1.36e-07
CotAD_76176	1311	839.667	3450	858.548	3320.77	1.95155	up	3.89e-16	6.77e-14
CotAD_47075	1857	145.333	6	149.522	5.78518	-4.69185	down	4e-19	8.81e-17
CotAD_33752	2181	223	678	228.775	650.898	1.5085	up	2.75e-13	3.71e-11
CotAD_03622	1020	295	62	302.294	59.5286	-2.3443	down	1.07e-20	2.54e-18
CotAD_31292	915	408.333	175.333	417.361	168.27	-1.31052	down	1.72e-09	1.44e-07
CotAD_43458	717	839.667	152.333	855.261	146.092	-2.54949	down	1.11e-05	0.000338621
CotAD_06684	1218	191	824.333	195.548	794.03	2.02167	up	9.31e-09	6.71e-07
CotAD_13689	732	304.667	1569.67	311.986	1512.64	2.27752	up	1.76e-08	1.18e-06
CotAD_14526	1797	289.667	910	297.564	876.161	1.558	up	1.35e-07	7.28e-06
CotAD_65130	1905	201.333	481.333	206.955	462.877	1.16131	up	4.28e-08	2.63e-06
CotAD_31085	1536	123.667	407.333	126.771	392.047	1.6288	up	5.42e-13	7.03e-11
CotAD_41441	1464	651	294.333	665.402	282.578	-1.23558	down	4.35e-06	0.00015423
CotAD_28462	2055	107.667	34.3333	109.998	33.0041	-1.73676	down	1.13e-05	0.000343549
CotAD_13849	537	252.667	863	258.473	828.586	1.68064	up	1.3e-16	2.34e-14
CotAD_67023	930	433	139.333	442.773	134.119	-1.72305	down	8.25e-09	6.02e-07
CotAD_73261	1278	415	58.6667	425.408	56.3066	-2.91747	down	3.99e-14	5.86e-12
CotAD_60358	897	17429.3	5720.33	17789.3	5497.99	-1.69403	down	1.01e-06	4.38e-05
CotAD_36452	648	16.6667	112.333	17.0761	108.148	2.66296	up	6.38e-14	9.16e-12
CotAD_36388	897	1950.67	588.667	2006.45	564.441	-1.82975	down	1.64e-07	8.64e-06
CotAD_67052	1092	8414.67	3424.33	8607.43	3298.79	-1.38365	down	1.12e-08	7.88e-07
CotAD_69614	2091	287.667	2	295.24	1.92165	-7.26339	down	2.54e-69	2.45e-66
CotAD_32120	3096	351.333	1862	359.863	1793.96	2.31763	up	1.16e-06	4.97e-05
CotAD_06154	3117	85	34	87.1408	32.5635	-1.42009	down	3.48e-05	0.000907728
CotAD_73828	513	6490.33	829.667	6619	796.735	-3.05444	down	7.04e-06	0.000232104
CotAD_17677	1974	89.6667	214.667	92.0109	205.941	1.16235	up	3.11e-06	0.000115588
CotAD_69851	1344	444	103.667	453.718	99.677	-2.18646	down	4.67e-20	1.08e-17
CotAD_39728	987	461.667	4263.33	473.663	4095.79	3.11221	up	1.65e-56	1.17e-53
CotAD_66021	498	911.667	177.667	933.831	170.838	-2.45053	down	1.03e-31	3.79e-29
CotAD_24697	1011	1858.67	916	1905.36	879.443	-1.1154	down	4.11e-07	1.98e-05
CotAD_40823	2226	72.6667	170	74.2912	163.284	1.13612	up	1.95e-05	0.000556165
CotAD_59175	4179	232.667	85.6667	237.555	82.3799	-1.5279	down	2.16e-08	1.43e-06
CotAD_17409	1491	145.667	532.333	149.247	512.21	1.77903	up	3.26e-16	5.73e-14
CotAD_04881	1908	141	733.667	144.486	704.996	2.28668	up	1.84e-26	5.56e-24
CotAD_55514	702	94	496.667	96.4014	478.547	2.31153	up	1.73e-05	0.000497461
CotAD_38317	375	372.667	57.6667	382.189	55.3795	-2.78686	down	2.02e-29	6.81e-27
CotAD_29361	1572	272.667	640	280.397	616.068	1.13562	up	6.88e-06	0.000227739
CotAD_09367	999	1015	242.667	1043.01	232.75	-2.1639	down	7.65e-08	4.42e-06
CotAD_72287	459	15.3333	163	15.7635	156.607	3.31249	up	3.26e-23	8.68e-21
CotAD_09251	930	226.667	64	231.323	61.4885	-1.91152	down	1.72e-09	1.45e-07
CotAD_23183	201	831.667	2809.33	852.557	2699.02	1.66257	up	5.49e-19	1.19e-16
CotAD_05095	522	1361.33	425.333	1387.71	407.296	-1.76856	down	3.75e-05	0.000965285
CotAD_50158	2583	247.667	759.333	254.829	729.622	1.51762	up	8.41e-14	1.18e-11
CotAD_15394	870	401.333	94.6667	409.591	91.1695	-2.16756	down	1.17e-06	5.01e-05
CotAD_12219	855	818	355	837.654	341.46	-1.29464	down	6.55e-11	6.82e-09
CotAD_35221	1341	207	570.333	211.877	548.089	1.37118	up	6.94e-11	7.17e-09
CotAD_23110	705	187	77.3333	190.968	74.0819	-1.36614	down	5.2e-06	0.000179727
CotAD_26257	504	147.333	63.3333	150.444	60.9134	-1.3044	down	1.95e-06	7.78e-05
CotAD_30720	666	220.333	86	226.261	82.5544	-1.45457	down	4.81e-08	2.92e-06
CotAD_25844	5079	242.333	829.333	249.961	796.231	1.67149	up	2.27e-07	1.16e-05
CotAD_74736	1209	77	4.33333	78.8121	4.14498	-4.24898	down	5.59e-19	1.2e-16
CotAD_31359	1026	826.667	366	844.782	351.547	-1.26486	down	6.25e-06	0.000209301
CotAD_60946	483	87.3333	851.333	88.9357	818.388	3.20195	up	4.96e-37	2.22e-34
CotAD_05139	1173	358.333	1464.33	367.431	1407.15	1.93723	up	1.8e-06	7.27e-05
CotAD_21494	738	2746.33	1062	2822.78	1019.46	-1.46931	down	2.38e-05	0.000657264
CotAD_22834	870	1730	373	1763.71	358.46	-2.29873	down	9.44e-08	5.29e-06
CotAD_11847	2253	75	24	76.6005	23.0483	-1.73269	down	1.64e-06	6.71e-05
CotAD_13258	1512	96.6667	19	98.9946	18.2901	-2.43629	down	6.81e-12	8.01e-10
CotAD_10815	1395	349	100.667	357.748	96.5012	-1.89032	down	5.97e-06	0.000201708
CotAD_14645	726	185.667	1	190.298	0.96147	-7.62881	down	3.61e-53	2.4e-50
CotAD_31663	819	75.3333	329.667	77.4173	317.601	2.03649	up	2.08e-05	0.000587652
CotAD_69942	363	436.667	141	447.339	135.363	-1.72453	down	1.91e-11	2.14e-09
CotAD_65599	702	885.333	215.667	904.058	207.03	-2.12658	down	2.42e-05	0.00066694
CotAD_54375	348	234.667	95	240.46	91.2304	-1.39821	down	3.01e-06	0.00011273
CotAD_47958	1137	217	99	222.411	95.1684	-1.22468	down	6.62e-07	3.03e-05
CotAD_34397	873	118.333	444.333	121.367	426.685	1.8138	up	7.11e-16	1.21e-13
CotAD_28150	894	16.3333	93.3333	16.7218	90.0109	2.42837	up	5.72e-06	0.000194883
CotAD_39217	1371	330	785	337.902	755.633	1.16108	up	2.89e-06	0.000108508
CotAD_20392	627	157.667	39.6667	160.841	37.9954	-2.08174	down	8.27e-06	0.000265625
CotAD_09199	510	538.667	245.333	550.809	235.554	-1.22549	down	3.53e-09	2.78e-07
CotAD_28053	558	262	106.333	267.943	102.162	-1.39106	down	2.33e-07	1.19e-05
CotAD_01244	1026	217	37	222.43	35.5872	-2.64392	down	2.58e-21	6.41e-19
CotAD_28124	1455	647	337.667	662.174	324.832	-1.02752	down	2.94e-07	1.47e-05
CotAD_68201	579	268.333	916.667	274.525	882.749	1.68507	up	1.64e-06	6.7e-05
CotAD_10143	1533	94	206.333	95.7975	198.28	1.04948	up	3.12e-05	0.00082493
CotAD_46407	570	178.667	88.3333	182.612	84.7906	-1.1068	down	1.52e-05	0.000444263
CotAD_17727	504	149.667	69	153.239	66.2239	-1.21036	down	8.42e-06	0.000269123
CotAD_42326	375	298	42.3333	304.716	40.6683	-2.90549	down	6.88e-11	7.12e-09
CotAD_11487	1545	415.667	1593.33	426.39	1532.56	1.8457	up	1.83e-21	4.58e-19
CotAD_60014	321	166.667	80	170.309	76.8181	-1.14863	down	1.12e-05	0.000341367
CotAD_57703	1296	203.667	468	208.773	449.853	1.10752	up	1.94e-07	1e-05
CotAD_12952	1035	591.667	280.667	605.324	270.018	-1.16465	down	7.69e-07	3.45e-05
CotAD_55888	570	82	21.6667	84.0996	20.8702	-2.01065	down	2.42e-08	1.58e-06
CotAD_00617	639	268.667	89	274.003	85.4312	-1.68136	down	3.32e-06	0.00012229
CotAD_56467	768	103.667	42	106.279	40.3105	-1.39863	down	6.9e-06	0.000228246
CotAD_59587	1023	8.33333	148.333	8.56912	142.341	4.05407	up	2.22e-27	7.08e-25
CotAD_00199	1008	359	1381.67	367.239	1330.68	1.85737	up	3.61e-06	0.000131419
CotAD_08720	513	142.667	62	145.892	59.5225	-1.29339	down	3.11e-06	0.000115588
CotAD_70886	645	180.667	93	184.873	89.2424	-1.05073	down	3.6e-05	0.000935074
CotAD_11267	579	950	395	970.747	379.383	-1.35544	down	3.24e-10	3.07e-08
CotAD_27136	1437	2437	945.333	2491.69	909.187	-1.45447	down	8.59e-07	3.8e-05
CotAD_15724	1125	208	1153	212.883	1110.5	2.38307	up	2.95e-08	1.89e-06
CotAD_57939	981	277.667	738	283.923	709.867	1.32205	up	7.8e-09	5.71e-07
CotAD_46256	819	226.333	490	231.417	470.654	1.02417	up	1.19e-06	5.07e-05
CotAD_19289	1158	364	175.333	373.938	168.322	-1.15158	down	4.87e-06	0.000169858
CotAD_19305	3069	154	574	158.15	551.7	1.80259	up	5.53e-17	1.02e-14
CotAD_24870	648	231.333	702	237.522	674.391	1.50553	up	2.36e-13	3.21e-11
CotAD_01310	3462	83.3333	357.667	85.4112	344.302	2.01118	up	6.22e-14	8.95e-12
CotAD_45021	738	77.3333	15.3333	79.2554	14.681	-2.43256	down	3.42e-10	3.22e-08
CotAD_67961	2430	90.3333	237	92.2594	227.778	1.30386	up	1.43e-07	7.67e-06
CotAD_10579	633	216.333	102	221.378	97.844	-1.17796	down	1.64e-06	6.7e-05
CotAD_56014	984	575	128	586.423	122.834	-2.25523	down	3.42e-06	0.000125234
CotAD_64713	5433	60.3333	462.667	61.9994	444.56	2.84205	up	5.29e-32	1.97e-29
CotAD_36059	1989	987.333	484	1012.29	464.528	-1.12379	down	6.75e-06	0.000224389
CotAD_23713	2190	122.333	261	125.353	250.867	1.00093	up	2.18e-05	0.000609917
CotAD_14817	1095	978	492.667	1003.79	473.498	-1.08403	down	2e-06	7.92e-05
CotAD_33106	651	384.333	858.333	392.743	825.545	1.07176	up	6.06e-08	3.57e-06
CotAD_38513	1116	780	413.667	796.417	397.631	-1.00209	down	1.18e-05	0.000358013
CotAD_27237	1041	55.6667	18.3333	56.7847	17.5343	-1.69532	down	3e-05	0.000800576
CotAD_70839	1119	843	143.333	866.992	138.094	-2.65037	down	1.39e-12	1.73e-10
CotAD_42374	2943	108	286.333	110.528	275.038	1.31522	up	1.41e-06	5.91e-05
CotAD_13230	897	517.333	242.333	529.162	232.918	-1.18389	down	1.26e-08	8.81e-07
CotAD_00556	1332	280.333	82	286.401	78.6739	-1.86408	down	3.86e-08	2.4e-06
CotAD_52352	348	142.667	53	146.223	50.8039	-1.52516	down	8.2e-08	4.68e-06
CotAD_01500	1113	207.667	90.3333	212.197	86.8269	-1.28919	down	2.41e-07	1.23e-05
CotAD_00131	687	52.6667	155	54.2941	148.631	1.45287	up	2.94e-05	0.000789352
CotAD_00677	540	210.667	61.3333	215.454	58.7735	-1.87414	down	9.38e-13	1.19e-10
CotAD_60497	1044	248.333	47.3333	253.851	45.4407	-2.48193	down	4.37e-18	8.87e-16
CotAD_42495	1719	283.667	610.333	291.581	586.254	1.00763	up	6.82e-07	3.11e-05
CotAD_35153	1557	247.333	1093.67	254.029	1051.42	2.04928	up	3.38e-24	9.5e-22
CotAD_04682	1710	273.333	882	281.847	846.579	1.58673	up	1.39e-08	9.52e-07
CotAD_12534	1338	262.667	111	269.438	106.415	-1.34026	down	2.4e-05	0.000661364
CotAD_33388	2220	192	486	195.892	467.354	1.25446	up	5.12e-09	3.93e-07
CotAD_36847	2013	226	62	231.382	59.6095	-1.95666	down	4.39e-14	6.42e-12
CotAD_65984	1167	271	134.333	277.728	129.105	-1.10513	down	1.92e-06	7.68e-05
CotAD_56461	447	233.667	94	239.178	90.4166	-1.40343	down	1.03e-08	7.31e-07
CotAD_00642	489	271.333	122	278.192	117.24	-1.24661	down	1.07e-07	5.92e-06
CotAD_07467	1035	32.3333	6.66667	33.0625	6.36765	-2.37636	down	2.2e-05	0.000614222
CotAD_38348	1923	157.333	58.6667	161.308	56.4327	-1.51522	down	3.68e-08	2.29e-06
CotAD_02227	1935	70.6667	19.6667	72.4381	18.8581	-1.94156	down	4.76e-07	2.24e-05
CotAD_59577	678	87.6667	21.6667	89.8432	20.7566	-2.11384	down	3.04e-09	2.42e-07
CotAD_15904	1329	235.667	106.667	241.38	102.59	-1.23441	down	3.17e-07	1.58e-05
CotAD_20064	795	204.333	2.33333	210.099	2.23102	-6.55722	down	1.28e-35	5.56e-33
CotAD_06584	2301	146	356.333	149.537	343.007	1.19774	up	9.98e-08	5.56e-06
CotAD_42276	285	215.667	54.6667	220.644	52.7213	-2.06526	down	2.47e-06	9.51e-05
CotAD_39140	1365	1163.33	438	1187.46	420.797	-1.49669	down	5.27e-06	0.000181727
CotAD_34240	1941	2067	834.667	2109.95	802.377	-1.39486	down	4.65e-06	0.000163303
CotAD_56347	3735	78.6667	263.333	80.7274	253.34	1.64994	up	2.73e-11	2.98e-09
CotAD_14647	522	164.333	62.3333	168.501	59.8688	-1.49288	down	3.87e-08	2.4e-06
CotAD_35481	3795	1086.33	59.3333	1117.75	57.114	-4.29061	down	4.99e-19	1.09e-16
CotAD_66491	1821	87	26.6667	89	25.538	-1.80116	down	1.85e-07	9.61e-06
CotAD_41425	1068	1512.67	554	1546.91	532.759	-1.53784	down	7.21e-16	1.22e-13
CotAD_07903	780	124	47	126.97	45.2157	-1.4896	down	4.43e-07	2.1e-05
CotAD_46030	330	115	40	117.682	38.4761	-1.61286	down	1.37e-07	7.38e-06
CotAD_52283	2904	169.667	470	174.882	451.699	1.36898	up	1.91e-10	1.87e-08
CotAD_17606	1467	176.667	514.667	180.849	495.687	1.45465	up	2.03e-05	0.000575971
CotAD_16589	651	7.33333	57.6667	7.51399	55.6006	2.88745	up	3.6e-07	1.76e-05
CotAD_17384	1485	311.667	44.6667	319.61	42.7941	-2.90083	down	1.35e-20	3.19e-18
CotAD_58793	969	418.333	1226.33	431.868	1177.62	1.44721	up	3.16e-07	1.58e-05
CotAD_34611	2376	135	440.667	138.695	423.253	1.6096	up	3.75e-13	4.97e-11
CotAD_17495	711	138.333	802	141.125	770.88	2.44953	up	4.73e-30	1.61e-27
CotAD_52924	708	324	973	333.232	934.455	1.4876	up	5.3e-14	7.69e-12
CotAD_68825	201	61.3333	0	62.9406	0.001	-15.9417	down	1e-17	1.96e-15
CotAD_28020	1398	440.333	2235.33	450.929	2147.9	2.25195	up	3.42e-31	1.23e-28
CotAD_49240	1527	21.3333	84	22.0414	80.6312	1.87112	up	1.51e-06	6.25e-05
CotAD_14646	546	59.3333	17.3333	60.6762	16.6069	-1.86935	down	3.66e-06	0.000132883
CotAD_21974	726	170.667	72.6667	174.247	69.8567	-1.31866	down	3.66e-06	0.000132903
CotAD_53323	846	155.333	350.333	159.82	336.534	1.07431	up	1.29e-06	5.46e-05
CotAD_47294	1794	208	81.6667	212.732	78.4153	-1.43983	down	1.3e-08	9.05e-07
CotAD_67001	480	16.3333	113.333	16.6758	109.059	2.70928	up	2.82e-14	4.2e-12
CotAD_06545	1434	207	446	212.715	429.24	1.01286	up	1.93e-06	7.7e-05
CotAD_42956	2232	89.3333	210	91.7565	201.866	1.13752	up	5.49e-06	0.000187676
CotAD_52624	441	285.667	100.667	291.732	96.4518	-1.59676	down	1.44e-07	7.68e-06
CotAD_40972	600	1893.67	800.667	1946.82	769.639	-1.33887	down	3.7e-05	0.000955872
CotAD_44528	1116	263.333	74	269.534	71.2944	-1.9186	down	1.13e-14	1.74e-12
CotAD_06433	1161	739.667	174	757.7	167.749	-2.17532	down	4.82e-25	1.42e-22
CotAD_17346	804	223	110	227.996	105.535	-1.11129	down	4.54e-06	0.000160002
CotAD_22572	285	132.333	25.6667	135.397	24.6333	-2.45851	down	8.55e-09	6.22e-07
CotAD_54780	1116	968.333	135.667	990.481	130.512	-2.92394	down	7.42e-18	1.47e-15
CotAD_35443	1146	96	28.6667	98.2648	27.6063	-1.83168	down	3.87e-08	2.4e-06
CotAD_40154	1557	374	826.667	384.343	793.946	1.04665	up	3.1e-05	0.00082227
CotAD_39236	3000	332	1798	341.028	1733.59	2.3458	up	1.66e-05	0.000480084
CotAD_14644	717	104.333	0	107.053	0.001	-16.708	down	3.79e-37	1.73e-34
CotAD_27761	849	126	498.333	129.009	480.238	1.89628	up	3.3e-06	0.000121746
CotAD_52061	1083	470.667	200.667	480.72	192.795	-1.31813	down	1.65e-08	1.11e-06
CotAD_50810	1020	304.333	154.667	311.735	148.778	-1.06716	down	2.26e-06	8.81e-05
CotAD_04030	2271	114.667	44.3333	117.388	42.5864	-1.46282	down	1.29e-06	5.46e-05
CotAD_40720	936	151.333	39.6667	155.864	38.1279	-2.03137	down	2.48e-06	9.54e-05
CotAD_73817	312	70.6667	26.3333	72.3662	25.2983	-1.51628	down	2.72e-05	0.000737723
CotAD_10035	807	1237.67	459.667	1268.55	441.95	-1.52123	down	2.45e-06	9.45e-05
CotAD_22768	1572	91	359	93.7334	345.064	1.88023	up	2.01e-07	1.04e-05
CotAD_64475	384	118	37.6667	121.201	36.2913	-1.73971	down	1.57e-08	1.06e-06
CotAD_68302	888	124.333	846.333	127.804	813.979	2.67105	up	3.96e-35	1.68e-32
CotAD_49086	246	118.333	34	120.755	32.7185	-1.88391	down	3.75e-07	1.82e-05
CotAD_18815	4647	264.333	616.667	271.132	593.265	1.12968	up	3.55e-08	2.22e-06
CotAD_03625	2910	156.333	367	160.913	352.657	1.13198	up	2.98e-07	1.49e-05
CotAD_33730	555	37.3333	188.333	38.3955	181.116	2.23791	up	4.61e-15	7.33e-13
CotAD_69950	1155	236.667	116.333	242.559	111.733	-1.11828	down	4.8e-06	0.000167788
CotAD_20267	945	346.333	84.6667	353.489	81.2628	-2.121	down	8.63e-07	3.82e-05
CotAD_44204	555	276.333	97	282.875	93.1402	-1.60269	down	2.43e-11	2.67e-09
CotAD_67130	405	217	605.667	221.893	581.9	1.39091	up	5.93e-07	2.74e-05
CotAD_04873	324	709	199	729.603	191.706	-1.92821	down	3.42e-06	0.000125234
CotAD_04538	963	410.667	1022.67	422.991	982.262	1.21548	up	3.01e-06	0.000112757
CotAD_01217	660	864.333	380	887.525	365.113	-1.28144	down	9.89e-08	5.52e-06
CotAD_51949	1269	92.6667	370.333	94.6525	356.361	1.91263	up	3.71e-05	0.000956052
CotAD_49243	654	190.667	83	194.984	79.6178	-1.2922	down	1.9e-06	7.62e-05
CotAD_64474	711	122	43	125.096	41.3611	-1.59668	down	1.03e-07	5.73e-06
CotAD_20946	870	554.333	168	565.558	161.45	-1.80859	down	7.77e-07	3.48e-05
CotAD_59736	3642	109	249	112.233	239.213	1.0918	up	4.64e-06	0.000162929
CotAD_65695	897	334.333	87	342.511	83.5509	-2.03542	down	1.34e-17	2.6e-15
CotAD_48097	828	98	222	100.622	213.268	1.08373	up	1.03e-05	0.000317895
CotAD_13478	1095	109.667	35.3333	112.288	33.8815	-1.72864	down	4.32e-08	2.65e-06
CotAD_02039	1662	90	260	92.0267	249.945	1.44149	up	3.94e-09	3.1e-07
CotAD_04078	1326	166.333	426	170.926	409.553	1.26068	up	6.92e-09	5.16e-07
CotAD_12470	3654	67.3333	235.667	69.1032	226.663	1.71372	up	2.15e-11	2.39e-09
CotAD_16884	549	214	625.667	219.701	601.033	1.4519	up	2.88e-12	3.47e-10
CotAD_53335	1272	364	2073.67	372.472	1994.06	2.4205	up	7.21e-35	3.02e-32
CotAD_58705	3141	152.333	365	156.749	351.101	1.16343	up	1.29e-05	0.000385888
CotAD_48384	2142	283.667	1685.33	290.723	1623.36	2.48127	up	8.05e-10	7.07e-08
CotAD_29382	822	1303.33	518.333	1334.66	497.415	-1.42395	down	1.27e-13	1.78e-11
CotAD_32284	3981	100.333	309	103.445	296.961	1.52141	up	9.99e-11	1.01e-08
CotAD_02221	702	557.667	131.667	569.461	126.709	-2.16808	down	8.34e-06	0.000267097
CotAD_09297	3345	95	28	97.7769	26.8862	-1.86263	down	4.05e-07	1.94e-05
CotAD_70979	846	154	71.3333	157.459	68.6619	-1.1974	down	7.88e-06	0.000255109
CotAD_72413	318	93.3333	27	95.6592	25.9353	-1.88299	down	8.06e-08	4.61e-06
CotAD_65180	2736	44.3333	164	45.3839	158.018	1.79983	up	7.76e-06	0.000251848
CotAD_52225	849	31	2.66667	31.8611	2.54905	-3.64376	down	4.63e-08	2.82e-06
CotAD_55723	492	172	74.3333	175.709	71.2893	-1.30143	down	7.56e-07	3.4e-05
CotAD_49856	1743	102.667	263.333	104.982	253.258	1.27047	up	1.35e-07	7.26e-06
CotAD_54157	1773	2910.67	1043	2973.68	1006.31	-1.56317	down	1.39e-05	0.000412538
CotAD_14376	210	436.667	112.333	445.602	108.316	-2.04051	down	1.01e-07	5.61e-06
CotAD_07103	2409	356.667	909	364.949	875.315	1.26211	up	1.44e-05	0.000425549
CotAD_06432	1464	946.333	163	965.982	156.581	-2.62508	down	8.02e-14	1.14e-11
CotAD_12138	1695	74.6667	197.333	76.6317	189.786	1.30836	up	4.2e-07	2e-05
CotAD_50358	1014	399	172	407.272	164.997	-1.30355	down	3.28e-05	0.000860883
CotAD_33861	2259	306.667	758.667	314.362	730.496	1.21645	up	3.52e-07	1.73e-05
CotAD_21982	3570	151.667	334.667	155.59	321.829	1.04855	up	3.01e-06	0.00011273
CotAD_34608	2781	53.6667	640	55.1588	615.237	3.47948	up	6.76e-48	3.93e-45
CotAD_70528	948	130.333	26.6667	133.224	25.5666	-2.38152	down	7.14e-14	1.02e-11
CotAD_51067	2658	75.3333	0.333333	77.1198	0.317709	-7.92325	down	5.23e-20	1.19e-17
CotAD_42427	1527	265.333	738.667	271.605	711.262	1.38887	up	9.25e-08	5.2e-06
CotAD_56136	3258	116	265	119.052	254.836	1.09799	up	3.4e-06	0.000124715
CotAD_74722	1098	85.6667	284	87.9425	273.446	1.63662	up	1.35e-09	1.15e-07
CotAD_57931	1155	765.667	231.333	785.078	222.384	-1.81978	down	1.93e-07	9.99e-06
CotAD_16834	1497	247	72.6667	252.748	69.677	-1.85895	down	1.54e-13	2.13e-11
CotAD_41526	1401	115	23	117.997	22.2222	-2.40868	down	4.13e-13	5.43e-11
CotAD_70159	1581	58.3333	142	59.9807	136.635	1.18775	up	2.27e-05	0.000630226
CotAD_14625	699	332.667	155.333	339.752	149.223	-1.18701	down	2e-05	0.000567084
CotAD_20372	1848	116.333	460.333	119.251	441.887	1.88968	up	4.05e-17	7.56e-15
CotAD_48364	1236	283	12.3333	289.68	11.8631	-4.60991	down	6.85e-14	9.82e-12
CotAD_43016	516	21	81.6667	21.4305	78.4236	1.87162	up	3.42e-07	1.69e-05
CotAD_03972	1620	516	172	528.058	165.391	-1.67482	down	5.99e-13	7.73e-11
CotAD_09437	564	51.6667	159	53.5189	152.517	1.51085	up	3.17e-05	0.000836609
CotAD_38333	522	292.667	72.6667	300.846	69.5597	-2.1127	down	4.16e-07	1.99e-05
CotAD_24278	2619	69	176.333	70.8622	169.639	1.25938	up	2.07e-06	8.14e-05
CotAD_18944	405	15.6667	60	15.9538	57.6695	1.85391	up	7.95e-06	0.000256924
CotAD_15446	960	96	20	97.9156	19.1113	-2.35711	down	2.43e-07	1.24e-05
CotAD_46377	1809	151.333	72.3333	154.812	69.3227	-1.15911	down	1.74e-05	0.000500814
CotAD_31434	717	52	15.6667	53.098	15.0587	-1.81806	down	1.7e-05	0.000490219
CotAD_21208	369	24	79.6667	24.5565	76.6971	1.64307	up	5.31e-06	0.000182873
CotAD_57623	1521	126.667	50.3333	129.812	48.326	-1.42555	down	1.04e-06	4.49e-05
CotAD_18204	495	374.667	176.667	382.998	170.027	-1.17157	down	7.84e-08	4.51e-06
CotAD_23882	1158	82.3333	568.333	84.1786	547.174	2.70047	up	3.8e-08	2.36e-06
CotAD_76523	1314	206.667	87.6667	211.383	84.1372	-1.32904	down	4.53e-06	0.000159763
CotAD_43629	1932	212.667	871	218.289	839.215	1.9428	up	1.03e-05	0.000318591
CotAD_49372	1188	505	191.667	515.693	184.197	-1.48526	down	2.25e-09	1.85e-07
CotAD_24805	1656	176.667	441.667	182.319	424.617	1.2197	up	2.2e-07	1.13e-05
CotAD_24383	717	47332.3	5491	48170.6	5314.17	-3.18024	down	2.51e-06	9.64e-05
CotAD_51068	2082	127.333	5	130.723	4.79708	-4.76821	down	1.6e-30	5.56e-28
CotAD_69256	4890	1059.67	444.333	1081.9	427.304	-1.34023	down	6.97e-06	0.00022989
CotAD_52340	846	116	45.6667	118.838	43.9124	-1.43629	down	1.7e-06	6.91e-05
CotAD_15098	999	92.3333	372.333	95.0573	357.895	1.91266	up	4.03e-11	4.35e-09
CotAD_47448	1368	171.333	450	175.921	432.042	1.29624	up	1.99e-09	1.65e-07
CotAD_28319	1527	542.667	1437.67	554.702	1381.68	1.31664	up	2.88e-08	1.85e-06
CotAD_51534	237	96.3333	0	98.6243	0.001	-16.5897	down	1.02e-28	3.34e-26
CotAD_50571	1548	3958.67	1971	4055.49	1895.29	-1.09745	down	1.31e-09	1.12e-07
CotAD_72080	2586	134.667	389.333	138.347	374.1	1.43513	up	1.44e-10	1.43e-08
CotAD_36877	897	82.6667	334	85.263	321.771	1.91604	up	5.44e-07	2.54e-05
CotAD_33354	2034	65.6667	167.333	67.088	160.743	1.26063	up	3.16e-06	0.000116953
CotAD_33134	975	36.3333	214	37.3502	205.438	2.45951	up	7.41e-09	5.48e-07
CotAD_71128	1134	95.3333	448.333	97.6608	431.654	2.14403	up	1.39e-08	9.51e-07
CotAD_01884	876	259.667	85.3333	266.032	81.8898	-1.69984	down	4.46e-12	5.33e-10
CotAD_61298	972	78	222.333	80.1581	213.827	1.41552	up	1.21e-06	5.16e-05
CotAD_09810	1248	68.3333	268.333	69.9834	257.89	1.88167	up	1.39e-05	0.000412538
CotAD_64819	486	127.667	33.3333	131.013	32.0099	-2.03312	down	4.98e-11	5.28e-09
CotAD_51900	1392	858.333	364	875.95	349.4	-1.32597	down	2.53e-05	0.000691386
CotAD_23222	351	29.3333	173.333	30.0167	166.617	2.4727	up	1.16e-05	0.000352762
CotAD_65065	1761	141	48.6667	144.215	46.7969	-1.62374	down	1.54e-08	1.04e-06
CotAD_60361	1626	359.667	1587.33	368.928	1528.26	2.05048	up	2.5e-08	1.62e-06
CotAD_66712	1713	132.333	320	135.979	307.895	1.17905	up	2.42e-07	1.23e-05
CotAD_00746	921	736	267	755.392	257.436	-1.55301	down	2.12e-14	3.18e-12
CotAD_75833	570	40	0	41.3225	0.001	-15.3346	down	1.11e-08	7.88e-07
CotAD_49832	954	142.333	311.333	145.757	299.343	1.03823	up	5.3e-06	0.000182836
CotAD_14648	498	60.6667	3.66667	62.1141	3.52688	-4.13845	down	1.93e-15	3.16e-13
CotAD_30728	783	1219.33	396	1252.45	382.286	-1.71203	down	1e-05	0.000312661
CotAD_61921	651	50	133.333	51.4582	128.268	1.31769	up	5.26e-06	0.000181727
CotAD_38788	618	97.6667	441	100.157	423.927	2.08156	up	1.73e-06	7.01e-05
CotAD_44882	1140	211.333	43.3333	215.242	41.7097	-2.3675	down	3.33e-05	0.000874355
CotAD_22365	1107	129.667	61	132.981	58.6313	-1.18148	down	2.95e-05	0.0007911
CotAD_50241	1158	739.333	270	754.555	259.255	-1.54125	down	2.18e-05	0.000609917
CotAD_50750	1881	122.333	349.667	125.699	335.99	1.41844	up	5.06e-10	4.62e-08
CotAD_59046	522	124.333	50.6667	127.516	48.6694	-1.38959	down	2.04e-06	8.06e-05
CotAD_36107	1713	16.6667	69.6667	16.9804	67.0176	1.98067	up	5.78e-07	2.68e-05
CotAD_68303	900	207.667	1539	214.443	1480.39	2.7873	up	1.6e-42	8.25e-40
CotAD_74760	1650	102.333	0	104.409	0.001	-16.6719	down	6.33e-16	1.08e-13
CotAD_60526	1311	114.667	304.333	117.654	292.283	1.31282	up	1.77e-08	1.18e-06
CotAD_23714	978	21	91.6667	21.4952	88.1516	2.03598	up	1.24e-05	0.000372557
CotAD_24513	825	24.6667	111	25.1756	106.543	2.08134	up	5.33e-10	4.84e-08
CotAD_62488	336	131	46.6667	134.034	44.8097	-1.58071	down	6.75e-08	3.94e-06
CotAD_22227	1668	278	2.66667	284.038	2.54937	-6.7998	down	1.65e-31	6.02e-29
CotAD_29912	1125	106	312.667	109.055	300.631	1.46294	up	4.11e-10	3.82e-08
CotAD_25423	885	245.667	118.333	252.031	113.82	-1.14685	down	1.43e-06	5.95e-05
CotAD_13419	1092	153.333	69	157.314	66.4129	-1.24411	down	4.2e-06	0.000149402
CotAD_16560	453	89	323.667	91.4528	311.585	1.76853	up	4.04e-06	0.00014451
CotAD_12268	1053	142.333	1287.67	145.113	1237.17	3.0918	up	4.59e-48	2.74e-45
CotAD_52507	264	229	117.667	235.066	113.274	-1.05324	down	1.13e-05	0.000343861
CotAD_00750	336	148.333	48.6667	151.611	46.7186	-1.69831	down	2.51e-09	2.04e-07
CotAD_18024	309	40.3333	10.3333	41.2794	9.88426	-2.06222	down	2.34e-05	0.000646338
CotAD_43181	444	28	133	28.8013	128.09	2.15295	up	5.33e-06	0.000183555
CotAD_67327	3081	56.3333	168.667	57.9005	162.233	1.48642	up	6e-08	3.54e-06
CotAD_33604	228	570	59.6667	581.069	57.2575	-3.34317	down	2.19e-08	1.45e-06
CotAD_56466	1953	74	26.3333	75.8444	25.3223	-1.58263	down	9.62e-06	0.000301276
CotAD_24900	966	55.3333	160.333	56.8273	154.028	1.43854	up	2.09e-07	1.07e-05
CotAD_50324	4308	213.667	479.333	220.142	460.415	1.0645	up	3.93e-07	1.9e-05
CotAD_08527	1335	40.3333	333.667	41.4755	320.322	2.94919	up	1.82e-29	6.14e-27
CotAD_35131	2643	38.6667	129.667	39.6	124.691	1.65479	up	4.96e-08	2.99e-06
CotAD_64248	378	40.6667	117	41.5649	112.477	1.4362	up	3.01e-06	0.00011273
CotAD_06596	1137	63.6667	13.3333	65.1713	12.804	-2.34765	down	1.43e-08	9.8e-07
CotAD_03630	363	56	191.333	57.4551	184.162	1.68047	up	4.85e-10	4.45e-08
CotAD_00314	909	282	117	287.968	112.749	-1.35279	down	1.29e-06	5.46e-05
CotAD_22209	2316	10391	1058	10622.1	1020.76	-3.37935	down	1.36e-20	3.19e-18
CotAD_33480	3084	117.333	319	120.885	306.858	1.34394	up	2.59e-05	0.000706465
CotAD_11538	630	68	0.666667	69.8247	0.635419	-6.77989	down	7.54e-19	1.61e-16
CotAD_26535	492	53.6667	12.3333	54.9088	11.7928	-2.21914	down	4.28e-07	2.04e-05
CotAD_04742	900	91.6667	205.333	94.5113	197.478	1.06313	up	1.95e-05	0.000556314
CotAD_51070	609	144	14.3333	147.638	13.7815	-3.42126	down	9.42e-11	9.58e-09
CotAD_37410	1398	640	1542	655.3	1481.37	1.1767	up	4.85e-10	4.45e-08
CotAD_52479	288	574.667	149	588.345	142.998	-2.04067	down	6.95e-11	7.17e-09
CotAD_18277	507	34	123.667	34.9473	118.85	1.76589	up	1.35e-08	9.33e-07
CotAD_45571	393	220.333	77.6667	226.357	74.8415	-1.59669	down	1.66e-09	1.4e-07
CotAD_21367	780	127	464.667	129.633	446.554	1.78441	up	1.4e-15	2.31e-13
CotAD_35108	234	216.333	105	221.303	100.987	-1.13186	down	3.5e-06	0.000127923
CotAD_44166	492	1043.67	272	1072.19	262.898	-2.02799	down	3.24e-07	1.61e-05
CotAD_17426	810	216.333	15.6667	220.399	15.0863	-3.8688	down	6.31e-11	6.58e-09
CotAD_45754	1245	191.333	410.333	195.679	394.619	1.01197	up	3.07e-06	0.000114543
CotAD_60774	600	65.6667	15	67.0404	14.4153	-2.21743	down	3.57e-08	2.23e-06
CotAD_43235	1071	1601.33	559	1643.94	537.713	-1.61225	down	1.79e-12	2.2e-10
CotAD_10134	1371	121.333	42.3333	123.738	40.7966	-1.60076	down	2.79e-05	0.000755046
CotAD_22198	993	134	290.667	137.412	279.127	1.02241	up	8.98e-06	0.000284615
CotAD_65739	543	19.6667	0	20.1018	0.001	-14.295	down	1.04e-08	7.39e-07
CotAD_76629	273	112.333	48.6667	114.857	46.6704	-1.29926	down	1.42e-05	0.00042095
CotAD_06520	2391	1752.33	10178.7	1799.84	9814.21	2.447	up	3.42e-06	0.000125234
CotAD_02153	960	1276.67	558	1306.89	535.826	-1.2863	down	1.24e-08	8.67e-07
CotAD_39112	2583	94	208.333	96.8588	200.295	1.04817	up	2.34e-05	0.000646926
CotAD_61990	354	182.333	78	187.174	74.7251	-1.32472	down	2.07e-05	0.00058607
CotAD_57868	1485	40	242.667	40.9318	233.696	2.51334	up	1.37e-06	5.76e-05
CotAD_32064	441	63	22.3333	64.5207	21.4687	-1.58752	down	3.07e-05	0.000818064
CotAD_00790	1416	15.3333	177.333	15.5658	170.332	3.45189	up	1.6e-25	4.74e-23
CotAD_21684	492	287.667	972.667	294.005	934.906	1.66898	up	3.31e-07	1.64e-05
CotAD_47524	1311	363.333	111	371.834	106.695	-1.80116	down	5.69e-07	2.65e-05
CotAD_33196	1587	1011.67	2586.67	1038.96	2487.06	1.2593	up	8.53e-12	9.9e-10
CotAD_33125	390	145.333	0.666667	148.824	0.634775	-7.87315	down	4.72e-45	2.55e-42
CotAD_71584	1335	224.333	621.667	229.652	598.729	1.38245	up	3.65e-05	0.000945346
CotAD_15099	1554	59.6667	186	61.3197	178.705	1.54315	up	8.53e-09	6.21e-07
CotAD_23480	1302	73.3333	17.3333	75.2735	16.6993	-2.17236	down	6.5e-08	3.81e-06
CotAD_03316	678	545.667	2824.67	557.81	2715.47	2.28335	up	1.47e-32	5.61e-30
CotAD_38394	942	169.333	801.667	174.127	772.574	2.14954	up	4.07e-06	0.000145425
CotAD_15877	1026	414	127	422.185	121.978	-1.79125	down	2.13e-05	0.000598369
CotAD_02262	1452	179.333	438.667	183.415	421.431	1.20018	up	3.06e-08	1.95e-06
CotAD_24172	654	83.6667	30.6667	85.7216	29.4609	-1.54086	down	5.91e-06	0.000200317
CotAD_61629	1380	279	32	286.802	30.8799	-3.21531	down	7.4e-06	0.000242389
CotAD_40737	609	113.333	51.3333	116.401	49.2602	-1.24061	down	3.09e-05	0.00082055
CotAD_30274	1398	127	48.6667	129.571	46.6159	-1.47485	down	2.1e-05	0.00059066
CotAD_33898	1632	3269	711	3337.13	684.249	-2.28601	down	1.89e-11	2.12e-09
CotAD_39253	987	528.667	246.333	540.621	236.448	-1.19309	down	9.33e-09	6.72e-07
CotAD_02663	291	372	182.667	379.972	175.057	-1.11807	down	2.25e-05	0.000626508
CotAD_30080	8247	67.3333	188.333	69.2144	180.848	1.38563	up	1.37e-07	7.39e-06
CotAD_47074	444	41.3333	0	42.4116	0.001	-15.3722	down	6.18e-17	1.14e-14
CotAD_56550	945	233.333	696.333	239.051	670.68	1.4883	up	4.93e-06	0.00017181
CotAD_54473	2043	64	256.333	65.3951	246.621	1.91504	up	7.14e-14	1.02e-11
CotAD_11272	1197	1056	559	1078.85	536.55	-1.00771	down	1.53e-05	0.000447644
CotAD_61383	1395	27.6667	87	28.2721	83.5885	1.56392	up	6.22e-06	0.000208589
CotAD_22128	1224	124.333	26.6667	127.826	25.6278	-2.31839	down	8.7e-11	8.86e-09
CotAD_60064	894	51.6667	4.33333	53.062	4.12926	-3.68372	down	3.77e-12	4.54e-10
CotAD_29552	480	128.333	39.3333	131.274	37.7608	-1.79762	down	2.41e-09	1.97e-07
CotAD_31119	1944	342.667	1554.33	353.304	1491.39	2.07767	up	1.96e-10	1.92e-08
CotAD_51681	561	96.3333	34	98.4867	32.6389	-1.59333	down	9.41e-07	4.13e-05
CotAD_72119	1026	65.6667	544.333	67.162	522.773	2.96047	up	6.66e-36	2.91e-33
CotAD_34322	1182	254	65.3333	258.97	62.923	-2.04113	down	4.52e-06	0.000159323
CotAD_38316	1044	7.33333	126.667	7.47933	121.72	4.02451	up	2.59e-24	7.4e-22
CotAD_65232	918	58.6667	357	60.143	343.231	2.51271	up	4.63e-24	1.29e-21
CotAD_58626	522	44.6667	0	45.5928	0.001	-15.4765	down	1.18e-16	2.13e-14
CotAD_33159	1209	121	477	124.498	459.765	1.88477	up	2.57e-05	0.000702937
CotAD_19295	891	265.667	123.333	271.79	118.362	-1.19928	down	3.21e-07	1.6e-05
CotAD_69601	588	108	382	110.833	366.979	1.72732	up	5.53e-14	8e-12
CotAD_14408	441	128.333	50.3333	130.959	48.2635	-1.44012	down	1.45e-05	0.000426416
CotAD_18650	1233	58.6667	190.667	60.3676	183.686	1.6054	up	1.91e-06	7.66e-05
CotAD_45775	3636	125	269.667	127.855	259.327	1.02026	up	1.43e-05	0.000422406
CotAD_22006	3192	155.667	347	159.961	333.497	1.05996	up	1.9e-06	7.64e-05
CotAD_61364	1116	93.6667	244.333	96.7582	234.428	1.27669	up	3.55e-05	0.000924274
CotAD_33198	606	141	62.6667	144.334	60.1477	-1.26283	down	1.89e-05	0.000542592
CotAD_68013	4380	108.333	349	111.633	335.282	1.58661	up	5.98e-12	7.05e-10
CotAD_60705	2544	187.333	85.6667	191.829	82.2281	-1.22212	down	1.76e-06	7.13e-05
CotAD_64321	741	62.3333	20.3333	64.1929	19.5994	-1.71161	down	3.25e-05	0.00085348
CotAD_28705	1725	84.3333	273	86.4633	262.081	1.59985	up	2.13e-08	1.41e-06
CotAD_21164	2055	54	146.667	55.4432	141.107	1.3477	up	2.52e-06	9.64e-05
CotAD_44284	627	61.6667	236.667	62.8577	227.406	1.85511	up	9.7e-13	1.22e-10
CotAD_19978	1542	37.3333	0	38.1182	0.001	-15.2182	down	4.64e-14	6.77e-12
CotAD_52654	1320	262	1645.67	272.922	1583.03	2.53613	up	4.31e-07	2.05e-05
CotAD_53787	2037	109.333	267	112.232	256.633	1.19323	up	5.11e-07	2.39e-05
CotAD_19866	477	15.6667	85.3333	16.1478	81.9958	2.34421	up	6.07e-10	5.45e-08
CotAD_23065	882	699.667	264	715.807	253.184	-1.49939	down	2.09e-13	2.85e-11
CotAD_29751	1440	81.6667	31	83.6517	29.7642	-1.49082	down	1.27e-05	0.000379249
CotAD_56788	2448	86	191.333	88.0836	183.982	1.06262	up	3.24e-05	0.000851788
CotAD_43810	1866	86.3333	252	88.6511	242.34	1.45082	up	3.68e-09	2.89e-07
CotAD_73945	1011	100	230.667	102.443	221.254	1.11088	up	5.41e-06	0.000185778
CotAD_13327	3255	28.6667	0.666667	29.3422	0.635419	-5.52913	down	2.65e-10	2.54e-08
CotAD_24077	1890	86.3333	204.667	88.4767	196.645	1.15222	up	5.17e-06	0.000179092
CotAD_09208	1464	189.667	63.6667	193.415	61.1451	-1.66139	down	8e-06	0.000258211
CotAD_08795	954	125.333	750.667	129.001	720.923	2.48246	up	1.86e-30	6.45e-28
CotAD_32179	807	199.667	481.333	204.879	462.479	1.17462	up	3.2e-08	2.03e-06
CotAD_74917	2355	115.667	324	118.665	311.678	1.39316	up	2.63e-07	1.33e-05
CotAD_59706	276	990.333	306	1014.04	293.842	-1.787	down	9e-08	5.08e-06
CotAD_63082	1401	170	54	175.051	52.0653	-1.74938	down	3.57e-05	0.000928162
CotAD_17336	756	28.3333	1	29.0412	0.952806	-4.92978	down	1.6e-09	1.36e-07
CotAD_14848	2619	30863.3	581	31407.1	559.714	-5.81026	down	3.12e-07	1.56e-05
CotAD_45658	825	270	1581.67	275.529	1520.39	2.46417	up	1.34e-34	5.51e-32
CotAD_37128	2661	101.667	231.333	104.616	222.583	1.08924	up	7.4e-06	0.00024243
CotAD_41036	312	150.333	45.6667	153.954	43.8861	-1.81066	down	3.05e-06	0.000113685
CotAD_24027	1362	98	514	100.285	493.996	2.3004	up	1.31e-23	3.58e-21
CotAD_17320	813	48.6667	12.3333	49.9577	11.8431	-2.07665	down	3.82e-06	0.000137474
CotAD_29940	969	856.333	310.333	878.759	298.115	-1.5596	down	7.54e-15	1.18e-12
CotAD_21735	1179	332.667	100.333	340.837	96.5137	-1.82028	down	8.15e-15	1.27e-12
CotAD_30582	1641	741	2765	760.197	2664.87	1.80962	up	1.57e-05	0.000457431
CotAD_23116	381	325	87	331.351	83.6549	-1.98584	down	6.58e-06	0.000219298
CotAD_33376	1839	60	159	61.6782	152.912	1.30987	up	1.79e-06	7.22e-05
CotAD_25383	774	143.667	351	147.431	337.294	1.19396	up	4.45e-06	0.000157462
CotAD_08080	3042	41.6667	181.333	42.9719	174.55	2.02218	up	4.68e-09	3.62e-07
CotAD_25184	4521	67.3333	157	69.1058	150.989	1.12756	up	3.17e-05	0.000836609
CotAD_35791	837	17	0	17.3973	0.001	-14.0866	down	1.2e-07	6.56e-06
CotAD_11576	801	39.6667	124.667	40.7747	119.891	1.55598	up	2.92e-07	1.47e-05
CotAD_65908	2775	138	414	141.049	397.807	1.49587	up	3.08e-06	0.000114648
CotAD_21470	1404	317.667	1111.33	326.32	1069.39	1.71243	up	5.38e-18	1.09e-15
CotAD_29432	2073	130	294	133.642	282.315	1.07893	up	2.7e-06	0.000102736
CotAD_50923	531	460	178.667	470.653	171.615	-1.45549	down	1.42e-11	1.62e-09
CotAD_45070	1641	187.333	529	192.098	509.524	1.40731	up	1.89e-06	7.58e-05
CotAD_35847	1323	139.333	401	142.71	385.785	1.43472	up	2.51e-07	1.28e-05
CotAD_19304	1923	188.667	506.667	193.333	486.588	1.33161	up	4.09e-10	3.81e-08
CotAD_52868	1059	84.6667	0.666667	86.696	0.643761	-7.0733	down	1.2e-28	3.94e-26
CotAD_60280	1131	82.6667	29.3333	84.5366	28.1798	-1.58492	down	3.81e-06	0.000137236
CotAD_36601	1530	45.6667	703	46.6034	675.52	3.85749	up	1.25e-56	9.06e-54
CotAD_39456	834	38	143.667	38.8992	138.241	1.82937	up	3.49e-08	2.19e-06
CotAD_32498	924	59.3333	173.667	60.834	167.205	1.45866	up	5.52e-06	0.000188513
CotAD_15097	459	33	149.667	33.8958	143.813	2.08502	up	5.08e-12	6.03e-10
CotAD_69327	1167	143.333	369.667	147.085	355.558	1.27344	up	1.27e-08	8.88e-07
CotAD_03259	555	158.667	873	162.515	838.157	2.36665	up	2.09e-09	1.73e-07
CotAD_41881	1458	216	502.333	221.171	483.399	1.12805	up	2.87e-06	0.000108022
CotAD_08796	1017	103.333	388	105.752	372.807	1.81774	up	3.67e-15	5.86e-13
CotAD_36173	282	75.3333	17	77.1349	16.3742	-2.23596	down	4.68e-09	3.62e-07
CotAD_28556	1833	27.3333	82.6667	28.0627	79.4284	1.501	up	1.69e-05	0.000488892
CotAD_14549	5409	77.6667	15.6667	79.5787	15.0607	-2.4016	down	4.3e-10	3.98e-08
CotAD_65940	2121	10014.7	4003.33	10217	3843.54	-1.41047	down	1.86e-05	0.000533343
CotAD_47789	861	498.667	262.333	510.635	251.975	-1.01901	down	8.29e-06	0.000265863
CotAD_17549	1179	489	241	500.939	231.487	-1.1137	down	1.04e-07	5.75e-06
CotAD_18139	888	153.667	401.667	157.81	385.788	1.28962	up	2.75e-05	0.000744789
CotAD_13973	1575	31	140	31.7762	134.537	2.08198	up	9.71e-11	9.84e-09
CotAD_41309	441	225.667	79	230.432	75.9933	-1.6004	down	2.75e-09	2.22e-07
CotAD_61453	2844	38.6667	173.667	39.6295	167.042	2.07557	up	6.32e-13	8.15e-11
CotAD_05843	993	138.667	1493	142.098	1435.11	3.33621	up	2.88e-14	4.28e-12
CotAD_59416	2661	35.3333	122.333	36.4193	117.799	1.69355	up	4.38e-08	2.69e-06
CotAD_46656	903	55	146.667	56.4104	140.782	1.31943	up	2.77e-06	0.000104521
CotAD_11177	279	91	218	93.4451	209.685	1.16604	up	2.77e-06	0.000104639
CotAD_65067	330	74.3333	1.33333	76.2117	1.26955	-5.90762	down	1.15e-23	3.18e-21
CotAD_64131	1308	73	203.333	74.9166	195.598	1.38453	up	8.36e-08	4.76e-06
CotAD_47100	1005	459	215.667	471.068	207.38	-1.18366	down	2.49e-08	1.62e-06
CotAD_27156	192	274.333	73	281.147	70.1115	-2.0036	down	7.32e-16	1.24e-13
CotAD_25418	1497	97.3333	265	99.874	254.861	1.35153	up	2.13e-08	1.41e-06
CotAD_47235	738	260.333	129	266.217	123.909	-1.10332	down	2.33e-06	9.02e-05
CotAD_34595	5874	20.6667	84.6667	21.1248	81.3754	1.94565	up	9.64e-08	5.4e-06
CotAD_38167	1578	87.3333	283.667	89.2343	273.184	1.6142	up	7.98e-07	3.57e-05
CotAD_56398	222	49.6667	6.66667	50.7789	6.41835	-2.98396	down	1.67e-09	1.41e-07
CotAD_12989	945	600.667	204.333	614.282	196.684	-1.64302	down	1.94e-05	0.000553174
CotAD_31821	711	148	953	151.958	916.09	2.59182	up	5.15e-20	1.18e-17
CotAD_28706	1902	55.6667	251.667	56.9849	241.732	2.08476	up	1.18e-15	1.96e-13
CotAD_75504	1416	153.333	20	157.018	19.1187	-3.03787	down	5e-21	1.22e-18
CotAD_64246	648	9.33333	52.3333	9.64183	50.4203	2.38663	up	1.06e-05	0.000327359
CotAD_06631	2529	108	818.667	111.237	788.71	2.82586	up	2.49e-11	2.73e-09
CotAD_16691	1032	590.333	166.333	602.055	160.222	-1.90982	down	7.6e-06	0.000248288
CotAD_70480	429	123.667	17.6667	126.258	16.8999	-2.90129	down	3.16e-09	2.52e-07
CotAD_26235	1083	169	551.667	173.127	531.015	1.61692	up	7.94e-08	4.56e-06
CotAD_34640	1398	172.333	21.3333	175.496	20.6215	-3.08922	down	6.78e-07	3.1e-05
CotAD_18451	2331	68.6667	350.333	70.2906	337.644	2.2641	up	1.07e-07	5.92e-06
CotAD_06406	801	620.667	130.333	634.329	124.69	-2.34689	down	7.64e-10	6.76e-08
CotAD_27427	375	2.66667	30	2.75466	28.8691	3.38958	up	6.33e-07	2.91e-05
CotAD_01638	1014	38	195.333	39.0239	187.938	2.26783	up	1.25e-06	5.31e-05
CotAD_62694	1764	246.667	780	256.032	749.369	1.54935	up	3.89e-05	0.000995887
CotAD_64190	555	46.3333	159	47.5713	152.787	1.68336	up	3.36e-09	2.67e-07
CotAD_12818	1596	279	677	286.08	651.499	1.18734	up	5.27e-09	4.02e-07
CotAD_13570	978	36.6667	120.667	37.6279	116.021	1.62451	up	1.51e-07	8.01e-06
CotAD_54593	741	117.667	23.6667	120.271	22.6972	-2.40571	down	3.22e-13	4.3e-11
CotAD_22169	1365	1926.33	803.667	1974.19	775.4	-1.34824	down	1.01e-11	1.16e-09
CotAD_64847	936	34.6667	6	35.5617	5.71394	-2.63777	down	2.55e-06	9.75e-05
CotAD_04273	345	249.667	102	255.486	97.9149	-1.38365	down	2.06e-06	8.13e-05
CotAD_55552	1269	15.6667	75	16.0666	72.253	2.169	up	5.63e-06	0.000191717
CotAD_69602	1137	118	605	121.191	580.941	2.26111	up	9.81e-25	2.84e-22
CotAD_54550	3162	29	102.667	29.5718	98.6033	1.73741	up	4.59e-07	2.17e-05
CotAD_03009	2118	31	2	31.9511	1.9223	-4.05496	down	7.1e-09	5.28e-07
CotAD_29702	1077	1157	207	1179.97	198.714	-2.56999	down	2.93e-05	0.000787524
CotAD_41954	1332	493.667	4799	510.173	4611.36	3.17613	up	3.56e-59	2.85e-56
CotAD_60576	741	9.66667	67.3333	10.0717	64.671	2.68281	up	5.13e-10	4.67e-08
CotAD_25422	1608	102	19	104.431	18.3215	-2.51093	down	1.52e-05	0.000444263
CotAD_35672	1011	104.333	34	107.22	32.7515	-1.71094	down	9.01e-08	5.08e-06
CotAD_28306	1146	122	433	125.055	417.325	1.73861	up	8.76e-06	0.000278756
CotAD_24719	2958	98.6667	39.6667	101.09	38.0133	-1.41107	down	8.56e-06	0.000273224
CotAD_28278	672	118.667	49	121.735	47.0411	-1.37175	down	3.77e-06	0.000136225
CotAD_68148	837	76	17.6667	78.0556	16.9724	-2.20131	down	1.25e-06	5.31e-05
CotAD_50145	474	15.3333	106.667	15.7604	102.814	2.70567	up	6.3e-06	0.000210752
CotAD_57137	264	70	8	71.8227	7.69112	-3.22317	down	2.51e-13	3.4e-11
CotAD_64185	1443	57.3333	194.667	59.1015	187.203	1.66334	up	4.78e-10	4.4e-08
CotAD_36741	471	45.3333	7.66667	46.4313	7.43084	-2.6435	down	8.5e-08	4.83e-06
CotAD_32758	1293	130	429.333	132.953	413.262	1.63614	up	3.65e-05	0.000945346
CotAD_39363	882	98.3333	42	100.568	40.254	-1.32097	down	2.59e-05	0.000707428
CotAD_04649	789	90.3333	1155.67	93.0346	1110.94	3.57787	up	7.33e-59	5.7e-56
CotAD_28862	345	305.667	107	312.159	102.848	-1.60177	down	3.45e-08	2.18e-06
CotAD_25778	2949	294.333	139.333	301.525	134.067	-1.16932	down	3.22e-07	1.6e-05
CotAD_15148	1653	69	23.3333	70.5285	22.3615	-1.65719	down	7.89e-06	0.000255318
CotAD_25982	309	49	9	50.1811	8.62467	-2.5406	down	8.03e-08	4.61e-06
CotAD_43357	1932	23.3333	0	23.9618	0.001	-14.5484	down	3.6e-10	3.38e-08
CotAD_15514	981	6.66667	59.6667	6.85767	57.288	3.06244	up	2.11e-10	2.06e-08
CotAD_01579	2652	60	178.333	61.3444	171.361	1.48203	up	4.5e-08	2.75e-06
CotAD_33138	843	16.6667	210.333	17.0399	202.093	3.56803	up	9.06e-21	2.18e-18
CotAD_32290	375	94.6667	31.6667	96.8145	30.4121	-1.67058	down	4.01e-07	1.93e-05
CotAD_64317	2037	66.6667	306.667	67.9232	294.791	2.11772	up	2.16e-17	4.14e-15
CotAD_53234	1086	68.6667	273	70.465	262.343	1.89647	up	3.84e-14	5.65e-12
CotAD_19556	999	242	99	247.323	95.0491	-1.37965	down	1.31e-08	9.1e-07
CotAD_54577	384	175.667	27.6667	179.385	26.7716	-2.74429	down	3.79e-09	2.98e-07
CotAD_15894	1059	24	311.667	24.557	299.165	3.60674	up	4.41e-37	2e-34
CotAD_19240	1194	341	19.3333	351.976	18.5282	-4.24768	down	8.14e-08	4.65e-06
CotAD_34134	930	197	40.6667	202.177	39.0374	-2.37269	down	2.28e-17	4.35e-15
CotAD_04749	1344	127.667	56.6667	130.55	54.4931	-1.26046	down	1.01e-05	0.000313727
CotAD_34324	402	89	35	90.9168	33.8038	-1.42736	down	1.42e-05	0.000420396
CotAD_57009	927	59	150	60.5683	144.124	1.25067	up	6.64e-06	0.000221108
CotAD_58941	1056	12.6667	57.3333	12.9767	55.0855	2.08575	up	1.46e-06	6.08e-05
CotAD_11343	1641	100.667	218.333	103.105	209.819	1.02502	up	3.16e-05	0.000836609
CotAD_70400	1752	3.66667	66.6667	3.78028	64.0911	4.08356	up	2.22e-15	3.62e-13
CotAD_09009	1269	294.667	97.3333	302.719	93.3029	-1.69798	down	2.51e-05	0.000689261
CotAD_52495	1449	335.667	719	345.308	691.056	1.00092	up	4.82e-07	2.26e-05
CotAD_47450	1368	59.6667	168.667	61.2986	161.893	1.40111	up	2.26e-06	8.81e-05
CotAD_48366	546	187	94.6667	191.885	90.8217	-1.07914	down	2.08e-05	0.00058607
CotAD_11130	648	16.6667	59.6667	17.0435	57.4568	1.75325	up	1.92e-05	0.000550413
CotAD_66060	477	78.6667	185	80.7859	177.926	1.1391	up	1.09e-05	0.000333807
CotAD_72932	1395	384.333	902.667	393.011	868.566	1.14407	up	3.97e-08	2.45e-06
CotAD_17833	1233	85.6667	195.333	87.5963	187.851	1.10064	up	1.67e-05	0.000484379
CotAD_50889	1062	128.333	275.667	131.213	264.692	1.0124	up	1.46e-05	0.000430358
CotAD_17298	738	29.3333	112	30.2697	107.669	1.83066	up	1.46e-08	9.99e-07
CotAD_23168	1371	68.3333	24	70.2468	22.9848	-1.61175	down	1.46e-05	0.000429146
CotAD_18359	858	2515	160.333	2564.62	154.087	-4.05693	down	4.04e-11	4.36e-09
CotAD_17445	348	1.33333	81.6667	1.34577	78.4785	5.8658	up	1.37e-23	3.71e-21
CotAD_67074	939	65.3333	159.333	66.9593	153.113	1.19324	up	1.13e-05	0.000343752
CotAD_50945	1128	199.667	98.6667	204.65	95.0658	-1.10616	down	8.37e-06	0.000267939
CotAD_60861	357	120.667	17.6667	123.792	16.9826	-2.86579	down	3.39e-08	2.15e-06
CotAD_36377	1119	204	58.6667	208.226	56.4279	-1.88367	down	3.39e-08	2.15e-06
CotAD_61481	330	35	2	35.9088	1.90529	-4.23625	down	4.01e-10	3.74e-08
CotAD_68140	213	17.6667	61.3333	18.1463	59.001	1.70107	up	2.29e-05	0.000634512
CotAD_60287	1758	115.333	417.333	118.748	400.695	1.7546	up	7.65e-15	1.2e-12
CotAD_10578	1221	24.3333	81.6667	24.7685	78.5626	1.66534	up	3.67e-06	0.000133129
CotAD_02264	954	189.667	699.333	194.191	673.931	1.79512	up	5.87e-06	0.000199073
CotAD_16314	507	58.6667	17	60.0277	16.2555	-1.8847	down	3.63e-06	0.000132211
CotAD_23968	3117	93.3333	473	95.5049	455.563	2.25401	up	7.7e-06	0.000250513
CotAD_01747	837	180.333	88.6667	184.683	85.1109	-1.11763	down	1.27e-05	0.000379586
CotAD_34856	1473	90.3333	207	92.7935	199.122	1.10156	up	1.1e-05	0.000336914
CotAD_31447	2067	129.333	347	133.714	333.828	1.31995	up	1.79e-05	0.000515247
CotAD_31278	1869	79.3333	276	81.0681	264.956	1.70855	up	4.33e-12	5.19e-10
CotAD_51069	240	56.3333	0	57.5103	0.001	-15.8115	down	5.62e-21	1.36e-18
CotAD_73629	1374	943.667	301.333	966.879	290.331	-1.73564	down	1.01e-07	5.63e-06
CotAD_31263	720	39	383.333	39.855	368.361	3.20829	up	4.92e-35	2.08e-32
CotAD_69575	2469	41.6667	166	42.8006	159.67	1.89939	up	3.69e-11	3.99e-09
CotAD_51827	1551	149	21.6667	151.955	20.8202	-2.86759	down	1.01e-08	7.21e-07
CotAD_25289	477	49.6667	5.66667	50.9983	5.44821	-3.22659	down	2.51e-10	2.42e-08
CotAD_27393	564	37.3333	213	38.4721	204.962	2.41347	up	6.76e-18	1.35e-15
CotAD_12909	1827	153.333	852.667	156.949	819.673	2.38475	up	2.59e-29	8.61e-27
CotAD_13392	768	177	60.6667	180.87	58.3736	-1.63156	down	6.82e-06	0.00022597
CotAD_04028	846	17.3333	0	17.7811	0.001	-14.1181	down	8.67e-08	4.9e-06
CotAD_44320	531	31.6667	337.333	32.3203	324.112	3.32598	up	1.13e-34	4.68e-32
CotAD_49344	471	95.3333	0.666667	97.9615	0.635419	-7.26836	down	2.16e-18	4.55e-16
CotAD_09532	1038	133.333	300.333	136.498	288.88	1.08159	up	2.74e-06	0.00010368
CotAD_74547	4404	182	1489.67	187.153	1432.25	2.93599	up	8.6e-46	4.82e-43
CotAD_08405	1317	72	292.667	74.5156	281.06	1.91526	up	6.16e-06	0.000207273
CotAD_36484	546	74.6667	358	76.2467	343.784	2.17276	up	2.54e-19	5.63e-17
CotAD_33737	933	79.6667	10.3333	81.3365	9.94588	-3.03173	down	1.16e-13	1.63e-11
CotAD_60966	495	29	5.66667	29.8569	5.41549	-2.4629	down	3.6e-05	0.000935107
CotAD_42071	1410	47.3333	298	48.5115	287.251	2.56592	up	8.35e-06	0.000267453
CotAD_43164	477	14.3333	0	14.7994	0.001	-13.8533	down	1.36e-06	5.76e-05
CotAD_41734	1116	165.333	4.33333	169.348	4.18862	-5.33737	down	3.42e-40	1.68e-37
CotAD_47715	270	11	46	11.3067	44.1663	1.96577	up	2.67e-05	0.000726886
CotAD_14653	294	18.6667	0	19.1077	0.001	-14.2219	down	2.58e-08	1.67e-06
CotAD_27573	1263	48	127.333	49.3847	122.559	1.31135	up	1.42e-05	0.000420688
CotAD_07558	792	221	105	226.164	100.813	-1.16569	down	1.78e-06	7.17e-05
CotAD_65996	1332	57	5	58.2702	4.79035	-3.60456	down	7.45e-13	9.51e-11
CotAD_53175	1458	96.3333	291	98.8054	279.851	1.502	up	3.41e-10	3.22e-08
CotAD_65876	960	355.667	871	365.407	837.408	1.19643	up	1.32e-09	1.13e-07
CotAD_36136	3612	30.3333	5	31.0552	4.77878	-2.70012	down	6.82e-06	0.00022597
CotAD_49816	2922	96.6667	19.6667	98.4564	18.9036	-2.38082	down	1.24e-05	0.000373601
CotAD_18649	246	16.3333	0	16.8962	0.001	-14.0444	down	9.42e-06	0.000296466
CotAD_47274	978	33.3333	5.33333	34.1233	5.09682	-2.74309	down	2.86e-06	0.000107921
CotAD_22380	207	27	127.667	27.6603	122.294	2.14447	up	4.25e-06	0.000150908
CotAD_12432	762	47	232	48.0905	223.122	2.21401	up	2.02e-16	3.58e-14
CotAD_17330	3213	156.667	799.667	161.184	768.092	2.25257	up	1.64e-26	4.99e-24
CotAD_55392	198	187.333	26.6667	191.925	25.4985	-2.91205	down	7.99e-10	7.03e-08
CotAD_16639	1893	39.6667	177	41.0681	170.106	2.05035	up	2.1e-11	2.34e-09
CotAD_64559	1236	75	246	76.6589	236.889	1.62768	up	6.04e-09	4.56e-07
CotAD_37745	330	31.3333	0	32.1321	0.001	-14.9717	down	3.09e-13	4.13e-11
CotAD_08838	1131	166.333	31	169.868	29.8396	-2.50912	down	3.59e-16	6.27e-14
CotAD_47629	270	28.6667	324.333	29.3117	311.497	3.40967	up	3.41e-35	1.46e-32
CotAD_43643	2133	40.3333	123	41.4041	117.949	1.51032	up	6.28e-07	2.89e-05
CotAD_61907	1377	48.3333	165.667	49.6556	159.244	1.68121	up	2.37e-09	1.94e-07
CotAD_30796	624	59	14.3333	60.7644	13.8078	-2.13774	down	1.41e-06	5.91e-05
CotAD_12921	1359	45	398	46.3388	382.396	3.04477	up	2.69e-33	1.07e-30
CotAD_42465	339	70	0	71.6721	0.001	-16.1291	down	1.04e-26	3.18e-24
CotAD_63165	486	33	2	33.6277	1.93898	-4.11628	down	7.6e-07	3.41e-05
CotAD_49335	330	29.3333	0	30.027	0.001	-14.874	down	1.81e-10	1.79e-08
CotAD_05493	879	100.667	260.667	103.357	250.358	1.27636	up	1.21e-07	6.61e-06
CotAD_20641	1050	276.667	132.667	283.217	127.213	-1.15466	down	6.64e-07	3.04e-05
CotAD_06007	906	318	156	325.276	149.594	-1.12061	down	5.53e-06	0.000188705
CotAD_64688	828	71.6667	13.6667	73.3504	13.1971	-2.47459	down	5.86e-10	5.28e-08
CotAD_61480	357	20.3333	0	20.8088	0.001	-14.3449	down	5.62e-09	4.25e-07
CotAD_39755	999	71.3333	18	72.9097	17.232	-2.08102	down	6.1e-08	3.59e-06
CotAD_19074	1173	587.667	0	601.334	0.001	-19.1978	down	5.51e-109	1.06e-105
CotAD_43285	828	11.6667	49.3333	12.0132	47.3046	1.97736	up	1.33e-05	0.000396994
CotAD_06430	1356	1768.33	797	1806.89	767.306	-1.23563	down	5.28e-09	4.02e-07
CotAD_02210	690	84.6667	320.667	86.7254	308.803	1.83216	up	4.06e-06	0.00014508
CotAD_34253	405	87	241.333	89.2153	231.993	1.37872	up	2.47e-08	1.61e-06
CotAD_12334	198	58.3333	301.667	59.9647	289.65	2.27212	up	2.26e-19	5.03e-17
CotAD_13995	1161	10.6667	350.333	10.9395	336.825	4.94438	up	6.02e-56	4.24e-53
CotAD_06377	1245	856	227.333	876.028	218.285	-2.00476	down	2.95e-08	1.89e-06
CotAD_08191	1545	887.667	465.333	908.66	447.039	-1.02334	down	1.42e-07	7.6e-06
CotAD_30098	681	1	17.6667	1.02459	17.009	4.05317	up	2.83e-05	0.000762069
CotAD_17009	1587	30.3333	88	31.0894	84.6478	1.44505	up	2.08e-05	0.00058607
CotAD_75861	1686	102	39.6667	104.522	38.1462	-1.45419	down	3.61e-06	0.00013141
CotAD_66225	2193	721.667	50.6667	734.163	48.4997	-3.92005	down	2.08e-07	1.07e-05
CotAD_21764	1371	4.33333	128.667	4.48318	123.947	4.78905	up	4.6e-19	1.01e-16
CotAD_36605	1002	32.6667	128.667	33.4654	123.722	1.88636	up	1.4e-09	1.2e-07
CotAD_04125	366	51.6667	11.3333	52.839	10.8669	-2.28166	down	3.65e-07	1.78e-05
CotAD_44676	1500	389.333	2185	397.562	2100.77	2.40166	up	2.06e-33	8.25e-31
CotAD_08430	1626	64.6667	165.333	66.2833	159.19	1.26403	up	3.12e-06	0.000115804
CotAD_71387	1974	67	24	68.6661	23.0579	-1.57434	down	2.26e-05	0.00062868
CotAD_71274	1251	61.3333	144.667	62.8382	139.323	1.14872	up	3.86e-05	0.0009911
CotAD_07312	2064	41	244	42.0252	234.557	2.48061	up	7.52e-20	1.7e-17
CotAD_34605	894	24.6667	2	25.2765	1.90432	-3.73044	down	7.36e-07	3.33e-05
CotAD_35490	1443	18.6667	80.6667	19.0948	77.6569	2.02394	up	6.76e-08	3.94e-06
CotAD_00950	1242	72	261.333	73.744	251.734	1.7713	up	8.6e-06	0.000274107
CotAD_05694	1620	320.333	154.667	328.818	148.64	-1.14546	down	3.77e-07	1.83e-05
CotAD_35956	1911	41.3333	233	42.4965	224.581	2.40182	up	2.18e-06	8.54e-05
CotAD_42100	204	112.333	40	115.235	38.4443	-1.58374	down	2.78e-07	1.4e-05
CotAD_35918	2154	12.6667	154	13.1315	148.577	3.50011	up	3.46e-07	1.7e-05
CotAD_72143	1005	234.667	108.667	240.843	104.626	-1.20286	down	6.17e-07	2.85e-05
CotAD_31898	1362	101.667	462	104.245	444.04	2.09071	up	8.46e-12	9.84e-10
CotAD_28791	558	29	106	29.7472	102.122	1.77946	up	5.87e-07	2.72e-05
CotAD_74492	447	107.333	36	110.091	34.6026	-1.66974	down	1.24e-07	6.71e-06
CotAD_47983	1422	65	197.667	66.9398	189.999	1.50506	up	9.48e-09	6.82e-07
CotAD_45911	495	19	104	19.448	100.184	2.36495	up	1.89e-09	1.58e-07
CotAD_06611	1146	13	50.3333	13.3905	48.3758	1.85307	up	2.93e-05	0.000787889
CotAD_01640	297	37.6667	130.667	38.621	125.697	1.7025	up	5.02e-06	0.000174465
CotAD_37772	1152	84	30	85.7684	28.8191	-1.57342	down	4.13e-06	0.000147424
CotAD_68865	348	5.33333	88.3333	5.42912	84.8298	3.96578	up	1.88e-18	3.97e-16
CotAD_22876	1197	149.667	358.333	153.298	344.627	1.16869	up	1.8e-07	9.43e-06
CotAD_13015	762	32.3333	156.667	33.2788	150.587	2.17793	up	2.9e-08	1.87e-06
CotAD_31283	741	47	272.667	48.447	262.867	2.43985	up	1.08e-06	4.67e-05
CotAD_48229	663	190	84	194.301	80.4628	-1.2719	down	6.81e-07	3.11e-05
CotAD_45320	1116	157	1233.33	161.041	1184.05	2.87824	up	7.27e-06	0.000238326
CotAD_68227	615	35	128	35.977	122.976	1.77323	up	8.15e-09	5.96e-07
CotAD_15957	444	26.6667	2.66667	27.1192	2.57376	-3.39737	down	3.04e-05	0.000808737
CotAD_59161	1593	12.6667	52.3333	12.9912	50.2397	1.95129	up	1.03e-05	0.000320263
CotAD_33003	375	78.3333	215.333	80.1025	206.562	1.36665	up	7.85e-08	4.51e-06
CotAD_56692	657	84.6667	25.3333	86.6385	24.2697	-1.83585	down	1.59e-07	8.41e-06
CotAD_35780	1374	25.3333	127.667	25.9147	122.792	2.24437	up	4.69e-12	5.59e-10
CotAD_37766	2526	10.6667	71.3333	11.0207	68.4203	2.63421	up	3.7e-10	3.47e-08
CotAD_33882	3024	5.33333	35.6667	5.38615	34.3067	2.67116	up	3.76e-06	0.000135781
CotAD_35858	1293	7	171.333	7.14521	164.73	4.52698	up	1.57e-33	6.3e-31
CotAD_31060	1431	14	58.3333	14.3349	56.022	1.96646	up	3.51e-06	0.000128126
CotAD_14669	159	52.6667	3.66667	53.9127	3.53555	-3.93062	down	3.44e-13	4.57e-11
CotAD_37922	1491	286.333	106.667	292.846	102.267	-1.51779	down	3.01e-05	0.000803864
CotAD_40045	1035	42.6667	130.333	43.8784	125.351	1.51439	up	3.61e-07	1.76e-05
CotAD_39151	2526	13	61.3333	13.3585	58.8515	2.13932	up	4.21e-07	2e-05
CotAD_50083	2523	21.3333	100	21.8841	95.9877	2.13297	up	3.22e-07	1.6e-05
CotAD_50706	1146	79.3333	188	81.7227	180.747	1.14517	up	8.29e-06	0.000265863
CotAD_08012	2640	70.3333	13.3333	72.4326	12.8296	-2.49716	down	3.4e-06	0.000124851
CotAD_70382	1461	42.3333	134	43.2737	128.955	1.5753	up	5.53e-06	0.000188705
CotAD_12467	930	44.6667	9.33333	45.8205	8.95201	-2.35571	down	1.04e-06	4.49e-05
CotAD_31371	1437	154.333	53.3333	157.644	51.2759	-1.62032	down	2.13e-06	8.37e-05
CotAD_43659	2601	1075.67	275.667	1097.02	264.864	-2.05027	down	4.43e-07	2.1e-05
CotAD_11240	1458	37.6667	7	38.6914	6.75274	-2.51847	down	1.96e-06	7.8e-05
CotAD_22208	2451	1527.33	338.333	1565.14	325.394	-2.26603	down	1.26e-08	8.8e-07
CotAD_57648	1059	54.6667	155.667	55.8775	149.734	1.42207	up	4.02e-07	1.93e-05
CotAD_43727	219	105.333	42.6667	108.088	41.0518	-1.39669	down	6.1e-06	0.000205354
CotAD_44208	858	6914	650.333	7060.04	621.937	-3.50484	down	2.99e-21	7.35e-19
CotAD_03629	1260	350	7.66667	356.983	7.37083	-5.59788	down	2.16e-12	2.64e-10
CotAD_27899	1611	42.6667	1297.33	43.6818	1246.54	4.83476	up	2.56e-90	3.74e-87
CotAD_67780	573	14	52	14.4307	49.9826	1.79229	up	3.61e-05	0.000937858
CotAD_18065	1050	115.667	265	118.364	254.441	1.1041	up	3.17e-06	0.000117521
CotAD_35035	3102	43	123	44.3378	118.367	1.41665	up	2.26e-06	8.81e-05
CotAD_16983	1482	5.33333	34.3333	5.38254	32.9034	2.61188	up	7.65e-06	0.000249265
CotAD_71134	1116	27.3333	4.66667	27.9075	4.46397	-2.64425	down	2.38e-05	0.000655729
CotAD_41093	1260	32.6667	235.667	33.7024	226.795	2.75047	up	1.27e-22	3.28e-20
CotAD_65448	1092	5779.33	895.667	5909.66	862.074	-2.77719	down	1.49e-08	1.01e-06
CotAD_70644	339	38.6667	0.333333	39.5131	0.317387	-6.95994	down	9.72e-15	1.51e-12
CotAD_72397	465	203	20.3333	207.664	19.5792	-3.40686	down	1.18e-07	6.49e-06
CotAD_37821	1188	200.333	102	205.589	97.7853	-1.07207	down	1.7e-05	0.000491032
CotAD_41095	3018	53.3333	362	54.8075	348.103	2.66707	up	1.88e-26	5.66e-24
CotAD_10125	345	544.667	225.667	556.311	217.18	-1.357	down	1.37e-06	5.79e-05
CotAD_68826	255	56.6667	1.33333	57.8232	1.27886	-5.49872	down	3.43e-18	7.03e-16
CotAD_62802	876	13	100.333	13.3098	96.6553	2.86036	up	7.25e-06	0.00023806
CotAD_13688	966	39.6667	189.667	40.7793	182.711	2.16365	up	1.86e-08	1.24e-06
CotAD_68534	1146	56.6667	142.667	58.305	137.281	1.23544	up	1.11e-05	0.000338621
CotAD_32499	765	15.3333	117	15.7914	112.78	2.83629	up	1.7e-05	0.000490364
CotAD_44430	1185	11.3333	105	11.5979	100.99	3.12229	up	2.52e-09	2.05e-07
CotAD_61551	1911	80.6667	431	82.7668	415.773	2.32867	up	3.15e-05	0.000832917
CotAD_54812	3102	58	154.667	59.4634	148.974	1.32499	up	1.19e-05	0.000359881
CotAD_41800	801	50.3333	170	51.6081	163.71	1.66547	up	5.77e-07	2.68e-05
CotAD_10829	390	55	157.667	56.3954	151.61	1.42672	up	3.09e-07	1.54e-05
CotAD_47553	1578	84.3333	25.6667	86.2641	24.7126	-1.80351	down	2.23e-07	1.14e-05
CotAD_13123	492	59	870	60.369	835.97	3.79157	up	3.53e-59	2.85e-56
CotAD_16666	1287	22.6667	704	23.292	676.021	4.85916	up	6.95e-52	4.38e-49
CotAD_36855	822	24	458.667	24.4799	440.766	4.17034	up	5.48e-53	3.57e-50
CotAD_00652	453	743.667	246	764.222	235.635	-1.69744	down	3.82e-06	0.000137474
CotAD_25498	2175	91.6667	277	94.5237	266.349	1.49457	up	5.2e-10	4.72e-08
CotAD_35860	1890	47	563.333	48.1872	540.825	3.48844	up	1.76e-27	5.62e-25
CotAD_68716	2040	17	1	17.4558	0.952162	-4.19635	down	1.33e-05	0.000397932
CotAD_22459	1590	21.3333	134.667	21.9426	129.565	2.56187	up	6.54e-15	1.03e-12
CotAD_39674	1671	359.667	1006.67	368.123	969.065	1.39641	up	2.89e-05	0.00077732
CotAD_72360	972	555.333	16412	567.158	15772.2	4.79749	up	1.37e-117	3.41e-114
CotAD_45469	606	90	31.6667	91.9429	30.4304	-1.59523	down	1.61e-06	6.61e-05
CotAD_22326	846	946.667	409.333	970.042	393.38	-1.30212	down	1.39e-07	7.45e-06
CotAD_39231	933	36.6667	571.333	37.7521	548.81	3.86168	up	6.29e-53	4.06e-50
CotAD_15490	1080	210.667	81.3333	215.374	77.9561	-1.46611	down	7.45e-07	3.36e-05
CotAD_18161	537	49	0.666667	50.2923	0.652103	-6.26909	down	2.26e-17	4.32e-15
CotAD_23096	1449	194	24.6667	198.102	23.703	-3.0631	down	1.17e-08	8.22e-07
CotAD_69924	1050	42	296	42.9944	284.15	2.72443	up	7.14e-25	2.08e-22
CotAD_42054	1263	42	157.667	43.218	151.54	1.80999	up	3.58e-10	3.37e-08
CotAD_72791	2121	680	222.667	693.302	214.432	-1.69296	down	2.82e-05	0.000760794
CotAD_29360	1038	17.6667	150.667	18.1018	145.011	3.00196	up	1.46e-15	2.42e-13
CotAD_00603	741	2.66667	30.6667	2.72258	29.3993	3.43273	up	4.33e-07	2.05e-05
CotAD_39987	621	28	144	28.8913	138.533	2.26152	up	7.26e-11	7.46e-09
CotAD_20816	1344	262.333	109.333	269.363	105.275	-1.35539	down	3.82e-07	1.84e-05
CotAD_64854	798	4.66667	76.3333	4.86904	73.5415	3.91685	up	1.54e-13	2.13e-11
CotAD_55287	882	48	11.6667	49.0183	11.2251	-2.1266	down	2.74e-06	0.000103787
CotAD_62612	798	5.33333	86	5.51139	82.8154	3.90941	up	1.66e-16	2.95e-14
CotAD_73002	1494	128.333	5154	131.847	4951.34	5.23088	up	4.72e-125	1.49e-121
CotAD_60656	3837	15.3333	66.6667	15.6367	64.0071	2.03329	up	5.27e-07	2.46e-05
CotAD_03489	1626	504.333	2519	518.439	2426.31	2.22652	up	8.21e-08	4.68e-06
CotAD_03315	576	48.3333	13.6667	49.2914	13.1316	-1.90829	down	1.48e-05	0.000434615
CotAD_66396	1050	63	436.333	64.6862	420.197	2.69954	up	5e-06	0.000174116
CotAD_08943	1578	30	399	30.6383	383.241	3.64484	up	3.29e-42	1.68e-39
CotAD_51143	519	178	91.6667	182.451	88.2568	-1.04773	down	3.88e-05	0.000993965
CotAD_56355	417	289	126.667	295.069	121.89	-1.27548	down	6.25e-07	2.88e-05
CotAD_54917	738	68	163.333	69.7931	157.036	1.16993	up	1.36e-05	0.000403443
CotAD_19979	663	21.3333	0	21.8955	0.001	-14.4183	down	2.21e-09	1.82e-07
CotAD_38685	1428	59.6667	146.667	60.9663	141.024	1.20985	up	1.56e-05	0.000454394
CotAD_18777	1713	11.3333	369	11.5979	354.906	4.93551	up	2.39e-57	1.75e-54
CotAD_19662	675	79.6667	205	81.6879	197.339	1.27248	up	6.43e-07	2.95e-05
CotAD_11137	408	68	17.6667	69.4672	17.0234	-2.02881	down	1.67e-07	8.8e-06
CotAD_66082	4242	52	134.333	53.2434	129.385	1.281	up	9.59e-06	0.000300741
CotAD_37132	351	19.3333	0	19.8153	0.001	-14.2743	down	1.38e-08	9.5e-07
CotAD_14962	1554	48.6667	449.333	49.8164	431.418	3.11439	up	1.52e-08	1.03e-06
CotAD_28846	261	27.6667	136	28.5221	130.472	2.19359	up	4.92e-11	5.22e-09
CotAD_11350	1503	148.333	455.667	151.424	437.66	1.53122	up	1.98e-09	1.65e-07
CotAD_36875	1320	108	604.667	110.496	580.907	2.39431	up	6.2e-27	1.94e-24
CotAD_43202	351	34.6667	7.33333	35.4799	7.04639	-2.33205	down	1.46e-05	0.000429146
CotAD_16004	549	182	1938	185.826	1863.25	3.3258	up	1.11e-57	8.3e-55
CotAD_35940	531	24.6667	97.6667	25.1777	93.922	1.89932	up	3.51e-08	2.2e-06
CotAD_72954	1731	10.3333	70.3333	10.5567	67.7149	2.68131	up	5.87e-07	2.72e-05
CotAD_12971	309	119	13.6667	121.259	13.1448	-3.20553	down	4.77e-09	3.68e-07
CotAD_54657	843	36.3333	156	37.2623	150.273	2.01179	up	6.78e-06	0.00022515
CotAD_52512	663	52.3333	16	53.3846	15.3797	-1.7954	down	3.27e-05	0.000857833
CotAD_54743	1128	19.3333	64	19.8769	61.6181	1.63226	up	3.05e-05	0.000811067
CotAD_59819	933	31.6667	182	32.5034	175.347	2.43155	up	1.64e-07	8.65e-06
CotAD_48751	471	126.667	38.3333	129.35	36.9729	-1.80674	down	7.69e-08	4.44e-06
CotAD_65205	1839	28	105	28.9306	101.117	1.80535	up	1.92e-06	7.68e-05
CotAD_58471	948	81.3333	575	83.3403	554.225	2.73339	up	2.53e-06	9.69e-05
CotAD_05349	381	20.6667	1	21.1719	0.96949	-4.44878	down	7.27e-07	3.29e-05
CotAD_02417	1455	97	277.333	99.6723	267.011	1.42163	up	8.69e-09	6.31e-07
CotAD_70256	1512	53	2325.33	54.268	2234.35	5.36361	up	3.4e-105	6.18e-102
CotAD_35809	156	17.6667	0	18.0681	0.001	-14.1412	down	6.51e-08	3.81e-06
CotAD_60622	585	34.3333	194.333	34.9931	187.072	2.41845	up	7.98e-06	0.000257648
CotAD_05847	1140	77.6667	1200.33	79.5218	1154.17	3.85936	up	3.96e-18	8.1e-16
CotAD_35915	795	15.3333	0	15.6667	0.001	-13.9354	down	5.69e-07	2.65e-05
CotAD_00619	1098	120.333	51.3333	123.512	49.2452	-1.3266	down	6.61e-06	0.000220261
CotAD_20893	936	8.33333	94.6667	8.66485	90.8396	3.39008	up	1.22e-16	2.2e-14
CotAD_40436	921	5.66667	53.6667	5.75339	51.6459	3.16617	up	4.89e-10	4.47e-08
CotAD_17521	327	675.333	142	688.133	136.182	-2.33715	down	3.7e-05	0.000955872
CotAD_16003	549	41.3333	2184	42.2263	2097.99	5.63472	up	2.19e-121	6.25e-118
CotAD_26342	2118	854.333	270	873.424	259.937	-1.74852	down	3.36e-06	0.000123803
CotAD_57359	231	33.3333	167.667	34.1549	160.993	2.23683	up	4.32e-14	6.33e-12
CotAD_35455	3453	89	244.333	91.4699	235.048	1.36159	up	3.04e-08	1.94e-06
CotAD_40383	1068	101	22.6667	103.029	21.7791	-2.24203	down	4.98e-09	3.83e-07
CotAD_41641	570	14.3333	57.3333	14.8445	55.1972	1.89467	up	6.64e-06	0.000221108
CotAD_14543	4854	68.6667	225	70.94	216.043	1.60665	up	8.63e-10	7.54e-08
CotAD_30321	4080	27.3333	169.667	27.9339	162.942	2.54428	up	6.98e-17	1.28e-14
CotAD_10064	810	9.33333	104.667	9.53058	100.66	3.40079	up	9.2e-18	1.81e-15
CotAD_33697	762	98.6667	23	100.683	21.9909	-2.19484	down	6.82e-06	0.000226016
CotAD_55039	528	20.3333	2.33333	20.8202	2.24835	-3.21105	down	3.37e-05	0.000882894
CotAD_34606	879	13.6667	0	13.9858	0.001	-13.7717	down	2.68e-06	0.000101955
CotAD_56905	519	21	0.666667	21.4455	0.634775	-5.07829	down	1.53e-07	8.12e-06
CotAD_05995	1437	92.6667	257.667	95.0582	247.552	1.38085	up	1.39e-08	9.51e-07
CotAD_57540	2631	11.6667	66.3333	11.9811	63.7942	2.41266	up	1.19e-08	8.38e-07
CotAD_19857	1224	156	56.3333	159.361	54.032	-1.56041	down	1.78e-08	1.19e-06
CotAD_13330	807	90	219	92.3046	210.449	1.18899	up	1.82e-06	7.31e-05
CotAD_34937	1155	123.333	30.6667	126.013	29.2854	-2.10532	down	2.79e-10	2.66e-08
CotAD_38231	1080	17.3333	64	17.8147	61.5835	1.78947	up	7.22e-06	0.000237317
CotAD_27901	705	68.6667	221.333	70.3501	212.497	1.59482	up	5.88e-10	5.29e-08
CotAD_71646	888	693.667	152	708.865	146.629	-2.27334	down	1.93e-12	2.36e-10
CotAD_72260	735	31	126	31.7162	120.993	1.93163	up	6.41e-08	3.76e-06
CotAD_29906	1365	96	0.666667	98.2286	0.652103	-7.2349	down	5.96e-32	2.2e-29
CotAD_11533	672	288.667	950	294.686	912.915	1.6313	up	4.91e-16	8.45e-14
CotAD_71919	1161	1207.67	261.333	1231.78	251.241	-2.29361	down	7.73e-07	3.46e-05
CotAD_23074	639	39.6667	3.33333	40.4688	3.22682	-3.64862	down	9.43e-07	4.13e-05
CotAD_08164	468	16	0.666667	16.3701	0.652103	-4.64982	down	9.61e-06	0.000300845
CotAD_25297	1524	503	2414.33	515.393	2326.63	2.1745	up	1.25e-05	0.000375428
CotAD_71948	879	115	320.333	117.728	308.518	1.3899	up	2.74e-06	0.00010368
CotAD_21900	4296	10.3333	218.333	10.6204	210.743	4.31058	up	1.4e-07	7.51e-06
CotAD_35772	1128	10	104.667	10.3157	100.496	3.28422	up	3.6e-17	6.75e-15
CotAD_37671	552	3.66667	27.3333	3.74717	26.322	2.81239	up	2.27e-05	0.00063017
CotAD_52049	954	32.6667	130	33.555	124.889	1.89604	up	5.19e-09	3.98e-07
CotAD_44131	3762	1.33333	45.3333	1.37682	43.6968	4.98812	up	7.66e-13	9.77e-11
CotAD_04735	897	149	1074.33	152.886	1031.71	2.75451	up	6.65e-39	3.16e-36
CotAD_16520	429	34	100	35.0296	96.0336	1.45497	up	6.51e-06	0.000217401
CotAD_26322	573	82.6667	23.3333	84.7777	22.4748	-1.91538	down	7.16e-08	4.16e-06
CotAD_02303	1557	451.667	145.667	462.36	139.882	-1.72481	down	7.12e-11	7.33e-09
CotAD_35395	435	11.3333	58	11.6124	55.6677	2.26118	up	2.12e-05	0.000596145
CotAD_29907	1365	57.6667	0.666667	58.9497	0.635419	-6.53563	down	3.26e-20	7.58e-18
CotAD_29421	3918	22	93.6667	22.616	89.9728	1.99215	up	1.47e-08	1e-06
CotAD_23751	1137	96.6667	232.333	98.9522	223.422	1.17497	up	1.78e-06	7.18e-05
CotAD_00674	561	149.333	50.3333	153.362	48.4261	-1.66308	down	4.57e-09	3.55e-07
CotAD_04255	261	55.6667	176.333	57.4144	169.392	1.56088	up	9.24e-09	6.67e-07
CotAD_05112	933	6584.33	1715	6721.53	1645.3	-2.03044	down	3.37e-09	2.67e-07
CotAD_57565	291	15.3333	134	15.6973	128.671	3.03511	up	2.21e-18	4.62e-16
CotAD_62553	459	182	66.6667	185.662	63.9339	-1.53802	down	1.47e-05	0.000432891
CotAD_71644	1389	606.667	254.333	620.869	244.637	-1.34364	down	6.2e-11	6.47e-09
CotAD_49859	2412	47	256	48.2732	245.81	2.34825	up	7.77e-19	1.66e-16
CotAD_26782	882	3.33333	181.333	3.45963	174.69	5.65803	up	1.18e-15	1.96e-13
CotAD_00862	1179	116	414	119.513	397.781	1.73481	up	1.52e-14	2.3e-12
CotAD_20201	2646	1.33333	20.6667	1.36232	19.9187	3.86999	up	9.17e-06	0.000290159
CotAD_09671	813	54.6667	158	56.2097	151.672	1.43206	up	2.51e-07	1.27e-05
CotAD_03482	1032	32	98.6667	32.9172	94.7019	1.52455	up	3.15e-06	0.000116918
CotAD_25395	759	9.66667	104	9.91385	100.009	3.33454	up	2.46e-17	4.67e-15
CotAD_14584	1053	716.333	106.667	730.438	102.059	-2.83935	down	8.65e-08	4.9e-06
CotAD_06043	1599	51.6667	148	53.0542	142.487	1.42529	up	5.18e-07	2.42e-05
CotAD_24693	609	9665	961.667	9838.74	930.041	-3.40311	down	1.48e-06	6.13e-05
CotAD_46958	690	2373	402.667	2421.32	386.025	-2.64902	down	4.96e-06	0.000172809
CotAD_10695	852	153.667	883.333	157.084	850.304	2.43645	up	2.57e-08	1.66e-06
CotAD_11895	825	437.667	227.333	446.948	218.342	-1.03352	down	2.3e-05	0.000637872
CotAD_50773	3114	18	535.333	18.6067	514.91	4.79043	up	1.54e-66	1.38e-63
CotAD_04503	183	22.3333	0.666667	22.886	0.643761	-5.15179	down	4.91e-08	2.97e-06
CotAD_45996	594	45.6667	11	46.8436	10.6156	-2.14166	down	3.94e-06	0.000141215
CotAD_63511	435	81.3333	20.6667	83.6792	19.9235	-2.0704	down	1.96e-05	0.000558025
CotAD_67812	351	5.33333	37.3333	5.49431	35.7791	2.70311	up	1.58e-06	6.51e-05
CotAD_24763	534	43.6667	5	44.7194	4.81505	-3.21528	down	2.44e-09	1.99e-07
CotAD_16889	1455	31.3333	105	31.9592	101.062	1.66094	up	3.94e-07	1.9e-05
CotAD_10126	315	240	84.3333	245.198	81.0702	-1.5967	down	2.13e-06	8.37e-05
CotAD_18897	678	107.667	1189.33	109.911	1143.37	3.37889	up	3.67e-54	2.47e-51
CotAD_26309	1215	83	16	84.8019	15.3803	-2.46301	down	6.72e-06	0.000223678
CotAD_63489	432	171.333	20	176.164	19.153	-3.20127	down	1.24e-10	1.25e-08
CotAD_56689	792	133.333	29.6667	136.696	28.5395	-2.25994	down	4.11e-13	5.41e-11
CotAD_70558	546	28.3333	283.667	28.9776	272.148	3.23138	up	3.62e-29	1.2e-26
CotAD_27153	2091	13.6667	98	13.9817	94.3202	2.75403	up	3.02e-13	4.06e-11
CotAD_21856	690	41.3333	3.33333	42.1275	3.17613	-3.72942	down	1.44e-09	1.22e-07
CotAD_04193	1833	289.667	1678	296.464	1616.2	2.44668	up	1.72e-06	6.99e-05
CotAD_03922	768	28.3333	2529.33	29.3414	2429.94	6.37184	up	5.46e-143	2.34e-139
CotAD_51911	2718	42	603	43.2982	580.483	3.74488	up	1.15e-27	3.71e-25
CotAD_60574	1665	1	26.3333	1.02562	25.3239	4.62593	up	5.35e-08	3.2e-06
CotAD_13546	1569	50	1355.33	51.4944	1301.96	4.66013	up	1.92e-87	2.61e-84
CotAD_50610	501	50.6667	307.667	52.4038	295.754	2.49665	up	4.86e-13	6.35e-11
CotAD_03817	663	122	17.6667	124.793	17.0596	-2.87088	down	2.18e-09	1.8e-07
CotAD_00723	1566	58.3333	14	59.5202	13.4384	-2.14701	down	3.01e-07	1.5e-05
CotAD_52358	687	52	210.667	53.2812	202.841	1.92865	up	6.37e-06	0.000212892
CotAD_61969	291	25.6667	0	26.255	0.001	-14.6803	down	4.63e-11	4.95e-09
CotAD_29457	810	32	141	32.9307	135.714	2.04307	up	2.61e-11	2.85e-09
CotAD_76828	348	95.3333	240	97.9977	230.509	1.234	up	4.16e-07	1.99e-05
CotAD_34831	762	179.667	36	183.256	34.679	-2.40173	down	2.27e-08	1.5e-06
CotAD_66930	813	44.3333	8.33333	45.2975	7.98219	-2.50458	down	3.64e-07	1.78e-05
CotAD_49002	1104	5	63	5.12553	60.5815	3.5631	up	6.99e-13	8.97e-11
CotAD_12739	627	250	36.3333	254.743	34.8096	-2.87148	down	1.12e-05	0.000340685
CotAD_27900	1062	32.3333	106.333	33.0154	102.238	1.63072	up	5.05e-07	2.37e-05
CotAD_28128	519	130.333	318.333	133.552	305.845	1.19539	up	1.85e-07	9.61e-06
CotAD_19197	948	0.666667	33.6667	0.672367	32.3164	5.58687	up	5.44e-11	5.73e-09
CotAD_26044	945	141.667	51	144.797	49.051	-1.56168	down	4.12e-08	2.53e-06
CotAD_35853	1374	20	69	20.6895	66.3818	1.68189	up	9.67e-06	0.00030228
CotAD_03013	1185	4	33	4.13251	31.6383	2.93658	up	4.02e-06	0.000143757
CotAD_03499	1134	52.3333	180.333	53.4994	173.664	1.6987	up	2.98e-07	1.49e-05
CotAD_67658	696	12	73.3333	12.3313	70.2008	2.50916	up	2.96e-05	0.000793726
CotAD_11917	1350	64.6667	166.667	66.066	160.486	1.28047	up	6.06e-06	0.000204495
CotAD_63666	2241	219.333	103.333	225.09	99.3545	-1.17985	down	1.47e-06	6.12e-05
CotAD_14207	621	23	127.333	23.668	122.175	2.36794	up	5.19e-13	6.75e-11
CotAD_28336	231	18	0	18.4038	0.001	-14.1677	down	4.8e-08	2.91e-06
CotAD_51823	468	38	0	38.9649	0.001	-15.2499	down	1.02e-15	1.72e-13
CotAD_45393	432	119.333	54	121.83	51.9768	-1.22893	down	2.25e-05	0.000627121
CotAD_14406	1302	79.6667	13	81.4571	12.5793	-2.69499	down	2.54e-09	2.06e-07
CotAD_27903	555	80	213.333	81.8947	205.137	1.32475	up	1.91e-07	9.9e-06
CotAD_16492	996	12.6667	53.3333	12.9426	51.369	1.98877	up	6.94e-06	0.000229328
CotAD_56866	459	82.3333	27.6667	84.5321	26.5771	-1.66931	down	1.55e-06	6.39e-05
CotAD_62870	1800	1755.67	48	1790.52	46.0658	-5.28054	down	1.17e-21	2.94e-19
CotAD_75527	363	123	30.6667	126.043	29.5093	-2.09467	down	2.44e-07	1.24e-05
CotAD_11220	1767	221	643	228.893	617.116	1.43087	up	1.23e-05	0.00037081
CotAD_21849	1644	36	7	36.968	6.71841	-2.46009	down	4.77e-06	0.000166663
CotAD_66422	1455	115.667	43.6667	118.098	41.8689	-1.49604	down	7.41e-07	3.34e-05
CotAD_31170	1389	24	141	24.4773	135.548	2.46928	up	1.64e-14	2.48e-12
CotAD_40731	453	11	87.6667	11.2311	84.3651	2.90914	up	3.24e-08	2.06e-06
CotAD_64145	1266	30.3333	362.333	31.0516	349.22	3.4914	up	9.94e-11	1e-08
CotAD_46937	2220	61	249.667	62.6086	239.912	1.93807	up	4.82e-14	7.01e-12
CotAD_50517	963	55.6667	172	56.9471	164.986	1.53465	up	2.3e-08	1.52e-06
CotAD_02861	3660	10.6667	49.6667	10.9431	47.6396	2.12214	up	4.34e-06	0.000154149
CotAD_36265	1290	1	188	1.04063	180.722	7.44017	up	1.02e-49	6.27e-47
CotAD_67000	480	120.333	54.6667	122.83	52.4328	-1.22812	down	2.32e-05	0.000642427
CotAD_70912	2700	61.6667	287.667	62.8773	277.019	2.13937	up	7.71e-06	0.000250762
CotAD_27898	594	13.3333	315	13.6791	302.654	4.46762	up	9.03e-48	5.2e-45
CotAD_75492	729	70.3333	189.333	72.7446	181.898	1.32222	up	2.1e-05	0.00059066
CotAD_70732	1791	49.3333	184.667	50.4852	177.564	1.81441	up	5.36e-11	5.66e-09
CotAD_66315	1605	34.6667	109.667	35.4825	105.247	1.56859	up	9.6e-06	0.000300807
CotAD_14158	240	109	46.6667	111.323	44.6753	-1.3172	down	2.53e-05	0.000691386
CotAD_61487	312	20.3333	0.333333	20.8709	0.317387	-6.0391	down	5.08e-08	3.05e-06
CotAD_41940	558	147.333	34	150.59	32.5597	-2.20946	down	2.02e-05	0.00057261
CotAD_07459	1104	45.6667	149	46.9962	143.235	1.60776	up	2.31e-08	1.52e-06
CotAD_19497	597	5	46	5.11052	44.1705	3.11154	up	8.4e-09	6.12e-07
CotAD_21407	942	45	197.667	46.0573	189.609	2.04152	up	1.14e-08	8.06e-07
CotAD_23518	894	4.66667	48.3333	4.83799	46.5699	3.26692	up	1.79e-09	1.5e-07
CotAD_69826	900	1.33333	20	1.37682	19.2255	3.80362	up	1.47e-05	0.000431885
CotAD_27466	1182	76.6667	291.333	78.2425	280.602	1.8425	up	2.37e-05	0.00065465
CotAD_36697	1887	4.66667	36.3333	4.83592	34.9344	2.85279	up	8.72e-07	3.85e-05
CotAD_45620	678	39.6667	111.333	40.8648	106.917	1.38756	up	1.02e-05	0.00031704
CotAD_66245	1353	54	13.6667	55.1669	13.0864	-2.07574	down	1.38e-06	5.81e-05
CotAD_40163	1062	45.3333	4	46.2756	3.83657	-3.59236	down	9.77e-11	9.89e-09
CotAD_63225	903	18	75	18.453	72.2094	1.96833	up	2.74e-07	1.38e-05
CotAD_66047	1179	12.6667	80	13.0383	76.8258	2.55883	up	1.36e-10	1.36e-08
CotAD_35284	1413	70.6667	163.667	72.5297	157.428	1.11805	up	2.93e-05	0.000787524
CotAD_61201	360	77.3333	15.6667	79.2291	15.0148	-2.39965	down	3.06e-09	2.44e-07
CotAD_30953	2271	2	43	2.08126	41.2081	4.3074	up	1.45e-10	1.44e-08
CotAD_15968	1527	32.3333	6488.67	33.0899	6231.87	7.55713	up	1.88e-196	5.64e-192
CotAD_17403	1473	59.6667	193.667	61.0476	186.66	1.61241	up	3.88e-05	0.000993965
CotAD_65145	195	138	58.6667	141.165	56.4645	-1.32197	down	9.3e-06	0.000293422
CotAD_56792	1362	1.66667	55	1.69902	52.9764	4.96258	up	3.53e-15	5.66e-13
CotAD_30976	3132	5.66667	32.6667	5.81343	31.3495	2.43098	up	2.78e-05	0.000751732
CotAD_06871	1920	90.6667	7.33333	92.4621	7.03644	-3.71594	down	9.23e-13	1.17e-10
CotAD_45179	1377	510.333	39.3333	523.227	37.8144	-3.79043	down	1.85e-06	7.43e-05
CotAD_04723	789	21	100.333	21.5205	96.5372	2.16537	up	6.38e-10	5.71e-08
CotAD_57313	2334	57	316	58.9408	304.308	2.36819	up	7.26e-07	3.29e-05
CotAD_62833	1725	151.333	74.3333	154.72	71.3243	-1.11719	down	3.12e-05	0.00082493
CotAD_16796	549	14.3333	95.6667	14.8481	91.881	2.62949	up	1.98e-12	2.42e-10
CotAD_20264	396	64	22.3333	65.3512	21.496	-1.60414	down	2.22e-05	0.000620129
CotAD_50572	396	190	82.6667	194.711	79.4611	-1.29302	down	4.46e-07	2.11e-05
CotAD_46173	1710	73	185	74.8043	178.072	1.25127	up	1.85e-06	7.46e-05
CotAD_68786	1470	13	60	13.346	57.7087	2.11238	up	7.03e-07	3.2e-05
CotAD_01435	4371	41.3333	285.333	42.6434	274.249	2.68509	up	4.38e-24	1.23e-21
CotAD_59328	1365	0.666667	36.3333	0.673398	35.0641	5.70239	up	3.61e-08	2.25e-06
CotAD_25139	2643	54.3333	291.333	56.1499	280.005	2.31809	up	9.85e-20	2.2e-17
CotAD_31057	1248	16.3333	260.333	16.6002	250.274	3.91424	up	4.53e-37	2.04e-34
CotAD_13124	507	158	2275	161.579	2185.66	3.75776	up	3.67e-71	3.66e-68
CotAD_03481	1101	10	77	10.2236	73.9853	2.85533	up	1.06e-11	1.22e-09
CotAD_65921	1077	66	254.333	67.6037	244.974	1.85745	up	3.14e-06	0.000116432
CotAD_56918	393	5.66667	75.6667	5.86052	72.6644	3.63215	up	1.25e-14	1.92e-12
CotAD_73430	1140	15	63	15.3455	60.5896	1.98125	up	1.5e-06	6.19e-05
CotAD_65401	291	8.66667	78.3333	8.93738	75.4195	3.07701	up	5.64e-13	7.3e-11
CotAD_18776	537	2	62.3333	2.09782	59.8784	4.83507	up	7.61e-17	1.39e-14
CotAD_36876	636	77.6667	343.667	79.442	330.51	2.05672	up	1.68e-17	3.23e-15
CotAD_13532	735	98.3333	470.333	101.391	452.981	2.15952	up	6.83e-07	3.11e-05
CotAD_01214	516	5.66667	65.3333	5.78444	62.7009	3.43824	up	9.69e-13	1.22e-10
CotAD_37676	897	61.3333	214	62.3134	205.52	1.72166	up	3.75e-06	0.000135569
CotAD_12915	1662	42	122	43.1564	117.429	1.44414	up	1.78e-06	7.17e-05
CotAD_21542	1182	17.6667	117.333	17.989	112.867	2.64944	up	3.64e-14	5.37e-12
CotAD_05613	579	20.6667	134	21.0788	128.739	2.61059	up	1.6e-07	8.45e-06
CotAD_02527	258	8.33333	315	8.53549	302.397	5.14683	up	6.93e-09	5.16e-07
CotAD_04771	873	59.6667	215.667	61.0061	207.664	1.76722	up	6.68e-08	3.91e-06
CotAD_16885	513	10	321	10.2024	308.684	4.91914	up	4.83e-53	3.18e-50
CotAD_13494	282	205.667	678.333	211.66	652.228	1.62363	up	3.74e-06	0.000135415
CotAD_12136	1824	12.6667	81.6667	13.0859	78.4262	2.58332	up	6.7e-11	6.95e-09
CotAD_03728	1197	4008.33	1847.33	4114.02	1770.27	-1.21658	down	6.93e-06	0.000228883
CotAD_26351	561	43.3333	188	44.5767	180.808	2.0201	up	5.07e-13	6.6e-11
CotAD_20062	555	423.333	192.667	434.828	185.294	-1.23063	down	7.87e-06	0.000254872
CotAD_69772	2289	88.3333	262.667	90.3479	251.925	1.47943	up	8.27e-06	0.000265625
CotAD_42558	720	58.6667	256.667	59.8439	246.632	2.04308	up	4.97e-15	7.88e-13
CotAD_16015	915	7.66667	211	7.95937	202.716	4.67066	up	6.33e-07	2.91e-05
CotAD_25136	1692	14	60.6667	14.3365	58.3326	2.02461	up	1.44e-06	5.99e-05
CotAD_19051	216	105	46.3333	107.459	44.4862	-1.27236	down	3.06e-05	0.000813491
CotAD_45295	1506	43.6667	139	44.8296	133.482	1.57412	up	8.18e-08	4.67e-06
CotAD_00824	1167	37.3333	524.667	38.2211	505.694	3.72582	up	3.69e-10	3.46e-08
CotAD_40544	1518	12.3333	248.333	12.6074	238.552	4.24196	up	1.45e-39	7.02e-37
CotAD_63563	621	1.33333	28	1.37785	26.9648	4.29059	up	5.47e-08	3.26e-06
CotAD_24866	1539	36.3333	108.333	37.2276	104.282	1.48605	up	2.74e-06	0.00010368
CotAD_68466	663	15	0	15.3425	0.001	-13.9052	down	7.72e-07	3.46e-05
CotAD_67956	828	1	39	1.05667	37.4697	5.14813	up	5.78e-12	6.85e-10
CotAD_13248	462	81	25.3333	82.6212	24.3304	-1.76375	down	9.42e-07	4.13e-05
CotAD_19976	2919	2.66667	216	2.81779	207.326	6.20119	up	1.89e-20	4.41e-18
CotAD_37741	2223	24	98.3333	24.8582	94.3633	1.92451	up	1.67e-08	1.12e-06
CotAD_54383	204	7.33333	53	7.54556	50.9091	2.75422	up	1.31e-08	9.1e-07
CotAD_72387	1674	1.66667	439	1.71455	422.009	7.9433	up	1.06e-86	1.41e-83
CotAD_27919	777	798.667	5110.67	816.996	4926.99	2.5923	up	4.6e-06	0.000161923
CotAD_60551	1548	6.66667	35	6.75988	33.6399	2.3151	up	3.23e-05	0.000849528
CotAD_60268	1293	14.3333	89.6667	14.6887	86.1863	2.55275	up	2.24e-11	2.47e-09
CotAD_70271	2589	148.333	48	151.954	46.0049	-1.72378	down	5.19e-06	0.000179577
CotAD_35106	1686	29.6667	137.667	30.3606	132.688	2.12777	up	2.38e-06	9.2e-05
CotAD_28847	261	11.3333	79	11.8488	75.7732	2.67694	up	6.71e-08	3.92e-06
CotAD_15750	735	26	121.667	26.4644	116.784	2.14172	up	5.91e-11	6.2e-09
CotAD_34262	525	10.3333	48	10.6038	46.232	2.12431	up	6.02e-06	0.000203096
CotAD_05849	981	17.3333	231.667	17.8205	222.767	3.64393	up	2.79e-07	1.41e-05
CotAD_66025	858	7436.67	890.333	7603.9	852.485	-3.15699	down	1.93e-23	5.2e-21
CotAD_44966	660	200	33.6667	204.3	32.3251	-2.65996	down	2.66e-10	2.54e-08
CotAD_27039	1092	986.667	202	1009.4	193.732	-2.38135	down	6.06e-11	6.33e-09
CotAD_56129	2343	3.66667	27	3.71818	25.935	2.80223	up	2.78e-05	0.000752901
CotAD_16468	1188	20.6667	85.6667	21.2573	82.2538	1.95212	up	6.87e-08	4e-06
CotAD_36336	342	44	136	45.1161	131.028	1.53816	up	2.71e-05	0.000735884
CotAD_56871	393	0	14.6667	0.001	14.0482	13.7781	up	3.64e-06	0.000132211
CotAD_69596	1716	35.3333	4	36.0141	3.84524	-3.22742	down	2.28e-06	8.86e-05
CotAD_29419	687	1	20	1.04115	19.2814	4.21096	up	5.19e-06	0.000179363
CotAD_04161	858	24.3333	191.333	24.8197	184.035	2.89043	up	1.23e-16	2.23e-14
CotAD_11502	1170	408.667	195.333	417.818	187.53	-1.15576	down	4.81e-06	0.00016807
CotAD_34607	3015	1.33333	40.3333	1.37785	38.8557	4.81764	up	9.81e-12	1.13e-09
CotAD_75049	513	14.3333	0	14.7679	0.001	-13.8502	down	1.38e-06	5.81e-05
CotAD_13162	546	14.3333	70	14.7798	67.3015	2.18701	up	5.42e-08	3.23e-06
CotAD_69738	633	23.3333	145.333	23.8215	139.851	2.55355	up	1.84e-15	3.03e-13
CotAD_71108	1212	1.33333	385.333	1.3468	370.251	8.10283	up	4.88e-81	5.97e-78
CotAD_59162	1509	4.66667	121	4.83592	116.336	4.58836	up	8.51e-27	2.64e-24
CotAD_69903	1791	23.6667	154.333	24.4154	148.285	2.60251	up	1.39e-16	2.48e-14
CotAD_47603	441	0.333333	612	0.336699	588.401	10.7711	up	4.77e-111	9.86e-108
CotAD_24496	690	58.6667	152.667	60.2222	146.899	1.28645	up	3.55e-06	0.000129599
CotAD_50092	1602	5	174.667	5.11207	168.128	5.03951	up	2.81e-30	9.68e-28
CotAD_25384	555	2	27.6667	2.08229	26.6134	3.67591	up	5.27e-07	2.46e-05
CotAD_19627	792	7.66667	66	7.80154	63.4002	3.02266	up	9.27e-08	5.2e-06
CotAD_39169	435	3.33333	74.3333	3.39392	71.4093	4.39509	up	8.5e-18	1.68e-15
CotAD_71135	741	18.6667	110	19.2164	105.962	2.46313	up	5.07e-08	3.05e-06
CotAD_13547	1470	17	707.667	17.5091	679.805	5.27895	up	2.76e-82	3.52e-79
CotAD_27026	999	56.3333	385	57.7716	371.087	2.68332	up	1.21e-06	5.18e-05
CotAD_63820	675	81.3333	31	83.2772	29.8569	-1.47986	down	1.39e-05	0.000412743
CotAD_02335	1113	45.3333	5.66667	46.1353	5.44821	-3.08202	down	5.85e-06	0.000198455
CotAD_25592	708	3	69.6667	3.10689	67.0503	4.4317	up	3.95e-17	7.39e-15
CotAD_21799	273	12.6667	79	12.9923	76.1897	2.55194	up	2.04e-05	0.000576499
CotAD_24507	825	53	1038	54.3845	997.819	4.19751	up	2.46e-71	2.5e-68
CotAD_49017	2238	1.66667	52	1.73007	50.0757	4.85521	up	1.48e-14	2.24e-12
CotAD_03231	336	4.33333	399	4.5163	383.04	6.40621	up	4.02e-33	1.57e-30
CotAD_26368	1344	15.3333	71	15.5995	68.2236	2.12877	up	1.04e-07	5.75e-06
CotAD_27712	828	2.33333	27.6667	2.44953	26.5961	3.44064	up	1.23e-06	5.27e-05
CotAD_68328	1527	9.66667	350.667	9.83726	336.914	5.09798	up	1.77e-57	1.31e-54
CotAD_51360	1833	21	79.6667	21.5417	76.6393	1.83095	up	6.46e-07	2.96e-05
CotAD_65102	507	112.667	3126.33	115.254	3004.44	4.70421	up	1.98e-102	3.5e-99
CotAD_61502	1032	35.3333	5.33333	36.0447	5.07981	-2.82694	down	8.47e-07	3.76e-05
CotAD_34639	1398	18	172.667	18.3018	166.591	3.18625	up	1.13e-05	0.000343752
CotAD_02139	696	2	33.3333	2.08229	31.9108	3.9378	up	2.39e-05	0.000659008
CotAD_75313	777	334.667	2368	342.76	2282.63	2.73543	up	7.08e-07	3.21e-05
CotAD_03846	1479	610.667	101	626.606	96.4575	-2.69959	down	1.67e-07	8.78e-06
CotAD_21765	492	0	64	0.001	61.6085	15.9108	up	8.01e-23	2.11e-20
CotAD_59206	852	5.66667	83	5.78392	80.0814	3.79135	up	2.16e-07	1.11e-05
CotAD_04194	798	9	64.3333	9.1799	61.913	2.75369	up	2.51e-08	1.63e-06
CotAD_75699	1590	159	429	162.977	412.827	1.34087	up	8.12e-06	0.000261628
CotAD_50745	708	1.66667	369.333	1.713	354.518	7.69319	up	1.18e-77	1.42e-74
CotAD_27811	1809	5	35.6667	5.11104	34.3764	2.74973	up	2.18e-06	8.52e-05
CotAD_52224	2883	15.6667	0.666667	16.078	0.634775	-4.66269	down	1.25e-05	0.000376243
CotAD_22243	441	7.66667	46.3333	7.83362	44.6769	2.51178	up	9.29e-06	0.000293396
CotAD_52262	831	71	3.33333	72.6475	3.2265	-4.49287	down	1.15e-17	2.24e-15
CotAD_40927	3450	66.3333	380.333	68.1215	366.064	2.42591	up	6.33e-07	2.91e-05
CotAD_34088	729	3.33333	28	3.45911	26.9285	2.96066	up	8.5e-06	0.000271375
CotAD_66697	1224	36	283.333	36.7155	273.141	2.89519	up	5.31e-08	3.17e-06
CotAD_13994	219	1	33.6667	1.02511	32.4043	4.98234	up	2.62e-10	2.52e-08
CotAD_45940	945	553.667	188.333	567.582	181.421	-1.64549	down	3.54e-05	0.000922365
CotAD_31187	1686	55.3333	1123.33	56.6994	1080.32	4.25198	up	5.1e-74	5.56e-71
CotAD_06841	1251	44	202	45.1585	194.262	2.10494	up	8.62e-08	4.89e-06
CotAD_71361	1560	16.6667	62	17.071	59.6746	1.80557	up	8.61e-06	0.000274107
CotAD_66181	735	26.6667	130.333	27.2951	125.107	2.19645	up	7.09e-12	8.32e-10
CotAD_71435	2223	27	93	27.5356	89.3281	1.69782	up	7.51e-07	3.38e-05
CotAD_35234	879	1.33333	77.3333	1.37785	74.4625	5.75603	up	5.92e-11	6.2e-09
CotAD_72595	654	14.3333	64	14.7234	61.6274	2.06546	up	5.47e-07	2.55e-05
CotAD_35485	1167	7.66667	198.667	7.80257	191.517	4.61738	up	1.97e-13	2.7e-11
CotAD_00633	672	121	285.667	124.059	274.747	1.14708	up	9.22e-07	4.06e-05
CotAD_66228	1293	57.6667	8	58.9503	7.72449	-2.93199	down	1.99e-10	1.95e-08
CotAD_19248	1164	62.6667	543	64.0887	523.285	3.02945	up	6.95e-07	3.17e-05
CotAD_06299	1389	12.6667	69.6667	12.9126	66.9396	2.37408	up	1e-08	7.17e-07
CotAD_21547	1455	9.33333	51.3333	9.68789	49.2439	2.34569	up	4.63e-07	2.18e-05
CotAD_14663	735	81	457	82.8359	439.927	2.40894	up	2.6e-09	2.11e-07
CotAD_27450	426	6	50.3333	6.14961	48.5189	2.97998	up	2.42e-08	1.58e-06
CotAD_53118	948	237.667	62	242.843	59.7853	-2.02216	down	1.42e-14	2.16e-12
CotAD_06112	465	71.6667	168	73.6117	161.337	1.13207	up	1.98e-05	0.000561897
CotAD_27139	1935	24	0.333333	24.7599	0.317387	-6.28561	down	9.05e-09	6.56e-07
CotAD_24510	825	41	817.667	41.827	785.135	4.23043	up	4.77e-67	4.39e-64
CotAD_30450	1008	36.3333	138	37.1138	132.89	1.8402	up	7.16e-09	5.32e-07
CotAD_45459	954	16.3333	96.6667	16.7519	92.9233	2.47172	up	1.9e-07	9.86e-06
CotAD_38084	1074	4806.67	526.667	4901.23	508.091	-3.26998	down	4.21e-10	3.9e-08
CotAD_19062	795	41.3333	111.333	42.6791	107.08	1.32708	up	1.46e-05	0.000429392
CotAD_41984	1716	83.6667	518.333	85.7686	499.456	2.54184	up	1.44e-05	0.000424582
CotAD_26688	1539	2	123.667	2.08229	118.809	5.83432	up	1.38e-32	5.31e-30
CotAD_35302	462	301	110.333	307.974	105.887	-1.54029	down	5.08e-11	5.38e-09
CotAD_49010	3822	8.33333	61.6667	8.6012	59.3835	2.78745	up	9.3e-10	8.12e-08
CotAD_24288	1665	14.3333	3620	14.6613	3478.27	7.89022	up	6.56e-185	9.82e-181
CotAD_12184	375	4	1818.33	4.13199	1747.19	8.72398	up	1.38e-164	8.24e-161
CotAD_52008	2043	38.6667	127.667	39.5369	122.93	1.63657	up	8.12e-08	4.65e-06
CotAD_30551	2214	105.333	240	107.841	230.775	1.09758	up	7.07e-06	0.000232754
CotAD_38070	342	113.667	466.333	116.111	449.248	1.952	up	1.38e-06	5.8e-05
CotAD_59688	768	13.3333	109	13.5725	104.894	2.95017	up	2.02e-08	1.34e-06
CotAD_44491	951	16	69.6667	16.498	67.1199	2.02445	up	9.39e-06	0.000295754
CotAD_15959	396	0.666667	20	0.673398	19.256	4.83771	up	1.54e-06	6.36e-05
CotAD_29825	1665	453.667	1587.67	466.761	1528.09	1.71097	up	6.99e-08	4.06e-06
CotAD_53227	1194	110.333	838.333	112.841	807.205	2.83865	up	1.2e-11	1.37e-09
CotAD_73639	402	3.33333	43.6667	3.41099	41.8862	3.61821	up	7.82e-10	6.9e-08
CotAD_35218	753	0.666667	42.3333	0.673398	40.6988	5.91738	up	5.82e-12	6.87e-10
CotAD_50224	1440	156	40.3333	159.481	38.8949	-2.03574	down	1.92e-12	2.35e-10
CotAD_69743	2205	9	43.6667	9.14885	41.9087	2.19559	up	9.47e-06	0.000297917
CotAD_24694	717	710.333	45.3333	722.526	43.8761	-4.04154	down	1.08e-06	4.66e-05
CotAD_03218	2079	39	102.667	39.9196	98.7804	1.30713	up	3.73e-05	0.000960974
CotAD_15958	495	1.66667	26	1.71455	25.0078	3.86648	up	6.33e-07	2.91e-05
CotAD_75347	501	0.666667	83	0.673398	79.7731	6.8883	up	7.86e-26	2.34e-23
CotAD_18206	258	0.666667	683	0.704448	656.105	9.86322	up	7.71e-116	1.78e-112
CotAD_26559	1425	4.66667	36	4.70966	34.6183	2.87784	up	1.07e-06	4.61e-05
CotAD_25387	1401	2.66667	189.667	2.75569	182.455	6.04899	up	3.38e-45	1.84e-42
CotAD_21685	270	60	19.6667	61.5152	18.9325	-1.70008	down	1.54e-05	0.000450422
CotAD_67629	969	43.6667	6430.33	45.1354	6176.5	7.09639	up	1.01e-184	1.21e-180
CotAD_33738	900	4	46.6667	4.07041	44.8142	3.46071	up	6.76e-10	6.02e-08
CotAD_44716	1491	38.3333	104.667	39.2064	100.462	1.35749	up	1.77e-05	0.000508061
CotAD_40058	1305	61.6667	0.333333	63.4238	0.317709	-7.64117	down	1.21e-22	3.15e-20
CotAD_35896	1761	2.33333	45.3333	2.40192	43.5883	4.18168	up	1.46e-11	1.66e-09
CotAD_71672	735	42.3333	8.33333	43.1811	7.95556	-2.44037	down	7.76e-06	0.000251854
CotAD_52468	1827	21	151.667	21.5153	146.08	2.76333	up	1.42e-11	1.62e-09
CotAD_11892	825	19.6667	146	20.1038	140.214	2.80209	up	1.56e-17	3.01e-15
CotAD_20954	354	18.3333	63	18.8171	60.6441	1.68832	up	2.12e-05	0.000595178
CotAD_66420	933	30.3333	1	30.8638	0.952162	-5.01856	down	6.78e-06	0.000225024
CotAD_21124	960	2.33333	24.3333	2.38794	23.409	3.29322	up	1.02e-05	0.000317698
CotAD_23717	390	2	35	2.05021	33.6331	4.03604	up	4.26e-09	3.33e-07
CotAD_68108	408	0.666667	21.6667	0.704448	20.8689	4.88872	up	4.3e-07	2.05e-05
CotAD_70254	1491	10	315	10.2521	303.06	4.88561	up	3.13e-52	2e-49
CotAD_27823	1665	15.3333	597.667	15.6051	573.417	5.19949	up	1.14e-50	7.13e-48
CotAD_27837	1668	32	8531.33	33.1361	8198.07	7.95074	up	1.18e-213	7.06e-209
CotAD_70391	1059	2.66667	24.6667	2.73914	23.763	3.11692	up	1.67e-05	0.000484379
CotAD_56919	1584	7.66667	626.333	7.86622	601.944	6.25781	up	1.19e-90	1.83e-87
CotAD_66754	1923	3	25	3.07635	24.0807	2.96858	up	2.63e-05	0.000717149
CotAD_70948	999	22.6667	114	23.2237	109.606	2.23865	up	2.79e-09	2.24e-07
CotAD_55175	645	0	299.667	0.001	287.616	18.1338	up	1.71e-74	1.9e-71
CotAD_33895	252	11.6667	110.333	11.888	106.392	3.16181	up	2.28e-06	8.86e-05
CotAD_04670	2892	0.666667	151	0.672367	145.248	7.75505	up	5.95e-43	3.1e-40
CotAD_01888	1095	0	17	0.001	16.2968	13.9923	up	4.97e-07	2.33e-05
CotAD_36659	3210	1	20.3333	1.00907	19.4954	4.27204	up	1.13e-05	0.000343752
CotAD_59634	603	0.666667	21.6667	0.704448	20.7525	4.88065	up	4.47e-07	2.11e-05
CotAD_04162	867	6	143.667	6.12165	137.925	4.49382	up	1.52e-05	0.000444904
CotAD_11619	648	27.6667	85	28.3021	81.5991	1.52764	up	1.08e-05	0.000333783
CotAD_21767	654	1.66667	111	1.72904	106.663	5.94695	up	5.52e-19	1.19e-16
CotAD_34596	567	0	18.3333	0.001	17.602	14.1035	up	1.59e-07	8.43e-06
CotAD_33137	879	0.333333	41.6667	0.336183	39.9488	6.89276	up	1.85e-14	2.78e-12
CotAD_66061	927	0	48.6667	0.001	46.8075	15.5145	up	5.56e-18	1.11e-15
CotAD_18162	846	79.6667	724.333	81.7054	697.878	3.09447	up	5.59e-09	4.24e-07
CotAD_61790	1530	39	10	39.9165	9.5672	-2.06082	down	3.1e-05	0.000822787
CotAD_02757	855	0.666667	16	0.673398	15.4034	4.51565	up	3.18e-05	0.000839397
CotAD_14696	858	15.6667	133.333	15.9729	128.087	3.00343	up	4.87e-18	9.85e-16
CotAD_05769	645	43.6667	131	44.8823	126.028	1.48952	up	5.1e-07	2.39e-05
CotAD_27789	519	118.667	26	121.137	24.8955	-2.28268	down	1.33e-08	9.18e-07
CotAD_06328	888	243	916.333	247.689	880.637	1.83002	up	6.57e-19	1.41e-16
CotAD_68397	357	7.66667	40.3333	7.81861	38.8676	2.31358	up	8.85e-06	0.00028136
CotAD_13753	1587	1.33333	746.667	1.4089	717.027	8.99132	up	2.93e-118	7.62e-115
CotAD_59220	483	17.6667	0.333333	18.079	0.326051	-5.79307	down	2.47e-05	0.000679094
CotAD_36869	390	0.333333	21.6667	0.352224	20.8115	5.88474	up	8.84e-08	4.99e-06
CotAD_59274	168	2	56.6667	2.05124	54.4305	4.72984	up	2.92e-15	4.7e-13
CotAD_48910	273	0	92.3333	0.001	88.7122	16.4368	up	4.59e-31	1.63e-28
CotAD_27825	648	0.333333	45.6667	0.336183	43.7851	7.02505	up	9.53e-16	1.6e-13
CotAD_15513	1371	0	57.3333	0.001	55.1731	15.7517	up	9.44e-21	2.26e-18
CotAD_69338	474	3.66667	161.333	3.71664	155.105	5.3831	up	3.23e-37	1.49e-34
CotAD_55088	2046	1200	412.333	1229.31	397.759	-1.62788	down	2.37e-13	3.22e-11
CotAD_13752	1584	2	41.3333	2.01916	39.7011	4.29735	up	6.59e-11	6.84e-09
CotAD_24289	1665	1.33333	179.333	1.37785	172.197	6.9655	up	8.48e-47	4.79e-44
CotAD_54217	747	0	27.3333	0.001	26.398	14.6881	up	1.28e-06	5.44e-05
CotAD_02718	381	5.66667	61.3333	5.8305	58.8724	3.3359	up	8.17e-12	9.54e-10
CotAD_70458	618	15.3333	0	15.6321	0.001	-13.9322	down	5.77e-07	2.68e-05
CotAD_40118	975	1	409.333	1.00855	392.804	8.60538	up	2.31e-29	7.72e-27
CotAD_64830	354	1.66667	229.333	1.76112	220.277	6.96668	up	1.68e-55	1.15e-52
CotAD_11477	1551	571	79.3333	583.285	76.1365	-2.93754	down	4.68e-09	3.62e-07
CotAD_14664	969	4	66.3333	4.06938	63.819	3.97111	up	2.84e-11	3.09e-09
CotAD_14541	984	0	70	0.001	67.2855	16.038	up	1.25e-24	3.61e-22
CotAD_49110	1236	0	18.6667	0.001	17.9871	14.1347	up	1.17e-07	6.43e-06
CotAD_44449	300	3	141	3.1074	135.528	5.44674	up	7.22e-15	1.14e-12
CotAD_11898	825	13.3333	75.6667	13.4566	72.7629	2.43489	up	1.91e-09	1.6e-07
CotAD_35973	645	7.33333	166.667	7.49537	160.324	4.41884	up	3.48e-32	1.31e-29
CotAD_35736	963	10	55.3333	10.3142	53.2284	2.36756	up	7.04e-07	3.2e-05
CotAD_47265	441	0.333333	48.3333	0.352224	46.3861	7.04106	up	1.32e-16	2.36e-14
CotAD_50519	246	2	39.6667	2.06522	38.1854	4.20865	up	1.7e-05	0.000490219
CotAD_25394	726	2.33333	75.3333	2.44953	72.4006	4.88543	up	9.48e-20	2.13e-17
CotAD_51939	1449	36.6667	128	37.4282	123.224	1.71909	up	1.34e-07	7.23e-06
CotAD_33967	1008	0	737.333	0.001	708.081	19.4336	up	4.38e-124	1.31e-120
CotAD_36401	624	4.66667	41.3333	4.7402	39.6866	3.06563	up	8.41e-08	4.78e-06
CotAD_32713	1011	33	4.66667	33.843	4.4614	-2.92329	down	8.19e-07	3.64e-05
CotAD_53807	978	5.66667	38	5.79842	36.6443	2.65986	up	7.63e-06	0.000248941
CotAD_07116	1638	0.666667	2027	0.688923	1947.06	11.4647	up	4.02e-184	4.02e-180
CotAD_16074	582	33.6667	181.667	34.3492	175.168	2.35039	up	5.47e-06	0.000186999
CotAD_37511	1338	10.6667	267	10.927	256.565	4.55335	up	2.01e-44	1.07e-41
CotAD_21918	1704	62.6667	0	63.6996	0.001	-15.959	down	5.34e-09	4.07e-07
CotAD_76734	567	1.33333	305	1.4089	292.897	7.69968	up	2.09e-69	2.05e-66
CotAD_21597	1794	516.667	49	528.767	46.8909	-3.49525	down	5.49e-06	0.000187676
CotAD_34410	1716	4.33333	34	4.48576	32.6569	2.86396	up	1.76e-06	7.14e-05
CotAD_27833	693	0.666667	854.667	0.704448	821.496	10.1875	up	2.06e-129	7.26e-126
CotAD_44448	345	24.3333	175	24.8999	168.447	2.75808	up	1.42e-13	1.98e-11
CotAD_50579	633	0.666667	48	0.704448	46.1637	6.03412	up	1.52e-15	2.51e-13
CotAD_08143	549	6	163.667	6.15167	157.34	4.67677	up	1.47e-33	5.95e-31
CotAD_74755	783	3.33333	62.3333	3.37994	59.9323	4.14827	up	1.02e-14	1.57e-12
CotAD_40519	1728	146.667	585	150.84	563.283	1.90084	up	2e-07	1.03e-05
CotAD_20278	1758	18.3333	72	18.6023	69.2476	1.89628	up	1.05e-06	4.53e-05
CotAD_73221	246	29.3333	123.333	30.0694	118.714	1.98113	up	5.57e-10	5.04e-08
CotAD_04486	249	45.3333	379.333	46.6346	365.856	2.9718	up	4e-06	0.000143296
CotAD_37137	303	0	26.6667	0.001	25.6256	14.6453	up	1.59e-10	1.58e-08
CotAD_54552	1572	8	1063	8.16877	1021.42	6.96624	up	7.18e-121	1.96e-117
CotAD_15254	984	111	7	113.142	6.66771	-4.0848	down	8.08e-09	5.91e-07
CotAD_65681	624	1.33333	30.3333	1.36129	29.0828	4.41712	up	1.11e-08	7.88e-07
CotAD_36868	432	0.666667	804	0.673398	772.112	10.1631	up	9.94e-111	1.98e-107
CotAD_76600	1209	13.6667	0	13.8896	0.001	-13.7617	down	2.79e-06	0.000105078
CotAD_02806	966	1.66667	81	1.713	77.7366	5.504	up	1.31e-22	3.38e-20
CotAD_35228	1383	0	37.3333	0.001	35.8651	15.1303	up	3.66e-07	1.78e-05
CotAD_18825	1164	0	21.6667	0.001	20.7685	14.3421	up	9.92e-09	7.11e-07
CotAD_65101	492	36.3333	330	37.0367	317.009	3.0975	up	3.63e-31	1.3e-28
CotAD_67595	1686	0	16	0.001	15.3861	13.9093	up	1.14e-06	4.88e-05
CotAD_51122	1497	13.6667	104.667	14.0143	100.731	2.84554	up	1.95e-14	2.92e-12
CotAD_03558	1074	6784.33	320.333	6917.79	308.401	-4.48743	down	2.28e-11	2.51e-09
CotAD_28935	1335	6.66667	65	6.83853	62.3944	3.18966	up	9.57e-12	1.11e-09
CotAD_38326	1680	0	13.6667	0.001	13.14	13.6817	up	8.39e-06	0.000268395
CotAD_72359	969	2.66667	278.667	2.72413	268.122	6.62095	up	4.34e-61	3.56e-58
CotAD_52244	2193	0.666667	206	0.672367	197.79	8.2005	up	6.48e-13	8.33e-11
CotAD_45205	999	2	70.3333	2.01916	67.7415	5.06821	up	4.73e-19	1.03e-16
CotAD_23203	1194	0	74.3333	0.001	71.5926	16.1275	up	7.61e-18	1.51e-15
CotAD_62541	1539	0	131.667	0.001	126.729	16.9514	up	2.42e-41	1.22e-38
CotAD_33140	1983	0	12.6667	0.001	12.1365	13.5671	up	2.02e-05	0.000573277
CotAD_52626	828	128.333	38	131.252	36.3041	-1.85414	down	1.94e-05	0.000553951
CotAD_11229	3768	1.66667	331.333	1.71455	318.375	7.53676	up	2.94e-72	3.09e-69
CotAD_67810	819	0.666667	302.667	0.704448	290.515	8.6879	up	1.26e-71	1.3e-68
CotAD_55860	453	68.6667	15	70.168	14.4759	-2.27716	down	9.86e-09	7.09e-07
CotAD_14695	861	2.66667	57.6667	2.72361	55.341	4.34476	up	1.41e-10	1.41e-08
CotAD_61444	2037	8.66667	41.6667	8.87322	40.0878	2.17563	up	1.54e-05	0.000450422
CotAD_66234	1368	39.6667	8	40.4621	7.71454	-2.39092	down	2.58e-06	9.85e-05
CotAD_38033	318	0	22	0.001	21.1183	14.3662	up	7.43e-09	5.48e-07
CotAD_59322	399	13	234	13.2953	224.744	4.07929	up	1.2e-36	5.3e-34
CotAD_11526	672	4	600.333	4.06731	577.13	7.14868	up	8e-97	1.33e-93
CotAD_55192	348	8.66667	70	8.82819	67.2746	2.92987	up	3.12e-11	3.38e-09
CotAD_47269	1527	108.333	25.3333	110.523	24.3994	-2.17943	down	7.46e-06	0.000244142
CotAD_06062	819	3	41.3333	3.05979	39.8477	3.70299	up	4.68e-06	0.000163941
CotAD_58078	468	1.33333	19.3333	1.37682	18.5648	3.75316	up	2.34e-05	0.0006474
CotAD_24292	1665	3.33333	637.667	3.39701	612.907	7.49526	up	3.74e-102	6.4e-99
CotAD_23719	1095	10	87.6667	10.234	84.0837	3.03846	up	3.61e-08	2.25e-06
CotAD_58898	1290	29.3333	3.33333	29.9189	3.1912	-3.22888	down	1.42e-06	5.94e-05
CotAD_19496	501	0.666667	31	0.673398	29.8193	5.46864	up	3.88e-10	3.63e-08
CotAD_15748	339	4	34.3333	4.13251	32.9351	2.99454	up	8.06e-07	3.6e-05
CotAD_11889	414	14.6667	270.333	14.8986	259.446	4.12218	up	8.51e-40	4.15e-37
CotAD_19985	1755	0	292.667	0.001	280.338	18.0968	up	3.53e-23	9.37e-21
CotAD_69339	438	0.666667	22	0.673398	21.1366	4.97214	up	3.44e-07	1.69e-05
CotAD_16160	429	103.333	25.6667	106.013	24.624	-2.1061	down	1.31e-07	7.07e-06
CotAD_46844	774	26	103.667	26.5586	99.7101	1.90856	up	1.52e-08	1.03e-06
CotAD_30961	2094	0	24.6667	0.001	23.7729	14.537	up	2.42e-09	1.98e-07
CotAD_67630	972	8	470.667	8.18533	452.12	5.78752	up	1.21e-74	1.37e-71
CotAD_67809	918	0.666667	103.667	0.673398	99.6802	7.2097	up	2.08e-31	7.55e-29
CotAD_28293	1548	17.6667	61.3333	18.0666	59.0232	1.70796	up	2.3e-05	0.000636909
CotAD_47897	1155	2.66667	146	2.75569	140.599	5.67303	up	9.55e-21	2.28e-18
CotAD_59273	633	16.3333	621	16.8372	597.211	5.14851	up	3.33e-76	3.84e-73
CotAD_17408	780	0	19.6667	0.001	18.9402	14.2092	up	5.07e-08	3.05e-06
CotAD_00907	633	323.667	847.667	331.093	816.238	1.30175	up	1.02e-05	0.000317895
CotAD_25126	966	6	149.333	6.08751	143.299	4.55704	up	1.09e-30	3.83e-28
CotAD_45333	1077	400.333	45.6667	408.341	43.6047	-3.22722	down	2.9e-07	1.46e-05
CotAD_73481	318	1.33333	37.3333	1.37785	35.9742	4.70648	up	7.89e-11	8.08e-09
CotAD_12137	195	0.333333	66	0.336699	63.4692	7.55845	up	4.67e-22	1.19e-19
CotAD_43163	948	2	42	2.05021	40.4616	4.30271	up	4.07e-11	4.38e-09
CotAD_65923	702	140	41.3333	143.952	39.7703	-1.85582	down	7.7e-07	3.45e-05
CotAD_11649	288	0	20	0.001	19.2329	14.2313	up	3.88e-08	2.4e-06
CotAD_30840	933	0.666667	28.6667	0.688923	27.6474	5.32665	up	1.21e-07	6.61e-06
CotAD_67632	975	5.33333	432	5.42912	414.559	6.25472	up	5.68e-25	1.66e-22
CotAD_08939	1512	265.333	1044.67	272.71	1006.6	1.88405	up	2.2e-06	8.61e-05
CotAD_59139	1752	12	128.667	12.3199	123.691	3.32768	up	5.16e-20	1.18e-17
CotAD_45638	1683	0.666667	127.333	0.704448	122.203	7.43857	up	2.36e-37	1.1e-34
CotAD_04469	2079	48.3333	3.33333	49.4378	3.19185	-3.95315	down	3.45e-08	2.18e-06
CotAD_10859	231	19.6667	143.667	20.0433	138.628	2.79003	up	3.08e-05	0.000818384
CotAD_15749	318	15	160.333	15.2845	154.117	3.33389	up	3.84e-22	9.8e-20
CotAD_25563	678	10.6667	99.3333	10.955	95.7525	3.12772	up	5.83e-06	0.000198051
CotAD_03272	1077	2832	200.667	2889.62	192.05	-3.91132	down	3.17e-10	3.01e-08
CotAD_72808	567	7	2108	7.14573	2025.56	8.14703	up	7.45e-166	4.96e-162
CotAD_24508	825	8.33333	347	8.44286	333.381	5.3033	up	3.76e-59	2.97e-56
CotAD_13241	1086	0.666667	24	0.704448	23.0076	5.02947	up	7.63e-08	4.41e-06
CotAD_16817	1167	0	36	0.001	34.5455	15.0762	up	3.03e-09	2.42e-07
CotAD_02287	3024	28.6667	264.333	29.4395	254.743	3.11322	up	2.13e-11	2.37e-09
CotAD_47261	354	16.6667	116.333	17.014	111.788	2.71597	up	1.43e-14	2.18e-12
CotAD_43761	240	0.333333	20.3333	0.336699	19.567	5.86082	up	2.53e-07	1.28e-05
CotAD_09445	1236	0	435.667	0.001	418.663	18.6754	up	9.37e-94	1.48e-90
CotAD_75216	1119	102.667	1045.67	104.624	1007.62	3.26766	up	1.3e-08	9.03e-07
CotAD_31879	1011	49	398	49.9839	383.311	2.93898	up	9.75e-08	5.45e-06
CotAD_72361	657	7	164.333	7.2249	157.961	4.45044	up	3.32e-32	1.26e-29
CotAD_10635	2226	39.6667	2	40.4704	1.90497	-4.40903	down	2.16e-06	8.49e-05
CotAD_32746	2514	35	2	36.1328	1.90497	-4.24547	down	1.77e-06	7.17e-05
CotAD_55190	450	1	260.667	1.04115	250.308	7.90939	up	1.79e-28	5.83e-26
CotAD_18687	1866	67	14	68.5057	13.4554	-2.34804	down	6.92e-09	5.16e-07
CotAD_72096	966	14	2521.33	14.3691	2423.27	7.39784	up	8.35e-163	4.55e-159
CotAD_06659	813	1.66667	42.3333	1.76112	40.5945	4.52672	up	1e-11	1.15e-09
CotAD_74380	480	20	2	20.4209	1.93898	-3.39668	down	2.08e-05	0.000587652
CotAD_66778	1728	2.33333	25.3333	2.43349	24.3541	3.32307	up	5.42e-06	0.000185952
CotAD_67813	270	0.333333	44.3333	0.336699	42.5681	6.98217	up	2.5e-15	4.06e-13
CotAD_26724	363	45.6667	11.6667	46.8849	11.2401	-2.06047	down	7.54e-06	0.000246689
CotAD_06481	2142	44	214.333	45.3018	205.905	2.18434	up	1.36e-15	2.26e-13
CotAD_27867	369	0	24.3333	0.001	23.4587	14.5178	up	4.66e-07	2.2e-05
CotAD_24287	960	0.666667	52.6667	0.673398	50.6093	6.2318	up	1.75e-13	2.42e-11
CotAD_03771	1098	102.667	374	105.248	360.258	1.77524	up	8.68e-07	3.84e-05
CotAD_63765	1305	8.33333	68	8.5505	65.3658	2.93446	up	4.56e-11	4.88e-09
CotAD_20184	246	41.6667	292.333	42.8275	281.32	2.7156	up	2.67e-06	0.000101522
CotAD_24358	1461	0	99	0.001	95.0712	16.5367	up	6.89e-33	2.68e-30
CotAD_05005	2091	0	47.6667	0.001	45.8611	15.485	up	1.17e-17	2.27e-15
CotAD_27838	300	0	25.6667	0.001	24.7052	14.5925	up	3.53e-10	3.33e-08
CotAD_66105	234	2.66667	27.6667	2.81779	26.5611	3.23668	up	2.68e-06	0.000101857
CotAD_42112	1227	4.33333	29	4.46921	27.9423	2.64436	up	2.65e-05	0.000721669
CotAD_03515	339	0	197.667	0.001	190.271	17.5377	up	1.68e-40	8.32e-38
CotAD_64011	1482	33.6667	6	34.4714	5.76689	-2.57953	down	4.44e-06	0.000157134
CotAD_07416	1023	23	81.3333	23.5805	78.2086	1.72973	up	1.64e-06	6.7e-05
CotAD_74271	552	66.6667	468.333	68.1265	449.89	2.72328	up	5.27e-26	1.58e-23
CotAD_13393	951	103	456.333	105.977	439.766	2.05298	up	5.42e-07	2.53e-05
CotAD_66906	333	0	123.333	0.001	118.484	16.8543	up	3.01e-39	1.44e-36
CotAD_36366	1290	14	53.3333	14.2899	51.162	1.84008	up	2.27e-05	0.000630226
CotAD_06329	1689	39.6667	1843.67	40.77	1771.74	5.44151	up	7.68e-113	1.7e-109
CotAD_46865	1044	76.6667	214	79.2159	205.377	1.37441	up	1.39e-06	5.83e-05
CotAD_62272	2361	1.33333	412.667	1.37785	396.709	8.16952	up	1.25e-84	1.63e-81
CotAD_05890	993	10.3333	45.6667	10.5117	43.847	2.06048	up	1.63e-05	0.000473051
CotAD_53284	336	1.33333	245	1.4089	235.69	7.38618	up	3.7e-43	1.95e-40
CotAD_30909	1083	21.6667	229	22.0635	220.85	3.32334	up	1.97e-06	7.82e-05
CotAD_74026	1086	0.666667	21.3333	0.673398	20.4932	4.92754	up	5.7e-07	2.65e-05
CotAD_56894	1170	1	107.667	1.05667	103.465	6.61347	up	2.29e-31	8.25e-29
CotAD_12186	360	0	163.333	0.001	157.24	17.2626	up	9.75e-33	3.77e-30
CotAD_21766	375	0	31	0.001	29.7491	14.8606	up	7.19e-08	4.17e-06
CotAD_38644	1026	35.3333	157.333	36.2811	151.216	2.05932	up	3.02e-06	0.000112791
CotAD_04397	1254	9.33333	62.6667	9.58076	60.1997	2.65154	up	1.16e-05	0.000351438
CotAD_23118	1218	17	0.666667	17.3927	0.634775	-4.77609	down	4.21e-06	0.000149668
CotAD_59766	549	1.33333	124.333	1.37785	119.524	6.43874	up	1.63e-34	6.64e-32
CotAD_71624	1098	66.6667	5494.67	68.4883	5278.36	6.26809	up	5.73e-158	2.86e-154
CotAD_39645	1458	1	24.6667	1.04063	23.6609	4.50698	up	1.82e-07	9.51e-06
CotAD_24285	1533	12.6667	1325.67	13.1015	1273.44	6.60287	up	2.8e-125	9.31e-122
CotAD_40425	1419	1.33333	31.3333	1.37785	30.129	4.45067	up	5.35e-09	4.07e-07
CotAD_75267	999	25.3333	154.667	25.7165	148.862	2.53321	up	1.97e-06	7.83e-05
CotAD_66048	1044	2	368.667	2.08229	354.443	7.41123	up	1.76e-76	2.07e-73
CotAD_24297	1665	0.666667	53	0.673398	50.9646	6.24189	up	4.44e-17	8.26e-15
CotAD_00622	1152	0	25.3333	0.001	24.3198	14.5698	up	4.76e-10	4.39e-08
CotAD_45345	312	14.6667	0.666667	14.9768	0.652103	-4.52148	down	2.93e-05	0.000787524
CotAD_26367	327	0.333333	19	0.336699	18.2118	5.75727	up	7.5e-07	3.38e-05
CotAD_24908	1236	0	12	0.001	11.5177	13.4916	up	3.57e-05	0.000928162
CotAD_34765	732	10.3333	50	10.653	48.1595	2.17656	up	2.58e-06	9.83e-05
CotAD_13993	1293	0.666667	21.6667	0.704448	20.8542	4.8877	up	4.32e-07	2.05e-05
CotAD_54856	1509	22.3333	116	22.9242	111.775	2.28566	up	2.97e-08	1.9e-06
CotAD_46188	960	2.33333	23.3333	2.45004	22.4408	3.19525	up	1.89e-05	0.000541099
CotAD_28928	1338	3	188.333	3.09084	181.042	5.87218	up	4.05e-44	2.15e-41
CotAD_26366	672	0	43	0.001	41.2363	15.3316	up	4.19e-16	7.28e-14
CotAD_04449	414	0.666667	19.6667	0.673398	18.9139	4.81184	up	2e-06	7.9e-05
CotAD_14963	987	3.33333	51.3333	3.3639	49.2988	3.87335	up	1.27e-09	1.1e-07
CotAD_69065	1500	45.3333	128	46.9017	122.906	1.38985	up	8.91e-06	0.000282552
CotAD_16665	360	0	14.6667	0.001	14.1342	13.7869	up	3.51e-06	0.000128192
CotAD_13163	393	10	68	10.1698	65.4203	2.68544	up	5.02e-08	3.02e-06
CotAD_70670	744	0	13.6667	0.001	13.1313	13.6807	up	8.42e-06	0.000269123
CotAD_48252	603	0	268.333	0.001	258.082	17.9775	up	2.58e-69	2.46e-66
CotAD_74501	453	55	15.6667	56.0678	15.0446	-1.89792	down	1.43e-05	0.000421188
CotAD_23211	1698	39.6667	3	40.9382	2.9011	-3.81878	down	2.41e-06	9.31e-05
CotAD_28090	822	5.33333	50.3333	5.51035	48.3793	3.13417	up	1.5e-09	1.28e-07
CotAD_56793	498	0	22.6667	0.001	21.7643	14.4097	up	4.27e-09	3.33e-07
CotAD_72496	582	5.33333	2170.33	5.5559	2085.66	8.55227	up	5.17e-172	4.42e-168
CotAD_55177	255	0	43.6667	0.001	42.0251	15.359	up	2.39e-16	4.21e-14
CotAD_27848	1665	9.33333	282.333	9.5166	271.239	4.83297	up	1.52e-48	9.31e-46
CotAD_76838	1131	3	102	3.10585	97.807	4.97688	up	6.4e-12	7.53e-10
CotAD_73100	483	0.333333	14.6667	0.336699	14.0671	5.38472	up	2.37e-05	0.000654958
CotAD_03812	3651	1	45	1.02459	43.2051	5.39808	up	8.39e-14	1.18e-11
CotAD_19075	1368	13.3333	0	13.5379	0.001	-13.7247	down	3.09e-05	0.000820408
CotAD_31059	1251	3.33333	115.667	3.39701	111.388	5.03518	up	6.99e-16	1.19e-13
CotAD_60516	1479	1148.67	92.3333	1176.03	88.2456	-3.73626	down	1.46e-45	8.1e-43
CotAD_04416	264	0	14.3333	0.001	13.7911	13.7515	up	4.71e-06	0.000165036
CotAD_42684	957	6	118.333	6.21377	113.776	4.19458	up	2.8e-24	7.95e-22
CotAD_63653	750	0	77.6667	0.001	74.6345	16.1876	up	6.82e-27	2.13e-24
CotAD_05533	732	9	44	9.17784	42.288	2.20402	up	8.1e-06	0.000261079
CotAD_33473	1842	1.66667	38.6667	1.713	37.1084	4.43715	up	1.2e-10	1.21e-08
CotAD_18205	1224	6.33333	3224.33	6.4894	3097.54	8.89882	up	1.56e-194	3.12e-190
CotAD_56087	1635	6	646.667	6.24688	621.246	6.63588	up	4.79e-96	7.76e-93
CotAD_43083	1284	39	124.667	40.1106	119.775	1.57827	up	6.38e-07	2.93e-05
CotAD_54540	1050	2	152	2.04918	146.071	6.15548	up	4.21e-30	1.44e-27
CotAD_22220	489	10.3333	43.6667	10.5583	41.9885	1.99162	up	3.66e-05	0.000946974
CotAD_52444	1521	3	208.333	3.09136	200.202	6.01707	up	5.93e-48	3.48e-45
CotAD_60999	831	4.66667	63.3333	4.83489	60.8104	3.65276	up	3.96e-06	0.000141895
CotAD_66486	1440	5	44	5.14364	42.3939	3.04299	up	2.42e-08	1.58e-06
CotAD_38732	645	4.66667	544.333	4.80487	523.164	6.76662	up	1.32e-89	1.88e-86
CotAD_32983	747	44.6667	274.333	45.746	263.34	2.52521	up	1.49e-07	7.91e-06
CotAD_36357	1377	12.6667	104	12.9447	100.074	2.95064	up	5.46e-15	8.63e-13
CotAD_47539	735	10.6667	53.6667	10.9214	51.488	2.23708	up	8.12e-07	3.62e-05
CotAD_33643	2553	39.3333	6	40.3474	5.76625	-2.80677	down	1.84e-07	9.59e-06
CotAD_02300	258	12.3333	102	12.6385	98.3378	2.95992	up	5.68e-08	3.36e-06
CotAD_74754	303	0	32	0.001	30.7401	14.9078	up	2.17e-12	2.64e-10
CotAD_76275	1119	0.666667	59.6667	0.673398	57.203	6.40849	up	1.06e-12	1.32e-10
CotAD_42549	930	99.3333	481.667	101.35	463.092	2.19196	up	2.37e-10	2.3e-08
CotAD_46660	906	49.3333	179	50.9597	172.14	1.75616	up	2.49e-05	0.000685051
CotAD_04092	1461	0	12.3333	0.001	11.8438	13.5318	up	2.67e-05	0.000725271
CotAD_67814	486	0	14.3333	0.001	13.8322	13.7557	up	4.63e-06	0.000162818
CotAD_58088	1425	0	66.3333	0.001	63.5815	15.9563	up	4.38e-21	1.07e-18
CotAD_34394	2073	1.66667	695	1.6835	667.767	8.63174	up	1.08e-112	2.31e-109
CotAD_21265	1080	0.666667	207	0.704448	198.696	8.13985	up	9.21e-55	6.27e-52
CotAD_32973	930	100	493.667	102.353	475.415	2.21563	up	1.83e-07	9.57e-06
CotAD_27828	1383	0.333333	60.6667	0.352224	58.4882	7.37551	up	2.79e-10	2.66e-08
CotAD_13875	543	17	68	17.2897	65.4704	1.92093	up	1.39e-06	5.83e-05
CotAD_00176	1506	24.6667	97.6667	25.3401	94.1418	1.89341	up	1.71e-05	0.000491555
CotAD_50179	633	24.6667	1.33333	25.3065	1.27019	-4.31639	down	1e-07	5.57e-06
CotAD_31760	312	32.6667	2.66667	33.7268	2.55772	-3.72097	down	1.59e-05	0.000463879
CotAD_76478	2163	81.6667	559	83.7918	538.684	2.68456	up	2.28e-07	1.16e-05
CotAD_69782	1170	0	17	0.001	16.3386	13.996	up	4.88e-07	2.29e-05
CotAD_25593	675	4	38	4.147	36.4479	3.1357	up	9.98e-08	5.56e-06
CotAD_54031	1815	3558.67	884.667	3650.95	854.754	-2.09469	down	2.78e-07	1.4e-05
CotAD_09736	603	7.33333	59.3333	7.54401	57.0794	2.91957	up	5.64e-10	5.09e-08
CotAD_69161	1482	0.666667	22	0.673398	21.0846	4.96859	up	3.5e-07	1.72e-05
CotAD_11534	672	3.66667	203.333	3.76527	195.425	5.69772	up	1.76e-45	9.7e-43
CotAD_72197	1797	1.33333	28.3333	1.37785	27.2016	4.30321	up	4.44e-08	2.72e-06
CotAD_01959	1275	3.33333	30.3333	3.42806	29.1207	3.08658	up	2.21e-06	8.64e-05
CotAD_37918	1218	80.6667	20.3333	82.3787	19.6571	-2.06722	down	3.47e-08	2.19e-06
CotAD_28517	390	1.33333	239.333	1.34628	230.101	7.41714	up	2.05e-58	1.55e-55
CotAD_17714	741	0	15	0.001	14.3932	13.8131	up	2.71e-06	0.000102753
CotAD_27847	1665	10.6667	1576.67	10.9545	1514.97	7.11162	up	1.23e-139	4.9e-136
CotAD_60848	978	6.33333	49	6.45732	47.1011	2.86675	up	9.18e-08	5.18e-06
CotAD_27834	972	7.33333	1270.33	7.59007	1220.95	7.32968	up	2.8e-133	1.05e-129
CotAD_31188	888	70.3333	1138.67	71.8592	1095.32	3.93004	up	1.11e-66	1.01e-63
CotAD_34846	567	0.666667	16.6667	0.673398	16.0311	4.57327	up	1.93e-05	0.000552314
CotAD_12234	1491	79.3333	289.667	80.7058	278.135	1.78504	up	6.23e-06	0.00020873
CotAD_45055	312	8.33333	306.667	8.53755	294.511	5.10836	up	3.46e-08	2.18e-06
CotAD_68327	1359	2.33333	43.6667	2.3719	41.9879	4.14586	up	4.31e-11	4.63e-09
[truncated: 14 more rows]

## Sheet: Supplemental Data Set S4
Supplement Data set S4 | The list of DEGs in compared group Gh1WT versus Gh1np.
GeneID	length	ReadsMeanGh1WT-1,Gh1WT-2,Gh1WT-3	ReadsMeanGh1np-1,Gh1np-2,Gh1np-3	baseMeanGh1WT-1,Gh1WT-2,Gh1WT-3	baseMeanGh1np-1,Gh1np-2,Gh1np-3	log2Ratio(Gh1np-1,Gh1np-2,Gh1np-3/Gh1WT-1,Gh1WT-2,Gh1WT-3	Up-Down-Regulation(Gh1np-1,Gh1np-2,Gh1np-3/Gh1WT-1,Gh1WT-2,Gh1WT-3)	P-value	FDR
CotAD_11496	2550	590.667	3220.67	576.933	3316.27	2.52308	up	4.47e-09	2.23e-06
CotAD_08392	453	600.333	3469.33	586.332	3573.18	2.60742	up	1.07e-09	6.04e-07
CotAD_58244	1911	2031	235	1990.07	236.634	-3.0721	down	4.9e-19	8.92e-16
CotAD_72375	3009	2896	611	2831.24	608.822	-2.21734	down	2.01e-11	1.39e-08
CotAD_46703	1194	66.3333	859.667	64.1213	865.721	3.75503	up	5.52e-24	2.01e-20
CotAD_28837	684	2947.67	372.667	2892.02	378.403	-2.93408	down	3.96e-18	6.8e-15
CotAD_55635	483	639.667	2579.67	625.77	2649.25	2.08188	up	3.03e-09	1.58e-06
CotAD_66164	6063	270.667	1253.67	264.178	1263.98	2.2584	up	1.73e-11	1.21e-08
CotAD_31226	786	281	1448.33	275.339	1460.63	2.40732	up	7.07e-13	6.06e-10
CotAD_05170	399	1526	1	1498.97	1.01916	-10.5224	down	1.55e-30	8.19e-27
CotAD_29816	921	1.33333	1997.33	1.26474	2054.29	10.6656	up	6.94e-42	1.24e-37
CotAD_52104	576	171	1020.67	167.014	1029.75	2.62426	up	2.74e-14	2.85e-11
CotAD_46959	909	1400.67	7938.33	1362.68	8091.53	2.56997	up	3.91e-07	0.000138077
CotAD_36688	4158	102	1215	99.6322	1229.83	3.6257	up	8.76e-15	1e-11
CotAD_22970	1524	2015	204	1968.98	206.281	-3.25477	down	6.5e-21	1.58e-17
CotAD_52188	678	976.333	295.333	957.366	296.661	-1.69025	down	4.43e-07	0.000154686
CotAD_01545	1560	84.6667	0.666667	82.9053	0.634087	-7.03064	down	5.87e-18	9.78e-15
CotAD_09320	2265	693.667	149.333	677.536	149.86	-2.17668	down	4.01e-10	2.44e-07
CotAD_01546	1560	267	0	263.362	0.001	-18.0067	down	2.33e-13	2.12e-10
CotAD_13021	2793	916.667	174.667	898.611	178.106	-2.33496	down	8.69e-12	6.58e-09
CotAD_08898	1209	984	143.667	962.101	146.664	-2.71368	down	4.46e-12	3.51e-09
CotAD_23386	1152	121	759.333	116.19	764.281	2.71762	up	2e-14	2.16e-11
CotAD_07929	17760	461	1432.67	449.527	1457.14	1.69666	up	5.12e-07	0.000173533
CotAD_22089	1308	280.667	822.333	273.524	826.019	1.59451	up	1.61e-06	0.000473008
CotAD_66168	5067	93	714.667	90.316	718.675	2.99229	up	9.67e-17	1.48e-13
CotAD_02825	2592	223.667	19.6667	218.277	19.516	-3.48343	down	1.34e-13	1.32e-10
CotAD_36686	363	39	454.667	38.0629	469.281	3.624	up	2.23e-09	1.2e-06
CotAD_31462	1488	153.667	657.667	149.804	665.61	2.1516	up	5.8e-10	3.38e-07
CotAD_57043	894	512	1668.67	496.951	1689.62	1.76553	up	7.5e-08	2.99e-05
CotAD_36733	1563	478	1483.33	467.611	1499.22	1.68083	up	2.52e-07	9.17e-05
CotAD_73917	3168	40.3333	242.333	39.3157	245.006	2.63964	up	4.37e-11	3e-08
CotAD_11162	2028	24	334.333	23.3891	339.22	3.85832	up	1.4e-20	3.13e-17
CotAD_21583	3033	442	100.667	432.176	103.743	-2.05861	down	5.99e-09	2.86e-06
CotAD_11167	1812	20	288.667	19.4214	294.803	3.92404	up	4.58e-20	9.53e-17
CotAD_62748	768	544.333	74.3333	532.543	74.6928	-2.83386	down	1.32e-14	1.48e-11
CotAD_12819	1245	7.33333	552	7.1657	562.15	6.2937	up	9.1e-42	1.24e-37
CotAD_25016	291	176.667	515	172.871	526.428	1.60654	up	3.64e-06	0.00098561
CotAD_20206	1089	240.333	48.6667	234.223	48.3844	-2.27527	down	3.46e-08	1.45e-05
CotAD_07889	1545	405.333	92	396.036	93.3108	-2.08551	down	7.75e-09	3.64e-06
CotAD_28071	606	326	71.3333	318.131	70.2731	-2.17857	down	9.21e-09	4.29e-06
CotAD_08926	1026	468.667	24	458.427	23.9045	-4.26134	down	3.74e-25	1.45e-21
CotAD_31446	948	102	722.333	99.6701	729.942	2.87255	up	8.87e-16	1.2e-12
CotAD_20699	1593	146.667	457.667	142.541	465.495	1.70739	up	1.27e-06	0.00038564
CotAD_45353	1347	460	63.3333	452.237	64.1658	-2.8172	down	4.04e-07	0.000141797
CotAD_55634	255	159.333	700.667	155.505	720.434	2.2119	up	1.06e-08	4.9e-06
CotAD_17843	711	66.3333	401.667	65.1378	405.649	2.63866	up	9.03e-07	0.000289189
CotAD_67598	1641	8	71.3333	7.79293	71.7687	3.20312	up	1.75e-08	7.79e-06
CotAD_33339	1071	1	102.667	0.948553	103.738	6.77299	up	9.98e-21	2.33e-17
CotAD_52129	789	95	333	93.0965	341.702	1.87594	up	3.23e-07	0.000115629
CotAD_40401	1383	141.333	534.333	138.612	546.744	1.97981	up	3.3e-08	1.4e-05
CotAD_09698	1305	352	29.3333	343.939	28.9068	-3.57267	down	2.43e-18	4.3e-15
CotAD_69402	366	91.6667	298.667	89.4859	299.346	1.74208	up	1.79e-06	0.000515868
CotAD_59277	738	315.333	32.6667	308.747	33.3755	-3.20956	down	1.14e-15	1.48e-12
CotAD_08578	1125	30	238	29.4896	243.074	3.04312	up	1.76e-13	1.71e-10
CotAD_63918	2220	116.333	414.333	114.405	426.551	1.89857	up	1.59e-06	0.000466979
CotAD_22442	1515	34.6667	262.667	33.7829	267.283	2.984	up	1.86e-13	1.75e-10
CotAD_25710	1398	63.6667	214.333	62.1889	217.181	1.80417	up	3.12e-06	0.000857731
CotAD_12714	1302	526.667	26	516.062	25.7436	-4.32526	down	3.49e-08	1.45e-05
CotAD_67668	1194	25	125	24.2442	125.31	2.36978	up	1.33e-07	5.17e-05
CotAD_68514	1902	322.667	0.666667	315.202	0.634087	-8.95738	down	1.07e-41	1.24e-37
CotAD_25120	930	57.6667	265	56.2363	268.97	2.25787	up	4.79e-09	2.35e-06
CotAD_08275	495	288.667	51.3333	281.27	52.3475	-2.42576	down	1.67e-07	6.31e-05
CotAD_22084	2229	365.667	105	358.124	106.985	-1.74305	down	1.09e-06	0.000339635
CotAD_35421	3204	23.6667	479.667	23.2207	480.347	4.37059	up	5.7e-16	8.1e-13
CotAD_33404	411	122.667	396	120.217	402.24	1.74242	up	9.39e-07	0.00029924
CotAD_50633	1062	88.3333	308.667	85.237	309.439	1.8601	up	4.59e-07	0.00015735
CotAD_49507	1968	65.3333	3.33333	64.1079	3.3058	-4.27743	down	1.31e-10	8.48e-08
CotAD_18194	495	225.667	19.3333	221.19	19.0636	-3.53639	down	9.7e-16	1.28e-12
CotAD_50727	894	107	0	105.781	0.001	-16.6907	down	7.21e-08	2.92e-05
CotAD_59947	933	180	29.3333	176.107	29.5863	-2.57345	down	1.37e-09	7.69e-07
CotAD_59105	1479	5.33333	304.667	5.20267	303.781	5.86764	up	3.1e-10	1.92e-07
CotAD_34609	2766	64.3333	1	63.4247	0.950098	-6.06082	down	1.7e-07	6.39e-05
CotAD_68215	1431	1341.67	312.333	1312.83	315.276	-2.05799	down	6.62e-10	3.78e-07
CotAD_31359	1026	12.3333	155	12.0509	156.751	3.70126	up	7.3e-15	8.69e-12
CotAD_25244	1635	184	21	179.568	21.7352	-3.04643	down	2.26e-12	1.85e-09
CotAD_66221	732	161	522.667	156.994	518.743	1.72431	up	4.46e-07	0.000154686
CotAD_24334	2502	176.333	0	171.843	0.001	-17.3907	down	2.47e-32	1.44e-28
CotAD_48679	1572	94	394	92.0317	400.448	2.12141	up	5.07e-09	2.46e-06
CotAD_76760	1800	50	330	48.0011	332.35	2.79156	up	1.07e-06	0.000336314
CotAD_66860	1512	50	188	48.7279	188.066	1.94842	up	1.29e-06	0.000388152
CotAD_29817	1026	0	191.667	0.001	194.95	17.5727	up	4.25e-35	2.76e-31
CotAD_14570	1389	447.333	129.333	436.814	132.837	-1.71737	down	7.32e-07	0.000242364
CotAD_00861	1053	74.6667	308.333	72.2354	308.442	2.09422	up	1.94e-08	8.49e-06
CotAD_54888	1242	193.667	24.6667	189.906	25.0179	-2.92426	down	9.41e-12	7.03e-09
CotAD_35784	756	188.667	13.3333	184.401	13.5619	-3.76521	down	3.31e-16	4.82e-13
CotAD_08690	957	10.6667	93	10.3974	93.1217	3.1629	up	1.67e-09	9.19e-07
CotAD_70820	315	141	31.6667	137.746	32.4244	-2.08686	down	1.03e-06	0.000325817
CotAD_28523	1005	25.6667	137.333	25.1942	140.36	2.47797	up	2.29e-08	9.96e-06
CotAD_68302	888	2	139	1.93592	136.795	6.14286	up	1.73e-06	0.000501069
CotAD_50726	747	55.6667	0	55.0178	0.001	-15.7476	down	9.76e-07	0.000309286
CotAD_22791	885	88	14	86.059	14.1259	-2.60698	down	3.19e-07	0.000114839
CotAD_55649	1944	91.6667	335.333	89.4767	342.768	1.93765	up	1.41e-07	5.41e-05
CotAD_10800	759	101	354	98.9199	356.446	1.84935	up	2.74e-07	9.92e-05
CotAD_70397	681	431.667	133.667	422.2	134.911	-1.64592	down	2.9e-06	0.000805656
CotAD_22896	948	526.667	136.333	516.1	139.13	-1.89121	down	5.23e-08	2.15e-05
CotAD_76933	840	6.33333	322.333	6.1498	324.123	5.71986	up	6.89e-12	5.28e-09
CotAD_48455	1560	204	19.3333	199.552	19.6748	-3.34235	down	2.35e-14	2.49e-11
CotAD_07277	843	20	94.6667	19.6193	94.9024	2.27417	up	1.8e-06	0.000517277
CotAD_41176	2049	14.3333	143.333	13.9298	144.489	3.37472	up	6.85e-09	3.24e-06
CotAD_67597	2274	108.667	348	105.918	350.504	1.72648	up	1.55e-06	0.000459802
CotAD_49112	297	58.3333	1.66667	57.049	1.65324	-5.10883	down	1.64e-11	1.16e-08
CotAD_22975	546	124.333	12	121.569	11.6788	-3.37981	down	1.56e-11	1.12e-08
CotAD_68303	900	2.33333	159	2.27673	156.407	6.1022	up	1.2e-11	8.76e-09
CotAD_24365	1734	1.33333	126.333	1.32428	126.562	6.57849	up	1.24e-22	3.45e-19
CotAD_36137	1410	1	31.3333	0.987362	32.1001	5.02286	up	3.3e-07	0.000117166
CotAD_67331	876	137.333	20.6667	133.951	20.8694	-2.68224	down	1.15e-06	0.000351203
CotAD_00583	690	5	55.6667	4.85795	56.5993	3.54236	up	3.46e-08	1.45e-05
CotAD_60477	3018	2	218.333	1.94371	223.965	6.84831	up	1.69e-17	2.74e-14
CotAD_41024	1155	207.667	1.33333	203.627	1.40354	-7.18072	down	9.25e-11	6.13e-08
CotAD_00236	540	0	75.3333	0.001	75.5024	16.2042	up	3e-19	5.82e-16
CotAD_53113	1572	3.33333	38.6667	3.27313	38.6687	3.56242	up	1.43e-06	0.000425984
CotAD_42727	438	39	0.333333	38.49	0.316699	-6.92523	down	5.51e-07	0.000185497
CotAD_07157	582	0.666667	49	0.632369	49.3758	6.2869	up	4.64e-12	3.6e-09
CotAD_22198	993	748.667	75.3333	730.723	74.7424	-3.28932	down	4.61e-19	8.67e-16
CotAD_06192	2136	1.33333	59	1.33208	58.3962	5.45412	up	8.08e-07	0.000261818
CotAD_12794	1104	65.3333	410.667	63.9697	411.318	2.68479	up	4.55e-13	4.08e-10
CotAD_25245	384	86.3333	0	84.3979	0.001	-16.3649	down	1.81e-20	3.91e-17
CotAD_73201	2646	2.66667	56	2.64856	56.2385	4.40828	up	2.67e-10	1.68e-07
CotAD_17094	1101	61.3333	0	59.4803	0.001	-15.8601	down	2.93e-08	1.26e-05
CotAD_49861	381	88	2.66667	86.1368	2.74008	-4.97434	down	8.32e-15	9.7e-12
CotAD_76042	1422	1.33333	566	1.29841	572.912	8.78543	up	5.47e-53	3.19e-48
CotAD_09699	831	97	8	94.9975	7.87839	-3.59192	down	4.92e-11	3.34e-08
CotAD_22899	783	0	61.6667	0.001	61.476	15.9077	up	4.06e-10	2.44e-07
CotAD_58386	411	11	71.3333	10.8431	71.8367	2.72794	up	4.51e-07	0.000155642
CotAD_08238	423	0	130	0.001	133.255	17.0238	up	2.36e-26	9.85e-23
CotAD_02128	327	1	45	0.982225	45.3724	5.52962	up	1.46e-10	9.35e-08
CotAD_60478	1044	3	100	2.89617	102.21	5.14125	up	5.61e-11	3.76e-08
CotAD_13348	1812	0	42	0.001	42.5166	15.3757	up	2.03e-12	1.69e-09
CotAD_35791	837	0.333333	23	0.329121	23.9078	6.18272	up	8.93e-07	0.000287565
CotAD_71357	765	61	434.667	59.403	444.995	2.90518	up	1.39e-14	1.53e-11
CotAD_44673	336	329.333	67.6667	322.07	68.9649	-2.22344	down	2.4e-09	1.29e-06
CotAD_53112	876	50.3333	0	49.3152	0.001	-15.5897	down	9.61e-14	9.66e-11
CotAD_02981	2730	530.667	98.6667	516.261	98.2166	-2.39406	down	1.4e-07	5.41e-05
CotAD_05843	993	62.6667	345.333	60.5233	343.428	2.50445	up	3.65e-10	2.24e-07
CotAD_76687	897	1.66667	45	1.61973	45.9808	4.82721	up	1.46e-09	8.08e-07
CotAD_34640	1398	3.66667	44.3333	3.60225	45.6941	3.66504	up	2.2e-07	8.1e-05
CotAD_11528	1983	20.6667	0	20.1652	0.001	-14.2996	down	1.13e-06	0.000351203
CotAD_54207	450	62.3333	0	60.5993	0.001	-15.887	down	1.82e-13	1.74e-10
CotAD_72235	780	43.3333	0	42.032	0.001	-15.3592	down	1.99e-09	1.09e-06
CotAD_04264	507	122.667	0.666667	119.603	0.634087	-7.55935	down	1.6e-23	5.49e-20
CotAD_55551	648	3	55	2.96209	56.5187	4.25404	up	1.96e-07	7.29e-05
CotAD_72646	441	9.66667	119	9.44509	120.422	3.67238	up	4.95e-13	4.37e-10
CotAD_70078	441	1.66667	35	1.6456	34.9077	4.40686	up	1.87e-07	6.99e-05
CotAD_54096	372	37	0.666667	36.4194	0.634087	-5.84388	down	4.63e-09	2.29e-06
CotAD_07867	1203	60.6667	0	59.3886	0.001	-15.8579	down	7.64e-16	1.06e-12
CotAD_04265	291	99.6667	0	97.3484	0.001	-16.5709	down	1.36e-22	3.6e-19
CotAD_36663	900	10	166.667	9.72371	167.578	4.10718	up	2.31e-17	3.64e-14
CotAD_47858	753	83.3333	15.6667	81.3903	15.7823	-2.36655	down	3.1e-06	0.000856472
CotAD_60923	330	4	56	3.88477	55.896	3.84684	up	5.8e-09	2.8e-06
CotAD_22731	765	9.66667	76	9.42294	76.007	3.01188	up	2.72e-06	0.000767133
CotAD_35422	672	2	88.6667	1.94885	87.1431	5.48269	up	9.78e-08	3.85e-05
CotAD_73672	714	2	43	1.89711	43.465	4.51798	up	1.07e-08	4.9e-06
CotAD_38559	309	28	0	27.3321	0.001	-14.7383	down	1.4e-08	6.39e-06
CotAD_12715	474	110.333	16	108.07	15.7585	-2.77777	down	1.49e-08	6.74e-06
CotAD_36734	357	139	0	135.965	0.001	-17.0529	down	4.65e-28	2.09e-24
CotAD_23206	501	25.3333	0	24.8727	0.001	-14.6023	down	6.42e-08	2.62e-05
CotAD_74672	552	4.66667	54	4.53663	54.4682	3.58572	up	3.79e-08	1.57e-05
CotAD_30244	2187	88.6667	15.3333	87.0929	15.8047	-2.4622	down	7.5e-07	0.00024429
CotAD_44291	675	2915.67	7805	2842.2	7998.9	1.49279	up	3.3e-06	0.000901937
CotAD_02824	756	92.3333	0	90.4346	0.001	-16.4646	down	1.84e-21	4.67e-18
CotAD_56991	156	0.333333	22.6667	0.329121	22.9126	6.12138	up	1.15e-06	0.000351203
CotAD_75380	360	45.3333	0	44.2813	0.001	-15.4344	down	1.19e-12	1e-09
CotAD_18371	8478	85.3333	423.333	83.3175	428.599	2.36294	up	9.37e-11	6.14e-08
CotAD_61819	2478	2.66667	211.667	2.61489	212.79	6.34653	up	1.31e-29	6.37e-26
CotAD_27652	1929	198	0.666667	195.501	0.633743	-8.26907	down	3.41e-09	1.74e-06
CotAD_40399	204	30	0	29.2902	0.001	-14.8381	down	4.44e-09	2.23e-06
CotAD_30516	639	2	46	1.96959	45.5028	4.52999	up	3.3e-09	1.7e-06
CotAD_01853	555	0	20.3333	0.001	20.4201	14.3177	up	7.5e-07	0.00024429
CotAD_61820	222	0	29.3333	0.001	29.4493	14.8459	up	2.84e-09	1.51e-06
CotAD_62870	1800	2.33333	36.3333	2.26504	36.6483	4.01614	up	4.97e-07	0.000169325
CotAD_40454	1497	7	78	6.86635	77.4894	3.49638	up	6.56e-10	3.78e-07
CotAD_61818	1317	86.3333	0.666667	84.037	0.770137	-6.76976	down	3.84e-12	3.06e-09
CotAD_12198	987	28.6667	117.333	28.1603	119.251	2.08226	up	2.9e-06	0.000805656
CotAD_25243	2109	10.3333	337	10.0853	344.663	5.09487	up	2.49e-12	2.02e-09
CotAD_34178	1821	5	48	4.93434	47.8159	3.27656	up	6.02e-07	0.00020061
CotAD_30515	1260	0	98.6667	0.001	98.9106	16.5938	up	3.13e-23	1.01e-19
CotAD_02386	972	45.6667	358	44.1195	364.781	3.04754	up	5.93e-15	7.21e-12
CotAD_49017	2238	131.667	29.3333	128.53	29.52	-2.12234	down	1.39e-06	0.000416401
CotAD_28272	246	9.66667	115.333	9.46317	118.969	3.65212	up	2.29e-07	8.4e-05
CotAD_75563	636	0.333333	36.6667	0.329121	36.6994	6.801	up	4.3e-10	2.56e-07
CotAD_40400	804	100.333	0	98.1046	0.001	-16.582	down	1.05e-22	3.23e-19
CotAD_22466	675	0	23.6667	0.001	24.4048	14.5749	up	7.45e-08	2.99e-05
CotAD_57258	408	45	280.333	44.2368	278.608	2.65492	up	1.51e-08	6.78e-06
CotAD_30514	1200	2.33333	84.3333	2.30385	82.9006	5.16927	up	3.04e-09	1.58e-06
CotAD_19545	948	77	1.33333	75.1565	1.40388	-5.74241	down	2.97e-15	3.77e-12
CotAD_13879	1845	693	4.33333	680.265	4.25521	-7.32073	down	6.41e-41	6.23e-37
CotAD_12677	171	48.6667	0	47.5778	0.001	-15.538	down	2.23e-13	2.06e-10
CotAD_63354	750	0	229.667	0.001	230.331	17.8134	up	1.36e-38	9.88e-35
CotAD_14541	984	1.33333	33.3333	1.30745	33.3912	4.67464	up	1.55e-07	5.91e-05
CotAD_62286	1581	5.66667	93.3333	5.61987	95.5375	4.08746	up	5.03e-13	4.38e-10
CotAD_44289	306	143.667	7.33333	140.481	7.44941	-4.23711	down	1.78e-16	2.66e-13
CotAD_15195	1722	43.3333	0	42.7698	0.001	-15.3843	down	1.47e-06	0.000436117
CotAD_19719	831	0.666667	23	0.632369	23.4993	5.21571	up	3.61e-06	0.000982303
CotAD_29679	546	20.6667	0	20.1315	0.001	-14.2972	down	1.15e-06	0.000351203
CotAD_25240	2388	44.3333	2	43.1426	1.90088	-4.50437	down	1.84e-08	8.13e-06
CotAD_41559	315	1248.67	10.6667	1229.08	10.9593	-6.80928	down	3.49e-15	4.32e-12
CotAD_06209	213	0	49.6667	0.001	49.7392	15.6021	up	4.21e-14	4.31e-11
CotAD_57475	273	1.33333	101.333	1.29061	102.745	6.31487	up	8.48e-20	1.7e-16
CotAD_00906	942	0	31.6667	0.001	32.6965	14.9968	up	5.6e-10	3.3e-07
CotAD_71866	807	13	81.3333	12.9541	83.3815	2.68632	up	2.17e-06	0.000616162
CotAD_25242	1608	236.333	61	230.409	61.4621	-1.90643	down	7.48e-07	0.00024429
CotAD_10797	1587	82.3333	8.66667	80.5795	8.92132	-3.17508	down	5.82e-07	0.00019493
CotAD_40089	495	0	33.6667	0.001	33.9171	15.0497	up	2.19e-10	1.39e-07
CotAD_10182	1101	1450.33	91.3333	1414.21	97.0427	-3.86524	down	1.19e-11	8.75e-09
CotAD_25388	1497	159	4262.33	155.697	4327.13	4.79659	up	6.93e-39	5.77e-35
CotAD_54406	846	21.6667	0	21.2926	0.001	-14.3781	down	2.72e-06	0.000767133
CotAD_47644	486	414	0	406.115	0.001	-18.6315	down	9.64e-50	2.81e-45
CotAD_25233	2382	12	86	11.6882	86.6544	2.89023	up	2.77e-08	1.19e-05
CotAD_70295	603	78	0.333333	76.5288	0.317043	-7.91518	down	1.18e-07	4.61e-05
CotAD_70183	192	100	0	97.8263	0.001	-16.5779	down	1.18e-22	3.43e-19
CotAD_67383	210	30	0	29.4494	0.001	-14.8459	down	4.24e-09	2.15e-06
CotAD_60383	705	27.6667	118.333	27.0344	118.218	2.12859	up	1.63e-06	0.000475053
CotAD_25236	1425	0	23.6667	0.001	23.998	14.5506	up	8.41e-08	3.34e-05
CotAD_23220	1680	311.333	2.66667	302.408	2.6724	-6.82222	down	1.86e-06	0.000532836
CotAD_24371	1728	24.3333	370.333	23.5734	375.294	3.99279	up	2.86e-06	0.00080012

## Sheet: Supplemental Data Set S5
Supplement Data set S5 | The list of DEGs in compared group Gh2WT versus Gh2np.
GeneID	length	ReadsMeanGh2WT-1,Gh2WT-2,Gh2WT-3	ReadsMeanGh2np-1,Gh2np-2,Gh2np-3	baseMeanGh2WT-1,Gh2WT-2,Gh2WT-3	baseMeanGh2np-1,Gh2np-2,Gh2np-3	log2Ratio(Gh2np-1,Gh2np-2,Gh2np-3/Gh2WT-1,Gh2WT-2,Gh2WT-3	Up-Down-Regulation(Gh2np-1,Gh2np-2,Gh2np-3/Gh2WT-1,Gh2WT-2,Gh2WT-3)	P-value	FDR
CotAD_19217	1071	1225.33	3839	1211.42	3812.2	1.65393	up	1.25e-19	6.91e-17
CotAD_07955	969	346	696.667	343.68	690.651	1.00689	up	2.52e-07	3.23e-05
CotAD_35518	1071	1793	4142	1774.64	4110.62	1.21183	up	1.15e-09	2.44e-07
CotAD_55725	2463	1940.67	3883	1926.64	3857.42	1.00155	up	1.49e-08	2.58e-06
CotAD_22031	1050	7910.33	3359.33	7896.43	3335.29	-1.24339	down	2.63e-08	4.3e-06
CotAD_28824	2130	16075.7	6850.67	16045.6	6808.19	-1.23684	down	1.85e-08	3.18e-06
CotAD_29455	981	3441.67	8959	3417.37	8877.31	1.37724	up	2.99e-07	3.78e-05
CotAD_24356	1200	1636.67	3829.67	1621.34	3803.5	1.23014	up	5.22e-12	1.49e-09
CotAD_22306	822	737.333	1803.67	732.751	1792.59	1.29065	up	1.96e-12	5.99e-10
CotAD_66230	2190	482.667	1536.67	480.373	1522.99	1.66468	up	3.11e-10	7.12e-08
CotAD_66421	696	4147.67	10091.7	4134.46	10026.3	1.27802	up	2.33e-13	8.1e-11
CotAD_01434	4404	3043.33	1442.33	3028.69	1435.61	-1.07703	down	3.63e-07	4.48e-05
CotAD_40314	1008	904.667	270.667	900.134	268.094	-1.7474	down	1e-05	0.000831863
CotAD_08392	453	145.333	1154.67	144.467	1145.25	2.98685	up	1.04e-43	2.47e-40
CotAD_52334	1593	1441.67	584.667	1437.5	581.548	-1.30559	down	1.23e-05	0.000992156
CotAD_58244	1911	2480	260.667	2465.46	258.622	-3.25294	down	6.91e-61	2.41e-57
CotAD_72375	3009	2444.67	637	2427.84	633.089	-1.93919	down	8.29e-26	7.01e-23
CotAD_22884	540	4527.33	2089.33	4515.67	2074.05	-1.12249	down	2.09e-10	4.91e-08
CotAD_28837	684	1452	440	1446.86	437.03	-1.72712	down	6.42e-20	3.68e-17
CotAD_32360	1593	1358.33	547.333	1353.72	544.617	-1.31362	down	3.87e-09	7.56e-07
CotAD_66164	6063	212.333	898.667	210.93	893.31	2.08239	up	4.74e-25	3.9e-22
CotAD_05169	648	2449	781.667	2438.85	776.686	-1.6508	down	1.67e-19	9.17e-17
CotAD_70574	1521	1200	2505.67	1189.13	2486.86	1.06441	up	3.19e-09	6.32e-07
CotAD_31226	786	435.667	2286.67	434.402	2271.26	2.38639	up	2.09e-36	3.35e-33
CotAD_29425	2982	3100.67	1398.67	3094.6	1389.48	-1.15521	down	1.04e-06	0.000115661
CotAD_62967	474	827.667	2448.67	821.09	2429.23	1.56488	up	9.97e-18	5.27e-15
CotAD_48098	765	1112.67	530.667	1107.32	526.287	-1.07315	down	1.05e-08	1.91e-06
CotAD_05170	399	247.333	0.666667	245.051	0.65759	-8.54168	down	2.48e-24	1.91e-21
CotAD_31373	1611	790.333	336.667	786.757	335.044	-1.23157	down	2.27e-10	5.29e-08
CotAD_73793	1209	260	675.667	257.882	670.78	1.37913	up	5.88e-12	1.66e-09
CotAD_06187	942	1386.33	448.667	1380.72	444.902	-1.63386	down	5.45e-18	2.91e-15
CotAD_29816	921	0.666667	1341	0.677384	1329.93	10.9391	up	4.59e-167	2.72e-162
CotAD_52104	576	149	790	148.114	783.737	2.40366	up	9.13e-31	1.1e-27
CotAD_46959	909	20119.7	49013.3	19912	48604.6	1.28746	up	2.25e-08	3.79e-06
CotAD_45362	405	454.667	157.667	452.536	156.445	-1.53238	down	1.33e-06	0.000144583
CotAD_53523	1509	423.667	204.667	421.949	203.175	-1.05435	down	5.01e-07	5.99e-05
CotAD_01822	1581	228	82.3333	226.944	81.6501	-1.47481	down	2.04e-09	4.16e-07
CotAD_36688	4158	95.6667	850	95.0793	844.597	3.15106	up	1.3e-47	3.49e-44
CotAD_22970	1524	1900.33	483.333	1893.24	480.145	-1.97932	down	5.96e-26	5.19e-23
CotAD_66160	4305	66	270	65.6139	267.796	2.02906	up	5.2e-14	1.97e-11
CotAD_07410	1491	286.667	621	285.595	617.294	1.11199	up	2.27e-08	3.81e-06
CotAD_23912	2175	708.333	338.333	704.605	336.702	-1.06534	down	4.45e-08	6.86e-06
CotAD_13418	261	159	361.333	157.822	358.598	1.18407	up	5.48e-08	8.31e-06
CotAD_72934	2019	2227.67	1095.33	2219.48	1089.69	-1.0263	down	1.04e-08	1.9e-06
CotAD_22735	4158	399.667	822	397.592	817.959	1.04074	up	1.21e-07	1.68e-05
CotAD_00680	2745	818	364	814.592	361.97	-1.17021	down	6.68e-08	9.97e-06
CotAD_09320	2265	705.667	186.667	702.753	185.532	-1.92135	down	7.07e-21	4.45e-18
CotAD_12942	1401	388	993.667	386.586	986.387	1.35136	up	1.54e-12	4.74e-10
CotAD_64787	1092	930.333	2131.67	927.358	2117.75	1.19134	up	4.17e-11	1.05e-08
CotAD_24250	1122	892	409.667	888.543	407.246	-1.12554	down	3.96e-09	7.72e-07
CotAD_27981	744	29.3333	92.6667	29.1649	92.1693	1.66006	up	5.56e-07	6.59e-05
CotAD_59130	1554	1303.33	2695.67	1294.14	2675.57	1.04785	up	4.55e-09	8.75e-07
CotAD_01969	1881	1971	5261.33	1946.31	5214.63	1.42183	up	3.68e-06	0.000354759
CotAD_02965	1539	160.333	647.333	159.436	642.148	2.00993	up	5.95e-22	4.09e-19
CotAD_18841	6117	1023	420.333	1017.13	417.805	-1.28361	down	1.38e-11	3.7e-09
CotAD_01546	1560	78	0	77.5169	0.001	-16.2422	down	1.03e-28	1.11e-25
CotAD_73733	834	868.333	390.333	866.986	387.88	-1.1604	down	3.01e-06	0.000296609
CotAD_07275	888	1075.33	350.667	1074.09	347.682	-1.62727	down	4.26e-08	6.63e-06
CotAD_13021	2793	472.667	99.3333	468.811	98.7337	-2.24739	down	2e-13	7.01e-11
CotAD_58010	3249	527.333	155.667	525.253	154.441	-1.76596	down	8.1e-17	4.1e-14
CotAD_00978	4356	2717.67	1114.67	2710.12	1110.03	-1.28777	down	2.4e-07	3.11e-05
CotAD_08898	1209	321.333	135.667	319.994	134.74	-1.24787	down	2.31e-08	3.83e-06
CotAD_23386	1152	4307.33	12603.7	4268.47	12486.4	1.54857	up	5.19e-07	6.2e-05
CotAD_27297	1290	734	1886	727.338	1872.12	1.36398	up	1.15e-13	4.23e-11
CotAD_73772	1098	83	279.333	82.1005	277.493	1.75699	up	2.94e-13	1.01e-10
CotAD_53880	510	2567.33	1105	2559.15	1096.32	-1.223	down	1.11e-11	3.03e-09
CotAD_07929	17760	3058	1002.67	3050.98	995.372	-1.61596	down	2.95e-15	1.26e-12
CotAD_25160	2094	203.333	90.3333	202.307	89.5786	-1.17532	down	1.93e-06	0.000199919
CotAD_74785	2745	751.667	293.333	749.142	290.936	-1.36454	down	1.02e-07	1.45e-05
CotAD_16567	2589	1631	615.667	1626.14	612.36	-1.409	down	1.18e-05	0.000956624
CotAD_64084	735	146.333	318.333	144.776	316.58	1.12875	up	4.04e-06	0.00038309
CotAD_35419	5355	1132.33	435.333	1124.91	432.531	-1.37894	down	2.99e-13	1.01e-10
CotAD_66168	5067	63.6667	569.333	63.0744	566.22	3.16624	up	2.49e-42	5.27e-39
CotAD_02825	2592	382.667	29.3333	381.207	29.1062	-3.71117	down	6.51e-45	1.68e-41
CotAD_36686	363	25.3333	202.667	25.1238	201.312	3.00231	up	1.4e-24	1.09e-21
CotAD_07153	1068	204.333	62.6667	203.52	62.2083	-1.70999	down	3.61e-11	9.17e-09
CotAD_09140	1482	4938.33	1922.67	4920.78	1907.06	-1.36753	down	1.84e-09	3.8e-07
CotAD_04495	1422	229.667	498	228.721	494.767	1.11316	up	5.65e-08	8.5e-06
CotAD_57043	894	513.333	1835.67	510.829	1819.43	1.83258	up	3.62e-16	1.73e-13
CotAD_42695	738	2334.33	5046.33	2317.38	5003.53	1.11045	up	5.86e-10	1.29e-07
CotAD_73917	3168	34	105.333	33.7906	104.825	1.63329	up	2.37e-07	3.08e-05
CotAD_40178	1002	37.6667	115	37.5941	114.16	1.60248	up	1.37e-07	1.89e-05
CotAD_18482	651	822.333	327	819.913	325.166	-1.33429	down	9.82e-06	0.000816472
CotAD_11388	807	412.333	201.667	410.134	200.584	-1.03189	down	1.42e-06	0.00015267
CotAD_20689	2325	123	298	122.499	295.492	1.27035	up	2.12e-08	3.59e-06
CotAD_38268	1278	437.333	213	434.872	211.123	-1.04251	down	6.57e-07	7.56e-05
CotAD_48817	5664	651.333	298.667	648.212	297.466	-1.12374	down	3.91e-06	0.00037309
CotAD_11162	2028	25	337	24.8294	334.312	3.75107	up	8.73e-43	1.91e-39
CotAD_10630	2604	657.333	308	653.58	305.43	-1.09752	down	2.75e-08	4.47e-06
CotAD_40533	2463	15.6667	68	15.5078	67.6692	2.12551	up	7.32e-08	1.08e-05
CotAD_18178	423	496.667	239.333	494.498	237.588	-1.0575	down	2.37e-07	3.08e-05
CotAD_66790	339	656	314	653.507	311.789	-1.06763	down	6.34e-08	9.48e-06
CotAD_62748	768	404.333	54.3333	401.515	53.7956	-2.89989	down	1.56e-15	6.86e-13
CotAD_57055	1170	149	64.6667	148.219	64.1189	-1.20891	down	7.51e-06	0.000651423
CotAD_13528	1059	361.333	118	360.186	117.445	-1.61676	down	1.68e-11	4.44e-09
CotAD_12819	1245	8	404.333	7.90823	401.776	5.66689	up	6.67e-72	3.29e-68
CotAD_48099	552	194.333	90.3333	193.664	89.7109	-1.1102	down	7.83e-06	0.000673883
CotAD_47863	303	1591.67	698.333	1585.13	692.683	-1.19433	down	8.46e-11	2.04e-08
CotAD_61138	1338	457.667	206.667	455.554	205.12	-1.15115	down	3.29e-08	5.26e-06
CotAD_07375	1365	641.333	316.333	639.874	315.048	-1.02222	down	6.06e-06	0.000540198
CotAD_74267	459	225.333	504.333	224.782	500.081	1.15364	up	1.85e-08	3.18e-06
CotAD_22049	1647	529	236.333	524.63	234.744	-1.16022	down	7e-06	0.000611804
CotAD_20206	1089	1040.67	137.667	1032.8	137.049	-2.9138	down	2.63e-15	1.13e-12
CotAD_00338	5319	778	352	774.572	349.991	-1.14608	down	3.05e-07	3.84e-05
CotAD_04776	1095	168.333	461.667	166.453	458.227	1.46095	up	7.4e-12	2.03e-09
CotAD_44683	1542	20	133	20.0097	132.092	2.72277	up	6.42e-17	3.28e-14
CotAD_07889	1545	738	191.333	735.638	190.136	-1.95196	down	4.42e-16	2.09e-13
CotAD_35066	1479	273.333	102	271.321	101.265	-1.42187	down	1.69e-09	3.52e-07
CotAD_08926	1026	498	38	496.482	37.8233	-3.7144	down	2.08e-50	5.86e-47
CotAD_49854	729	218.333	85.3333	217.462	84.6345	-1.36144	down	3.31e-08	5.28e-06
CotAD_37222	3603	672.333	241.333	668.904	240.372	-1.47653	down	1.18e-07	1.64e-05
CotAD_07530	2307	1009.33	473	1004.27	468.84	-1.09898	down	6.45e-09	1.22e-06
CotAD_36532	876	401	178.333	399.709	177.14	-1.17406	down	3.75e-08	5.88e-06
CotAD_09826	1293	402	808.333	398.644	802.07	1.00863	up	1.7e-07	2.28e-05
CotAD_05828	1200	194.333	46	194.145	45.7108	-2.08653	down	9.81e-09	1.8e-06
CotAD_18722	900	217	531.667	215.575	527.854	1.29195	up	3.33e-10	7.53e-08
CotAD_74503	1965	148.333	349.667	147.367	347.164	1.23621	up	1.88e-08	3.22e-06
CotAD_34610	2802	439.333	176.333	437.46	174.917	-1.32248	down	4.58e-10	1.02e-07
CotAD_36530	522	357.667	127.333	356.38	126.325	-1.49628	down	1.93e-11	5.06e-09
CotAD_33744	3903	850.667	1852.33	843.53	1838.18	1.12376	up	7.06e-10	1.54e-07
CotAD_22064	807	653.667	302.667	651.282	300.38	-1.11649	down	1.74e-08	3.01e-06
CotAD_60384	693	227.333	0	226.358	0.001	-17.7882	down	2.48e-23	1.86e-20
CotAD_05010	3960	97.3333	22.3333	96.5051	22.085	-2.12754	down	6.91e-09	1.3e-06
CotAD_68463	1107	3	284.667	2.99159	282.868	6.56307	up	2.61e-65	1.03e-61
CotAD_38632	1125	1019.33	412.667	1014.72	410.191	-1.30671	down	6.71e-12	1.86e-09
CotAD_02795	717	893.667	1805.33	887.465	1791.68	1.01355	up	2.38e-08	3.92e-06
CotAD_00235	1005	331.333	162.667	330.118	161.688	-1.02977	down	2.45e-06	0.000245614
CotAD_17843	711	56.3333	206.333	55.9454	205.022	1.87368	up	8.53e-13	2.72e-10
CotAD_47256	2010	92.6667	249	91.9635	247.196	1.42652	up	2.86e-09	5.7e-07
CotAD_12278	1206	3725.33	8039.67	3700.52	7967.52	1.1064	up	6.38e-07	7.38e-05
CotAD_67598	1641	5.33333	73	5.28672	72.1492	3.77054	up	6.1e-07	7.11e-05
CotAD_03632	1575	14.3333	266	14.3638	264.31	4.20172	up	2.98e-43	6.79e-40
CotAD_75228	1452	921	3000	912.823	2978.31	1.70608	up	7.76e-21	4.84e-18
CotAD_40809	1236	444	218	442.253	216.486	-1.0306	down	7.1e-07	8.12e-05
CotAD_31929	2424	643.667	2350	632.923	2327.82	1.87888	up	3.75e-06	0.000360355
CotAD_52129	789	56.6667	251	56.4477	249.309	2.14295	up	4.82e-13	1.58e-10
CotAD_09698	1305	255	19.3333	254.034	19.2237	-3.72406	down	8.73e-37	1.44e-33
CotAD_36426	1548	3473	1432	3469.23	1420.72	-1.28799	down	6.39e-06	0.000564363
CotAD_15307	1014	242.333	88	242.148	87.496	-1.4686	down	3.87e-06	0.0003704
CotAD_33517	1434	251.333	9	251.41	8.94562	-4.81271	down	2.21e-14	8.74e-12
CotAD_04662	801	393	1184	388.46	1173.7	1.59522	up	1.9e-09	3.9e-07
CotAD_53142	507	296	137.333	295.398	136.525	-1.11349	down	3.22e-06	0.000315015
CotAD_35279	1434	430.667	917	428.634	910.315	1.08662	up	1.15e-08	2.05e-06
CotAD_59277	738	263.333	45.3333	261.531	45.0446	-2.53756	down	1.59e-22	1.15e-19
CotAD_08578	1125	24.6667	202	24.6014	200.57	3.0273	up	6.76e-25	5.48e-22
CotAD_64877	1002	892.333	424.333	888.302	421.637	-1.07505	down	1.74e-08	3.01e-06
CotAD_48331	660	293.333	118.333	292.75	117.725	-1.31424	down	1.64e-07	2.21e-05
CotAD_31741	1947	270.667	132.667	269.547	132.177	-1.02807	down	5.84e-06	0.000525893
CotAD_18560	318	647.333	1469.33	642.456	1456.55	1.18088	up	3.35e-08	5.33e-06
CotAD_72041	3015	265.333	123.667	263.71	122.991	-1.1004	down	1.57e-06	0.000168221
CotAD_39198	2448	72	275.667	71.7308	274.067	1.93386	up	2.25e-15	9.72e-13
CotAD_20876	681	218.667	1058.67	215.669	1049.5	2.28281	up	2.59e-16	1.25e-13
CotAD_22442	1515	33.3333	254.333	32.9241	252.064	2.93657	up	2.48e-22	1.75e-19
CotAD_47104	1476	335	167	333.234	166.234	-1.00332	down	3.69e-06	0.000355691
CotAD_43363	2703	730	363.333	727.109	360.536	-1.01203	down	1.99e-07	2.62e-05
CotAD_58189	1068	515	236.667	514.079	235.038	-1.1291	down	3.28e-06	0.00031856
CotAD_35536	1551	339	120.333	337.286	119.652	-1.49513	down	2.81e-11	7.29e-09
CotAD_73916	1338	14.6667	64.3333	14.5251	63.8246	2.13556	up	1.24e-07	1.72e-05
CotAD_14148	1905	468	232	465.071	230.999	-1.00957	down	1.84e-06	0.000192759
CotAD_40867	558	355.667	145.333	354.46	144.398	-1.29557	down	3.74e-09	7.34e-07
CotAD_63309	1287	144.667	48.6667	143.928	48.5035	-1.56918	down	2.3e-08	3.83e-06
CotAD_34939	2121	2846.67	15958	2850.95	15804.6	2.47083	up	7.35e-11	1.79e-08
CotAD_68514	1902	324.333	0.666667	323.092	0.671382	-8.9106	down	6.47e-80	6.52e-76
CotAD_27453	774	118.667	252	118.016	250.148	1.0838	up	3.14e-06	0.000308172
CotAD_25120	930	105	386.333	104.826	382.927	1.86907	up	3.56e-14	1.38e-11
CotAD_61127	3021	1079	375.667	1077.03	373.571	-1.5276	down	4.39e-10	9.84e-08
CotAD_58997	3162	421.667	204	419.603	202.824	-1.0488	down	5.37e-07	6.4e-05
CotAD_13517	3165	434.667	155	433.341	153.921	-1.49331	down	3.73e-12	1.08e-09
CotAD_59804	2097	46.6667	140.667	46.7734	139.893	1.58056	up	1.24e-05	0.000995402
CotAD_31379	1158	413.667	1007.67	411.309	1002.08	1.28471	up	1.75e-11	4.61e-09
CotAD_62384	810	345	168.667	342.834	167.427	-1.03397	down	1.81e-06	0.000190909
CotAD_14235	1134	556.667	270	553.749	269.24	-1.04034	down	7.99e-06	0.000685073
CotAD_30970	2310	213.667	49.6667	212.073	49.3293	-2.10404	down	1.61e-15	7.03e-13
CotAD_13040	1941	439.667	203	437.755	201.843	-1.11689	down	8.88e-08	1.28e-05
CotAD_68811	1032	190	557.333	188.934	553.615	1.551	up	7.4e-14	2.76e-11
CotAD_24175	1524	146	62.3333	145.577	61.8967	-1.23385	down	5.89e-06	0.000528682
CotAD_22084	2229	462.333	196	461.14	195.025	-1.24155	down	1.32e-08	2.31e-06
CotAD_54187	948	133.333	55	132.404	54.6577	-1.27646	down	5.15e-06	0.000468484
CotAD_10801	1335	270.667	706.333	269.95	701.818	1.3784	up	3.67e-12	1.07e-09
CotAD_44293	987	19	82.6667	18.849	81.9624	2.12048	up	5.9e-09	1.12e-06
CotAD_35421	3204	43.6667	455.333	43.3472	453.082	3.38576	up	8.2e-31	1.01e-27
CotAD_62380	582	80	219.667	79.5409	218.24	1.45614	up	4.36e-09	8.44e-07
CotAD_62215	3753	282.667	640	281.49	634.99	1.17365	up	3.39e-09	6.66e-07
CotAD_49507	1968	109.667	8.66667	109.14	8.57274	-3.67028	down	3.78e-21	2.46e-18
CotAD_07639	726	215	658	211.664	652.425	1.62404	up	1.33e-06	0.000144583
CotAD_18194	495	512.333	21	510.086	20.8467	-4.61285	down	3.28e-66	1.39e-62
CotAD_53837	402	201	526.667	199.131	523.216	1.39369	up	7.97e-09	1.47e-06
CotAD_59947	933	219	40.3333	218.265	40.1872	-2.44127	down	1.89e-19	1.02e-16
CotAD_59105	1479	3.33333	788.667	3.29889	783.702	7.89218	up	4.85e-122	9.57e-118
CotAD_09729	1026	202	80.6667	201.503	80.3208	-1.32696	down	1.11e-07	1.57e-05
CotAD_63520	1032	14	68.3333	13.9003	67.9913	2.29023	up	1.11e-08	2e-06
CotAD_74231	534	271.333	825.333	267.084	818.117	1.61501	up	5.09e-06	0.000464109
CotAD_39147	1650	359.667	111	357.394	110.14	-1.69817	down	3.81e-11	9.64e-09
CotAD_52629	471	550.333	1337.33	545.562	1325.95	1.28121	up	8.38e-08	1.22e-05
CotAD_25844	5079	1350.67	495.667	1343.28	492.627	-1.44719	down	1.07e-14	4.4e-12
CotAD_31359	1026	72	272.333	71.8204	270.322	1.91221	up	4.42e-15	1.86e-12
CotAD_41277	2118	2344.33	926.333	2335.85	922.273	-1.34068	down	4.27e-08	6.63e-06
CotAD_28876	1581	74.3333	165.333	73.697	164.205	1.15582	up	9.97e-06	0.000827996
CotAD_02715	1071	176.333	3.66667	175.624	3.65988	-5.58455	down	1.37e-13	4.99e-11
CotAD_13965	1095	162.667	366	162.124	362.976	1.16277	up	7.15e-08	1.06e-05
CotAD_25247	2577	30.3333	0.666667	30.2206	0.660159	-5.51658	down	1.28e-10	3.05e-08
CotAD_35089	1569	7.33333	37.3333	7.21238	37.073	2.36182	up	7.57e-06	0.000654876
CotAD_66165	2475	111.333	42	110.542	41.5614	-1.41128	down	3.05e-06	0.000300895
CotAD_10038	1137	91.6667	301	90.7534	298.757	1.71895	up	3.04e-13	1.02e-10
CotAD_25244	1635	231.667	32.3333	230.528	32.0784	-2.84527	down	1.05e-24	8.42e-22
CotAD_36047	405	111.667	232.667	110.858	230.996	1.05916	up	7.85e-06	0.000674846
CotAD_13807	1134	69	158.333	68.7494	157.306	1.19415	up	6.28e-06	0.000556941
CotAD_61311	255	47.3333	128.333	47.3671	127.361	1.42697	up	6.71e-07	7.7e-05
CotAD_22075	3513	363.667	130.333	362.022	129.719	-1.48069	down	2.16e-11	5.65e-09
CotAD_24334	2502	215	0	213.592	0.001	-17.7045	down	2.78e-63	1.03e-59
CotAD_28671	1419	19.6667	111.333	19.6082	110.409	2.49333	up	1.87e-13	6.63e-11
CotAD_33355	2061	339.667	159	338.617	157.838	-1.10121	down	4.98e-07	5.97e-05
CotAD_34970	474	35	112.667	34.7275	111.631	1.68459	up	5.53e-08	8.35e-06
CotAD_53250	1086	235	101.333	234.27	100.548	-1.22029	down	3.41e-07	4.24e-05
CotAD_58413	2010	222	93.6667	220.636	93.1886	-1.24345	down	2.69e-07	3.42e-05
CotAD_29817	1026	0.666667	325.667	0.667841	323.054	8.91805	up	6.61e-80	6.52e-76
CotAD_58012	612	217.667	29.6667	217.27	29.5189	-2.87978	down	1.29e-16	6.28e-14
CotAD_54888	1242	238	37.6667	237.372	37.3632	-2.66746	down	6.76e-23	4.94e-20
CotAD_00087	522	472	1395.67	467.935	1383.09	1.56351	up	6.83e-10	1.5e-07
CotAD_33936	747	162.667	60	162.082	59.6867	-1.44124	down	7.85e-08	1.15e-05
CotAD_30893	885	183	514	181.108	509.781	1.49302	up	5.89e-11	1.46e-08
CotAD_53541	1710	226	90.6667	224.194	89.7637	-1.32055	down	2.4e-06	0.000240914
CotAD_22900	783	333	93	332.423	92.7397	-1.84176	down	5.39e-06	0.00048837
CotAD_29961	669	136.667	437.667	136.656	435.787	1.67307	up	6.14e-07	7.15e-05
CotAD_35784	756	281.333	30.6667	279.596	30.4445	-3.19909	down	5.44e-32	7.33e-29
CotAD_54121	1557	433.333	1034.67	428.944	1026.83	1.25933	up	4.2e-11	1.05e-08
CotAD_70820	315	116.667	46	116.25	45.8032	-1.34372	down	5.09e-06	0.000464109
CotAD_51010	1797	389.667	119.333	388.94	119.066	-1.70779	down	3.1e-07	3.89e-05
CotAD_55736	1791	37	152.667	37.0299	151.678	2.03425	up	2.1e-12	6.33e-10
CotAD_33535	2145	165.667	2.66667	164.139	2.65795	-5.94846	down	2.81e-08	4.55e-06
CotAD_46142	951	217	635	215.122	628.821	1.5475	up	1.93e-06	0.000199919
CotAD_07826	1347	275.667	113	274.624	112.15	-1.29203	down	2.47e-08	4.07e-06
CotAD_31717	450	169.667	389	168.279	385.774	1.1969	up	2.66e-08	4.34e-06
CotAD_40154	1557	394.333	818.333	390.833	812.286	1.05544	up	4.73e-08	7.25e-06
CotAD_17672	1728	102.333	217	101.493	215.109	1.08369	up	7.13e-06	0.000622814
CotAD_08052	1860	1940.33	783.667	1936.85	781.098	-1.31014	down	4.55e-06	0.000422409
CotAD_68302	888	0.333333	300.333	0.33392	298.263	9.80286	up	2.6e-77	1.71e-73
CotAD_57292	768	314.333	141	312.662	140.388	-1.15519	down	1.94e-07	2.58e-05
CotAD_53976	1269	193	47.6667	192.144	47.4482	-2.01776	down	7.09e-14	2.66e-11
CotAD_34794	903	49	309	48.7643	307.123	2.65492	up	8.15e-26	6.99e-23
CotAD_33147	903	225.333	67	224.781	66.7236	-1.75225	down	3.76e-12	1.08e-09
CotAD_38181	972	228.333	463	226.311	459.165	1.02071	up	1.17e-06	0.000128947
CotAD_42150	1755	194	64.3333	193.58	63.992	-1.59697	down	8.3e-10	1.81e-07
CotAD_10207	2604	235.333	90.6667	234.556	90.1263	-1.37991	down	1.16e-08	2.07e-06
CotAD_22791	885	91	17.3333	90.7157	17.1913	-2.39967	down	3.35e-11	8.6e-09
CotAD_21730	447	118.333	37.3333	117.807	37.0852	-1.66752	down	4.03e-08	6.29e-06
CotAD_10800	759	204	602	202.413	598.26	1.56347	up	2.92e-14	1.15e-11
CotAD_70397	681	193	61.3333	192.259	60.9652	-1.65699	down	2.14e-10	5.01e-08
CotAD_22896	948	229	26.6667	227.672	26.3498	-3.11109	down	1.36e-27	1.34e-24
CotAD_17059	1248	1141.33	499.333	1138.19	495.853	-1.19875	down	1.11e-05	0.000909192
CotAD_52429	423	46	116.667	45.5933	116.01	1.34736	up	5.7e-06	0.000514524
CotAD_13482	1050	851.333	2250	845.37	2232.74	1.40116	up	1.37e-14	5.56e-12
CotAD_48455	1560	154.667	19.6667	153.747	19.529	-2.97686	down	3.24e-20	1.9e-17
CotAD_37179	1785	36.3333	225.333	36.1376	224.517	2.63525	up	1.13e-08	2.02e-06
CotAD_30567	897	594.333	214	592.282	212.678	-1.47761	down	4.79e-13	1.57e-10
CotAD_03283	1356	758	362	754.743	359.24	-1.07104	down	3.51e-08	5.55e-06
CotAD_35434	267	132	39.3333	131.44	39.0753	-1.75008	down	3.14e-09	6.25e-07
CotAD_41176	2049	41	189.667	40.8588	188.527	2.20605	up	1.41e-15	6.35e-13
CotAD_34622	510	47.6667	10	47.3734	9.89144	-2.25982	down	1.15e-06	0.000127526
CotAD_60711	1146	180.667	41	179.36	40.6909	-2.14008	down	1.45e-14	5.84e-12
CotAD_22468	678	60.6667	3362.33	60.1824	3333.76	5.79167	up	5.53e-74	2.98e-70
CotAD_01284	1131	245	505.333	244.288	502.263	1.03986	up	3.22e-07	4.02e-05
CotAD_38333	522	46.3333	5	46.1093	4.94044	-3.22234	down	1.11e-09	2.36e-07
CotAD_00389	2601	121.667	50	121.16	49.6606	-1.28674	down	8.79e-06	0.000745665
CotAD_66167	549	6.33333	67.6667	6.29526	67.3001	3.41827	up	9.57e-14	3.54e-11
CotAD_67597	2274	96	207	95.2145	205.63	1.1108	up	5.96e-06	0.000533528
CotAD_11607	3138	180	44	179.1	43.8522	-2.03005	down	1.6e-13	5.7e-11
CotAD_20207	2742	105.667	1048.33	104.935	1043.18	3.31342	up	1.13e-29	1.28e-26
CotAD_61290	420	110	229.333	109.274	227.34	1.0569	up	8.32e-06	0.000712151
CotAD_49112	297	50.6667	2.66667	50.3171	2.65186	-4.24597	down	1.5e-13	5.42e-11
CotAD_73638	360	41.3333	140.667	41.0515	139.443	1.76417	up	1.21e-09	2.56e-07
CotAD_22975	546	180.667	19.3333	180.197	19.1452	-3.23453	down	2.52e-25	2.1e-22
CotAD_62378	486	29	100	28.7975	99.2543	1.78519	up	4.76e-08	7.28e-06
CotAD_52347	501	270	604	268.408	598.984	1.15809	up	7.19e-09	1.34e-06
CotAD_29067	1125	59.3333	360	58.8496	357.243	2.6018	up	9.48e-27	8.91e-24
CotAD_23730	972	159.667	66.6667	158.826	66.0872	-1.265	down	1.97e-06	0.000203006
CotAD_00285	537	55.6667	14.3333	55.418	14.1942	-1.96506	down	2.83e-06	0.000281405
CotAD_68303	900	1.66667	338	1.6259	336.546	7.69342	up	1.38e-31	1.78e-28
CotAD_24365	1734	7.33333	97.6667	7.40351	97.1011	3.71321	up	7.99e-20	4.46e-17
CotAD_57246	582	195	70	194.778	69.6394	-1.48385	down	1.07e-06	0.000118477
CotAD_67331	876	108.333	19.3333	107.673	19.1942	-2.48791	down	3.5e-13	1.16e-10
CotAD_00583	690	2.33333	57.3333	2.33468	56.8264	4.60527	up	5.57e-16	2.59e-13
CotAD_16560	453	44.6667	190.667	44.1585	189.253	2.09955	up	9.06e-12	2.47e-09
CotAD_60477	3018	5.66667	182.667	5.6725	181.599	5.00063	up	1.29e-40	2.54e-37
CotAD_41024	1155	79.6667	0	79.5275	0.001	-16.2792	down	1.08e-20	6.58e-18
CotAD_00314	909	1090.33	435.333	1085.24	431.676	-1.32999	down	2.51e-12	7.44e-10
CotAD_22209	2316	472	1110	471.097	1102.01	1.22604	up	6.71e-11	1.65e-08
CotAD_00103	1494	341	153.333	339.246	152.275	-1.15565	down	1.33e-07	1.84e-05
CotAD_00236	540	0.666667	123	0.645991	122.123	7.56261	up	1.17e-38	2.16e-35
CotAD_53113	1572	2.66667	30.6667	2.67814	30.4637	3.50779	up	1.17e-07	1.64e-05
CotAD_60557	1053	152.333	67.3333	151.548	66.9122	-1.17944	down	9.81e-06	0.000816472
CotAD_25377	2658	7	44	6.92078	43.6656	2.65749	up	1.53e-07	2.08e-05
CotAD_00063	1383	426.667	153	425.326	151.827	-1.48614	down	5.54e-12	1.57e-09
CotAD_50063	879	208.667	81	208.255	80.5879	-1.36972	down	2.05e-06	0.000210389
CotAD_25983	603	122	259	120.832	257.009	1.08881	up	2.77e-06	0.000275953
CotAD_07157	582	3	63.3333	2.98205	62.7595	4.39546	up	1.26e-16	6.16e-14
CotAD_22198	993	1138.67	140.667	1135.53	139.964	-3.02025	down	1.26e-27	1.26e-24
CotAD_61990	354	194.667	88.6667	194.192	88.0814	-1.14057	down	4.67e-06	0.000432201
CotAD_02337	2169	493	144.667	489.339	143.898	-1.76579	down	4.38e-14	1.69e-11
CotAD_39690	2166	283.667	611	282.058	606.982	1.10566	up	3.04e-08	4.91e-06
CotAD_00790	1416	39.6667	5	39.5021	4.97411	-2.98942	down	5.58e-08	8.4e-06
CotAD_48397	1017	320.667	70	319.174	69.5557	-2.1981	down	6.46e-20	3.68e-17
CotAD_03316	678	2094.33	4925	2079.67	4881.76	1.23105	up	1.91e-08	3.26e-06
CotAD_54816	2037	250	688	246.884	681.794	1.4655	up	2.91e-06	0.000288299
CotAD_20436	213	133	56.6667	132.126	56.2846	-1.23111	down	1.04e-05	0.000855946
CotAD_69928	852	142.667	301	141.442	298.352	1.0768	up	6.26e-06	0.000556906
CotAD_12794	1104	112.667	598.667	112.273	594.82	2.40544	up	1.37e-28	1.45e-25
CotAD_25245	384	95	0.666667	94.4558	0.671382	-7.13636	down	4.29e-31	5.4e-28
CotAD_73201	2646	0.666667	61	0.677384	60.5418	6.48181	up	8.86e-21	5.46e-18
CotAD_57857	405	412	174	410.492	173.084	-1.24589	down	4.88e-09	9.36e-07
CotAD_11530	711	56.3333	11.6667	56.2941	11.6148	-2.27702	down	4.52e-06	0.000421134
CotAD_17094	1101	43.6667	0	43.4899	0.001	-15.4084	down	2.18e-17	1.14e-14
CotAD_15250	1551	275	54.3333	274.041	54.1422	-2.33957	down	3.28e-11	8.45e-09
CotAD_58304	687	68.6667	170.667	68.1132	169.519	1.31544	up	5.6e-07	6.61e-05
CotAD_07016	888	310	742	307.836	736.625	1.25877	up	1.56e-10	3.71e-08
CotAD_15897	861	59	481.333	58.6747	478.334	3.02721	up	1.83e-37	3.29e-34
CotAD_49861	381	85.3333	1.33333	84.8589	1.3264	-5.99947	down	2.4e-26	2.12e-23
CotAD_09699	831	103.333	19.3333	102.776	19.2789	-2.4144	down	2.43e-12	7.24e-10
CotAD_11163	1947	69.3333	189.333	68.9387	187.74	1.44535	up	1.97e-08	3.35e-06
CotAD_22899	783	2.66667	70.3333	2.67136	70.2206	4.71625	up	5.84e-07	6.85e-05
CotAD_55242	822	51.6667	11	51.3298	10.9918	-2.22337	down	5.61e-07	6.61e-05
CotAD_56138	2508	108.667	344	107.462	341.451	1.66785	up	2.82e-13	9.7e-11
CotAD_35364	1647	77	194.667	76.2297	193.085	1.34081	up	1.34e-07	1.85e-05
CotAD_27162	846	96.3333	21.3333	96.1388	21.0503	-2.19128	down	2.79e-10	6.43e-08
CotAD_00587	1350	80.3333	198.333	79.7724	196.568	1.30107	up	6.05e-07	7.06e-05
CotAD_58386	411	21.6667	130.667	21.5067	129.545	2.59059	up	1.33e-15	6.1e-13
CotAD_32839	2274	541.333	195.667	540.401	193.762	-1.47974	down	3.77e-06	0.000361953
CotAD_48130	1017	157	64.3333	156.113	64.0282	-1.28581	down	1.41e-06	0.000152263
CotAD_02128	327	2	85	2.00076	84.4315	5.39916	up	1.36e-24	1.07e-21
CotAD_54302	1311	1258.67	560.667	1255.92	557.385	-1.172	down	2.99e-07	3.78e-05
CotAD_18869	1158	73	205	72.018	203.646	1.49964	up	3.17e-08	5.09e-06
CotAD_60478	1044	5.66667	91.6667	5.67589	90.7948	3.99969	up	7.52e-20	4.24e-17
CotAD_13348	1812	0	18.6667	0.001	18.5238	14.1771	up	4.27e-08	6.63e-06
CotAD_26744	486	70	166	69.6196	164.835	1.24345	up	2.15e-06	0.000219425
CotAD_22829	762	63	150	62.3909	148.797	1.25394	up	3.89e-06	0.000371795
CotAD_02840	594	78.6667	179.667	77.9185	178.232	1.19372	up	3.25e-06	0.000316881
CotAD_44673	336	365.667	72.6667	363.471	72.1383	-2.333	down	5.48e-23	4.05e-20
CotAD_40523	1410	111	10.6667	110.235	10.5343	-3.38742	down	1.7e-19	9.23e-17
CotAD_53112	876	23.6667	0	23.562	0.001	-14.5242	down	4.73e-10	1.05e-07
CotAD_12505	1620	2.33333	54.3333	2.33744	53.9018	4.52733	up	5.62e-15	2.34e-12
CotAD_75118	456	52.3333	0	51.9881	0.001	-15.6659	down	2.26e-20	1.37e-17
CotAD_65940	2121	5192	13975.3	5169.53	13910.8	1.4281	up	5.48e-09	1.05e-06
CotAD_02981	2730	261.333	82.3333	259.711	81.9307	-1.66443	down	1.85e-10	4.37e-08
CotAD_24203	2052	62	187.333	61.7625	185.71	1.58825	up	1.48e-09	3.1e-07
CotAD_52528	678	580.333	3142.33	574.81	3123.36	2.44194	up	1.12e-27	1.14e-24
CotAD_59416	2661	165.333	49.6667	163.996	49.3925	-1.73129	down	1.23e-08	2.19e-06
CotAD_76687	897	0.666667	29.3333	0.645991	29.0261	5.48969	up	3.23e-10	7.34e-08
CotAD_48013	768	149.667	48.6667	149.067	48.5381	-1.61877	down	3.15e-08	5.07e-06
CotAD_50499	444	0	23.6667	0.001	23.504	14.5206	up	5.07e-10	1.12e-07
CotAD_41596	3282	117	24	116.357	23.875	-2.28499	down	2.12e-12	6.33e-10
CotAD_00093	3429	100.667	247.333	99.8662	245.768	1.29923	up	5.04e-08	7.66e-06
CotAD_26978	1095	161.667	29.3333	161.187	29.2576	-2.46186	down	1.14e-16	5.72e-14
CotAD_31589	1032	0.666667	21.6667	0.645991	21.4838	5.05559	up	1.51e-07	2.07e-05
CotAD_39146	537	76	21.6667	75.486	21.502	-1.81174	down	5.79e-07	6.8e-05
CotAD_29422	966	85.3333	19.3333	85.1237	19.2141	-2.14739	down	2.53e-09	5.09e-07
CotAD_06406	801	213.333	94.6667	211.928	93.8212	-1.17559	down	1.4e-06	0.000151606
CotAD_41389	894	196.333	89.3333	194.917	88.6987	-1.13588	down	4.39e-06	0.000410513
CotAD_40911	1227	136	314	134.753	311.592	1.20934	up	7.4e-08	1.09e-05
CotAD_32848	2010	304	117.667	302.719	116.913	-1.37254	down	1.73e-09	3.57e-07
CotAD_54207	450	113.333	0	112.963	0.001	-16.7855	down	4.44e-39	8.48e-36
CotAD_04264	507	270.667	0	268.73	0.001	-18.0358	down	5.23e-34	7.37e-31
CotAD_20437	243	95	33	94.3466	32.7792	-1.52519	down	2.26e-06	0.00022895
CotAD_72646	441	10.6667	150.333	10.6321	149.52	3.81384	up	2.26e-27	2.19e-24
CotAD_20622	945	65.3333	156.333	64.9393	154.975	1.25487	up	2.62e-06	0.00026163
CotAD_70078	441	0.666667	35.3333	0.667841	35.1557	5.71811	up	2.58e-12	7.6e-10
CotAD_13521	1236	97.6667	31	97.1919	30.8497	-1.65558	down	3.19e-07	3.99e-05
CotAD_43432	1566	55.6667	3.66667	55.468	3.62878	-3.9341	down	1.26e-13	4.62e-11
CotAD_65745	648	65.6667	153.667	65.037	152.342	1.22798	up	4.92e-06	0.000451875
CotAD_07867	1203	84.3333	0	83.6225	0.001	-16.3516	down	1.34e-11	3.61e-09
CotAD_17451	1422	520.333	179.667	519.195	178.317	-1.54183	down	1.99e-13	7e-11
CotAD_26472	234	0	62.6667	0.001	62.1802	15.9242	up	5.27e-21	3.36e-18
CotAD_39229	801	210	74.3333	208.321	73.86	-1.49594	down	5.57e-09	1.06e-06
CotAD_56074	1614	46.6667	137.333	46.076	136.249	1.56416	up	5.71e-08	8.56e-06
CotAD_22922	867	91.3333	12	91.1343	11.9219	-2.93437	down	2.01e-14	7.98e-12
CotAD_17833	1233	917	174	913.503	173.16	-2.3993	down	7.76e-32	1.02e-28
CotAD_40575	600	9.33333	63.3333	9.25069	62.947	2.76651	up	2.57e-10	5.93e-08
CotAD_18636	342	48	130.333	47.6296	129.578	1.44389	up	9.28e-07	0.000104262
CotAD_04265	291	190.667	0.333333	189.986	0.333122	-9.15562	down	2.43e-20	1.45e-17
CotAD_41736	954	53.6667	132	53.2282	130.987	1.29916	up	4.52e-06	0.000421134
CotAD_07846	2595	240.333	105	239.229	104.386	-1.19646	down	4.32e-07	5.25e-05
CotAD_74587	2346	640.333	92.3333	637.95	91.9019	-2.79528	down	8.24e-37	1.39e-33
CotAD_36663	900	10.3333	220.667	10.3078	219.458	4.41213	up	9.68e-41	1.98e-37
CotAD_54708	1026	101.333	35.3333	100.836	35.1541	-1.52025	down	1.39e-06	0.000150478
CotAD_28417	2031	101.333	31.3333	101.058	31.18	-1.69649	down	1.44e-07	1.98e-05
CotAD_47858	753	107	19.6667	106.275	19.5463	-2.44284	down	8.69e-13	2.75e-10
CotAD_64010	1653	67.3333	180.667	66.4936	179.364	1.4316	up	4.85e-08	7.41e-06
CotAD_19201	1086	2287	4593	2271.46	4568.16	1.00799	up	9.06e-08	1.3e-05
CotAD_31278	1869	389	90.6667	387.154	90.1347	-2.10275	down	4.19e-20	2.43e-17
CotAD_16616	324	165.333	70.3333	165.018	69.8635	-1.24001	down	2.4e-06	0.000240914
CotAD_52080	867	4	29.6667	3.96058	29.4679	2.89536	up	3.66e-06	0.000353475
CotAD_35422	672	3.66667	70.6667	3.64374	70.4043	4.27217	up	1.59e-12	4.89e-10
CotAD_49344	471	102.667	0	102.061	0.001	-16.6391	down	4.15e-10	9.35e-08
CotAD_36484	546	67.3333	239.333	66.8131	237.622	1.83047	up	2.99e-13	1.01e-10
CotAD_55265	717	69.6667	269	68.5818	266.747	1.95957	up	8.16e-09	1.5e-06
CotAD_73672	714	0.666667	45	0.645991	44.7185	6.11321	up	1.42e-15	6.35e-13
CotAD_38559	309	40	0	39.7424	0.001	-15.2784	down	4.51e-16	2.12e-13
CotAD_58546	891	96.3333	209.667	95.5969	208.065	1.122	up	4.38e-06	0.000410513
CotAD_02385	309	53.6667	13	53.3401	12.9396	-2.04343	down	1.87e-06	0.000194918
CotAD_28680	726	100.667	227.667	100.743	225.987	1.16556	up	9.67e-07	0.000108419
CotAD_36136	3612	38	3.66667	37.6672	3.62013	-3.3792	down	1.04e-08	1.89e-06
CotAD_36710	615	3	28.6667	2.98205	28.4073	3.25188	up	9.69e-07	0.000108468
CotAD_11187	2004	6.66667	66.3333	6.64626	65.7531	3.30645	up	4.32e-13	1.43e-10
CotAD_29885	960	45	114.667	44.9442	113.725	1.33934	up	5.87e-06	0.000527382
CotAD_42410	384	37.3333	106	37.2977	105.037	1.49374	up	1.29e-06	0.000140833
CotAD_47245	648	238.667	101	236.816	100.142	-1.24172	down	6.63e-06	0.000583012
CotAD_53959	906	1.33333	121.667	1.31383	120.801	6.52271	up	3.8e-36	5.77e-33
CotAD_06820	1548	62.3333	161	62.1307	159.67	1.36171	up	3.35e-07	4.17e-05
CotAD_18918	2721	73	185.667	72.8923	184.14	1.33697	up	1.62e-07	2.19e-05
CotAD_28568	660	48	12.3333	47.9072	12.249	-1.96758	down	1.06e-05	0.000872722
CotAD_60753	1533	44	151.333	43.1624	150.037	1.79747	up	7.49e-06	0.000650195
CotAD_47983	1422	445.333	214	442.323	212.715	-1.05618	down	3.4e-07	4.22e-05
CotAD_51538	1815	36.6667	6	36.3329	5.94752	-2.61092	down	1.65e-06	0.000175885
CotAD_00066	1449	124.333	304.667	123.268	302.079	1.29313	up	5.53e-07	6.58e-05
CotAD_12715	474	353.667	73.3333	351.981	72.5801	-2.27785	down	8.58e-22	5.71e-19
CotAD_18824	3222	176	61	174.751	60.7822	-1.52358	down	7.24e-09	1.34e-06
CotAD_61945	1581	3.33333	25.6667	3.31459	25.5942	2.94891	up	1.22e-05	0.000989793
CotAD_21794	999	165.667	341.667	164.165	338.976	1.04604	up	1.7e-06	0.000180501
CotAD_21855	1593	30.6667	2.33333	30.334	2.3447	-3.69346	down	8.79e-07	9.91e-05
CotAD_49345	987	123	4	122.762	4.00166	-4.93913	down	7.05e-09	1.32e-06
CotAD_59161	1593	197	623	194.964	617.052	1.66218	up	3.05e-07	3.84e-05
CotAD_21528	408	100.333	36	100.17	35.703	-1.48833	down	2.58e-06	0.000258026
CotAD_36734	357	152	0	150.447	0.001	-17.1989	down	1.04e-07	1.49e-05
CotAD_50083	2523	35	103	34.7282	102.102	1.55582	up	8.25e-07	9.34e-05
CotAD_34935	2121	566.333	1982.67	566.57	1966.49	1.7953	up	6.12e-13	1.98e-10
CotAD_65900	189	8.33333	43.6667	8.24077	43.4431	2.39828	up	1.12e-06	0.000124519
CotAD_30985	1275	487.333	96.6667	486.279	96.3271	-2.33577	down	7.09e-12	1.95e-09
CotAD_38558	195	22.3333	0	22.2919	0.001	-14.4442	down	1.5e-09	3.12e-07
CotAD_25638	603	34.3333	0.666667	34.3388	0.671382	-5.67656	down	8.79e-10	1.91e-07
CotAD_51662	1350	32	90.6667	31.7885	90.0648	1.50246	up	4.82e-06	0.000444104
CotAD_74672	552	14.3333	105.667	14.3571	104.945	2.86981	up	1.47e-15	6.49e-13
CotAD_07322	1998	31	120	30.4659	118.869	1.96411	up	2.11e-06	0.000214911
CotAD_24764	1467	0	18	0.001	17.8643	14.1248	up	7.76e-08	1.14e-05
CotAD_41093	1260	0.666667	36.6667	0.677384	36.4279	5.74893	up	9.15e-13	2.87e-10
CotAD_44291	675	4118.67	18409.7	4098.3	18264.3	2.15593	up	1.49e-33	2.05e-30
CotAD_00514	207	34.3333	173.333	34.2673	172.612	2.33262	up	8.67e-08	1.26e-05
CotAD_01670	2232	80	24	79.6323	23.8394	-1.74	down	8.03e-07	9.11e-05
CotAD_41095	3018	0.333333	30.6667	0.33392	30.5259	6.51439	up	1.51e-11	4.03e-09
CotAD_67594	1560	90	21.6667	89.2143	21.5001	-2.05293	down	7.53e-09	1.39e-06
CotAD_31279	1281	62	366.667	62.0186	363.75	2.55217	up	2.12e-26	1.91e-23
CotAD_11164	249	0	18.6667	0.001	18.4857	14.1741	up	4.34e-08	6.71e-06
CotAD_02824	756	194	0	193.7	0.001	-17.5635	down	2.33e-23	1.77e-20
CotAD_13123	492	753.667	1817	745.55	1802.41	1.27355	up	4.92e-08	7.49e-06
CotAD_25498	2175	328.333	162.667	327.785	161.425	-1.02189	down	9.23e-06	0.000776455
CotAD_38018	1524	213.667	631.667	211.882	626.602	1.56429	up	1.82e-14	7.28e-12
CotAD_56991	156	0.333333	20.3333	0.322995	20.2177	5.96796	up	8.72e-08	1.26e-05
CotAD_16712	846	55.6667	8.66667	55.401	8.59167	-2.6889	down	4e-09	7.77e-07
CotAD_28855	564	28.6667	0	28.4882	0.001	-14.7981	down	6.22e-12	1.74e-09
CotAD_12787	657	182.667	6	183.155	5.98214	-4.93626	down	1.06e-05	0.000872148
CotAD_72791	2121	1456.67	3385.33	1458.2	3362.78	1.20546	up	3.41e-06	0.00033145
CotAD_52912	2247	24.6667	1.33333	24.572	1.31518	-4.22368	down	1.72e-07	2.29e-05
CotAD_23407	888	7.33333	54.6667	7.29702	54.0383	2.8886	up	8.69e-06	0.000738023
CotAD_60749	6987	102.333	34.6667	101.879	34.3496	-1.56849	down	7.32e-07	8.36e-05
CotAD_73622	1551	95.6667	36	95.2404	35.6786	-1.41651	down	9.03e-06	0.000761802
CotAD_45367	285	0.666667	22.6667	0.661687	22.4345	5.08342	up	1.98e-07	2.62e-05
CotAD_70690	1560	53.6667	181.333	53.3846	179.82	1.75206	up	6.3e-11	1.55e-08
CotAD_38243	258	94.3333	279.333	93.8112	277.58	1.56507	up	3.43e-11	8.74e-09
CotAD_06239	1827	37	139.667	36.2607	138.49	1.9333	up	4.13e-06	0.000390085
CotAD_21647	432	22.6667	102.333	22.2607	101.403	2.18753	up	1.29e-08	2.27e-06
CotAD_61819	2478	0	81.6667	0.001	81.1625	16.3085	up	8.76e-30	1.02e-26
CotAD_42005	1071	14.6667	0	14.6568	0.001	-13.8393	down	1.47e-06	0.000158073
CotAD_27652	1929	31.6667	0.333333	31.4743	0.333122	-6.56198	down	6.35e-12	1.77e-09
CotAD_21955	858	0	13.6667	0.001	13.559	13.727	up	3.94e-06	0.00037546
CotAD_40399	204	38.6667	0	38.4402	0.001	-15.2303	down	1.34e-15	6.12e-13
CotAD_16433	894	31	117	30.782	115.978	1.9137	up	4.47e-07	5.4e-05
CotAD_35809	156	0	37.3333	0.001	37.1173	15.1798	up	4.35e-15	1.84e-12
CotAD_13681	1170	93.3333	249	92.5264	246.829	1.41558	up	4.46e-07	5.4e-05
CotAD_52233	2217	64	18.6667	63.697	18.5825	-1.77728	down	4.15e-06	0.000391474
CotAD_05995	1437	518.667	256.333	517.421	254.051	-1.02622	down	1.15e-05	0.000940639
CotAD_57540	2631	349	54.3333	348.74	54.1759	-2.68643	down	6.01e-09	1.14e-06
CotAD_34937	1155	1.66667	49.6667	1.65252	49.505	4.90483	up	4.29e-07	5.22e-05
CotAD_71495	888	7	58	6.95218	57.5645	3.04964	up	8.13e-11	1.96e-08
CotAD_24338	954	58	2	57.5318	1.97791	-4.86231	down	1.95e-06	0.000201374
CotAD_30516	639	1.66667	33.3333	1.65729	33.1226	4.32092	up	9.51e-10	2.05e-07
CotAD_10000	1149	118.667	40.6667	118.205	40.5187	-1.54463	down	2.38e-07	3.08e-05
CotAD_60712	1761	966.333	49	960.406	48.8116	-4.29835	down	2.2e-76	1.3e-72
CotAD_00862	1179	154.333	412.667	153.148	409.741	1.41979	up	5.13e-11	1.28e-08
CotAD_41054	456	20	0	19.8698	0.001	-14.2783	down	1.24e-08	2.2e-06
CotAD_76245	1029	2	25.6667	1.97075	25.4852	3.69284	up	6.54e-07	7.54e-05
CotAD_25395	759	5.33333	66.6667	5.26487	66.313	3.65482	up	2.19e-08	3.69e-06
CotAD_26681	1611	25	119.333	24.6144	118.163	2.26321	up	2.68e-07	3.41e-05
CotAD_46958	690	248	776.667	248.086	769.649	1.63336	up	9.01e-08	1.3e-05
CotAD_55852	660	0	103.667	0.001	102.834	16.65	up	3.06e-36	4.77e-33
CotAD_18897	678	794.667	2482	785.885	2460.95	1.64683	up	3.2e-10	7.29e-08
CotAD_26649	600	128.667	44.3333	128.299	44.16	-1.5387	down	1.26e-07	1.74e-05
CotAD_03922	768	1735.33	3704.67	1719.13	3674.12	1.09572	up	4.79e-07	5.75e-05
CotAD_35853	1374	125.333	267.333	124.743	265.699	1.09084	up	2.04e-06	0.000210118
CotAD_64858	1521	159	60.3333	157.953	59.9274	-1.39821	down	1.98e-07	2.62e-05
CotAD_11160	2040	73.3333	16	72.8235	15.8976	-2.19559	down	1.08e-08	1.95e-06
CotAD_68458	234	0	17.6667	0.001	17.5286	14.0974	up	1.05e-07	1.49e-05
CotAD_12986	783	74	227.667	73.8205	226.35	1.61646	up	8.01e-11	1.94e-08
CotAD_33647	768	50.3333	9.66667	50.2153	9.617	-2.38447	down	2.14e-07	2.8e-05
CotAD_17275	531	14	72.6667	13.8225	71.9667	2.38031	up	1.27e-08	2.25e-06
CotAD_56917	1095	51.3333	12	51.1331	11.8899	-2.10452	down	1.87e-06	0.00019533
CotAD_02759	978	0	50.3333	0.001	49.6151	15.5985	up	1.01e-05	0.000832856
CotAD_31513	1296	22.6667	1	22.4961	0.999367	-4.49252	down	2.49e-07	3.19e-05
CotAD_56508	969	189	40.3333	188.862	40.0041	-2.23911	down	3.26e-09	6.43e-07
CotAD_24275	393	26.6667	3.33333	26.4082	3.3104	-2.99591	down	6.5e-06	0.000573978
CotAD_06578	909	32.3333	88.3333	32.1169	87.6935	1.44914	up	1.11e-05	0.000905517
CotAD_01413	714	93.3333	34.6667	93.2298	34.5103	-1.43376	down	8.46e-06	0.000721528
CotAD_49309	438	41.6667	3.66667	41.3014	3.61147	-3.51553	down	1.01e-09	2.18e-07
CotAD_15968	1527	1395.33	2992.67	1382.42	2971.83	1.10415	up	6.87e-10	1.51e-07
CotAD_66839	2493	129.333	45.6667	128.487	45.5085	-1.49741	down	6.17e-07	7.17e-05
CotAD_30684	1404	147.667	407	147.093	404.78	1.46041	up	1.64e-11	4.36e-09
CotAD_68159	1752	44.6667	10.6667	44.5592	10.6337	-2.06708	down	8.97e-06	0.000758077
CotAD_61818	1317	92.3333	0.666667	91.8963	0.671382	-7.09673	down	2.43e-30	2.88e-27
CotAD_68015	528	17.3333	89.6667	17.2149	88.9141	2.36875	up	6.74e-11	1.65e-08
CotAD_31057	1248	320	977.333	317.26	969.461	1.61152	up	1.24e-16	6.1e-14
CotAD_65401	291	409.667	1462.67	407.238	1449.83	1.83193	up	1.2e-16	5.99e-14
CotAD_12198	987	53.6667	137	53.1716	136.339	1.35847	up	1.53e-06	0.000163655
CotAD_25243	2109	4.66667	461.333	4.66597	458.81	6.61958	up	1.81e-77	1.34e-73
CotAD_45629	606	60.6667	14.3333	60.5108	14.156	-2.09578	down	3.63e-07	4.48e-05
CotAD_54213	225	0	18.6667	0.001	18.6145	14.1841	up	1.22e-06	0.000134239
CotAD_05081	741	186	595	183.654	589.378	1.68221	up	1.87e-06	0.000194918
CotAD_20205	813	2	109	1.93797	108.709	5.80977	up	5.31e-12	1.51e-09
CotAD_42558	720	96.3333	250.667	95.9087	248.303	1.37237	up	7.63e-06	0.000658787
CotAD_19143	225	11	61.3333	10.9783	60.8665	2.47099	up	7.12e-09	1.33e-06
CotAD_02826	933	15.6667	0	15.6518	0.001	-13.934	down	5.92e-07	6.92e-05
CotAD_06026	1497	25	100	24.8896	99.2374	1.99534	up	2.3e-09	4.66e-07
CotAD_40113	1227	18.6667	0.666667	18.5922	0.648936	-4.84048	down	1.6e-06	0.000171225
CotAD_76550	243	10.6667	52.3333	10.4567	52.1143	2.31726	up	3.2e-06	0.000313379
CotAD_56871	393	12	52.6667	11.9131	52.1675	2.1306	up	1.16e-06	0.000127788
CotAD_34178	1821	4	66	3.96535	65.655	4.04938	up	5.89e-16	2.73e-13
CotAD_30515	1260	0	79	0.001	78.4042	16.2586	up	5.96e-29	6.53e-26
CotAD_34426	1125	87.3333	205	86.5689	203.128	1.23047	up	3.27e-06	0.00031849
CotAD_02198	1161	83.3333	30	82.9277	29.7725	-1.47787	down	1.18e-05	0.00095898
CotAD_19438	1767	45	135.667	44.6106	134.612	1.59335	up	3.6e-08	5.68e-06
CotAD_02483	870	61.3333	12.6667	61.3144	12.5122	-2.29289	down	2.98e-06	0.000294752
CotAD_37526	1335	121.667	273.333	120.298	271.606	1.1749	up	3.99e-07	4.87e-05
CotAD_71865	624	0	20	0.001	19.8794	14.279	up	1.28e-08	2.26e-06
CotAD_54119	1557	173.667	16	173.038	15.9028	-3.44374	down	3.5e-14	1.37e-11
CotAD_68165	495	1138.67	2441	1133.84	2424.88	1.09669	up	9.32e-10	2.01e-07
CotAD_28272	246	9.66667	46	9.60169	45.6105	2.24801	up	1.85e-06	0.000193403
CotAD_65204	432	6.33333	35.6667	6.25093	35.4189	2.50238	up	4.78e-06	0.000441984
CotAD_75563	636	3.66667	53	3.65466	52.6731	3.84926	up	7.76e-13	2.48e-10
CotAD_54671	1485	25	2.33333	24.8294	2.3447	-3.40457	down	2.27e-06	0.000229003
CotAD_65736	888	32	142.667	31.7585	141.403	2.1546	up	7.76e-13	2.48e-10
CotAD_03231	336	253.667	511	251.585	506.986	1.0109	up	7.08e-07	8.11e-05
CotAD_13507	801	3.33333	33.3333	3.29412	33.0518	3.32676	up	1.01e-07	1.44e-05
CotAD_40529	894	90.6667	23.3333	89.8521	23.2806	-1.94843	down	8.9e-07	0.000100133
CotAD_32009	381	32.6667	4.33333	32.5805	4.26906	-2.93202	down	1.03e-06	0.000114769
CotAD_74586	339	50.3333	11.6667	50.0277	11.6036	-2.10816	down	2.08e-06	0.000213274
CotAD_40400	804	117.333	1	116.676	0.990713	-6.87983	down	5.07e-21	3.26e-18
CotAD_34601	306	14.3333	0	14.1973	0.001	-13.7933	down	2.1e-06	0.000214797
CotAD_56058	1557	17.6667	61.6667	17.5542	61.3045	1.80417	up	4.9e-06	0.000450523
CotAD_50745	708	81.3333	1.33333	81.1101	1.32032	-5.94092	down	5.57e-07	6.59e-05
CotAD_22466	675	204.333	7547.67	205.812	7494.38	5.18641	up	7.24e-135	2.14e-130
CotAD_27854	666	17	76.3333	16.8011	75.7479	2.17265	up	9.91e-09	1.81e-06
CotAD_76080	471	0.333333	52.6667	0.33392	52.1469	7.28693	up	9.33e-15	3.86e-12
CotAD_29458	924	75	212.333	74.5744	210.538	1.49733	up	2.36e-09	4.78e-07
CotAD_02015	252	1.66667	22.6667	1.65729	22.4113	3.75733	up	2.26e-06	0.00022895
CotAD_40705	900	0	17.6667	0.001	17.5261	14.0972	up	1.05e-07	1.49e-05
CotAD_35344	1692	47	132.667	46.5001	131.528	1.50006	up	2.09e-07	2.74e-05
CotAD_30514	1200	1.66667	75	1.65252	74.447	5.49347	up	1.78e-22	1.27e-19
CotAD_46956	600	86.3333	448	85.6755	443.756	2.37281	up	2.1e-12	6.33e-10
CotAD_12184	375	1038	2087	1029.23	2071.44	1.00907	up	2.36e-08	3.9e-06
CotAD_20736	1452	52.6667	4	52.4865	4.01288	-3.70924	down	2.11e-12	6.33e-10
CotAD_65124	564	23.6667	0.666667	23.573	0.648936	-5.18291	down	2.77e-08	4.5e-06
CotAD_16307	1701	52.6667	5.66667	52.5548	5.69391	-3.20633	down	1.03e-10	2.47e-08
CotAD_27823	1665	310	636.333	307.535	632.15	1.03951	up	1.65e-07	2.21e-05
CotAD_19545	948	151.333	1	150.581	0.99585	-7.24039	down	1.06e-44	2.6e-41
CotAD_70391	1059	147.667	420.333	146.583	417.659	1.51061	up	3.27e-12	9.53e-10
CotAD_55175	645	151.667	368.667	150.725	366.44	1.28166	up	4.49e-09	8.65e-07
CotAD_36925	486	484	972.333	480.801	965.642	1.00605	up	1.07e-07	1.52e-05
CotAD_00628	318	4	47.3333	3.93057	46.8403	3.57494	up	2.86e-09	5.7e-07
CotAD_13879	1845	135.333	1	134.372	0.973404	-7.10898	down	8.33e-36	1.23e-32
CotAD_41085	477	34.6667	6.33333	34.5819	6.27293	-2.46281	down	7.48e-06	0.000650067
CotAD_22472	630	110.333	252.667	109.494	251.285	1.19847	up	3.6e-07	4.45e-05
CotAD_14696	858	127	283.667	125.765	281.338	1.16157	up	3.84e-07	4.71e-05
CotAD_12677	171	70.6667	0	70.2668	0.001	-16.1006	down	2.05e-26	1.87e-23
CotAD_16664	753	87	5.66667	86.8866	5.59641	-3.95656	down	4.33e-07	5.26e-05
CotAD_63354	750	0.666667	314.667	0.677384	312.78	8.85096	up	3.67e-78	3.11e-74
CotAD_02718	381	78.3333	213.333	77.8453	211.32	1.44075	up	1.52e-07	2.07e-05
CotAD_44286	486	413.667	961.333	411.62	954.504	1.21344	up	2e-10	4.72e-08
CotAD_41611	525	210.333	526.667	208.515	522.407	1.32502	up	2.86e-09	5.7e-07
CotAD_28600	237	19.3333	0	19.1672	0.001	-14.2264	down	2.28e-08	3.82e-06
CotAD_04029	459	0	15.6667	0.001	15.5568	13.9253	up	6.35e-07	7.35e-05
CotAD_70975	1620	41.6667	106.333	41.4065	105.496	1.34926	up	9.79e-06	0.000816472
CotAD_25394	726	1.33333	41	1.31383	40.7832	4.95612	up	8.98e-13	2.83e-10
CotAD_45218	1584	169.667	466	167.959	462.467	1.46124	up	6.44e-12	1.79e-09
CotAD_33967	1008	61.6667	250	61.454	248.646	2.01651	up	4.71e-14	1.8e-11
CotAD_76734	567	449	1029.67	444.034	1021.85	1.20244	up	1.02e-07	1.45e-05
CotAD_21597	1794	30	143.333	29.903	142.616	2.25377	up	4.81e-11	1.2e-08
CotAD_27833	693	212.667	80	211.39	79.4702	-1.41142	down	1.33e-08	2.33e-06
CotAD_44289	306	174.667	16.3333	173.799	16.1445	-3.42831	down	1.25e-26	1.15e-23
CotAD_59261	1350	0	39.3333	0.001	38.848	15.2456	up	1.42e-07	1.95e-05
CotAD_22469	492	56.6667	15.3333	56.3973	15.2003	-1.89153	down	4.55e-06	0.000422409
CotAD_59226	777	36	0	35.915	0.001	-15.1323	down	1.18e-14	4.81e-12
CotAD_25240	2388	131.333	2.66667	130.834	2.65538	-5.62268	down	2.78e-35	4.01e-32
CotAD_11712	630	0	12.6667	0.001	12.6029	13.6215	up	9.7e-06	0.000809823
CotAD_41559	315	230.667	38	229.237	37.5658	-2.60935	down	7.94e-22	5.34e-19
CotAD_06209	213	0	57	0.001	56.6321	15.7893	up	6.66e-22	4.53e-19
CotAD_14695	861	50.3333	151	49.8787	150.033	1.58878	up	1.37e-08	2.38e-06
CotAD_57475	273	1.33333	125.333	1.32476	124.705	6.55665	up	4.09e-37	7.12e-34
CotAD_00906	942	4	198.333	3.92919	196.364	5.64316	up	2.73e-20	1.61e-17
CotAD_24872	1206	16.6667	0	16.5471	0.001	-14.0143	down	2.48e-07	3.19e-05
CotAD_41230	1278	5.33333	46.6667	5.3372	46.4521	3.12159	up	1.9e-09	3.9e-07
CotAD_67630	972	239.333	736.333	236.692	730.215	1.62531	up	5.9e-13	1.92e-10
CotAD_00907	633	2.33333	78	2.29374	77.237	5.07352	up	2.74e-13	9.49e-11
CotAD_66895	246	23	73.3333	22.7263	72.9815	1.68317	up	4.02e-06	0.00038233
CotAD_45638	1683	78.6667	226.333	78.0432	224.168	1.52223	up	3.49e-06	0.000338159
CotAD_24962	762	23.3333	84.6667	23.0725	84.0884	1.86573	up	1.15e-07	1.61e-05
CotAD_18424	1077	0	32.3333	0.001	32.0524	14.9681	up	2.97e-13	1.01e-10
CotAD_24508	825	444.667	940	440.275	932.53	1.08275	up	6.48e-07	7.47e-05
CotAD_25242	1608	372.667	76.6667	370.969	76.2922	-2.28169	down	1.67e-21	1.1e-18
CotAD_52530	681	1.33333	110.667	1.33907	109.614	6.35506	up	4.23e-27	4.04e-24
CotAD_02750	1566	9.66667	88.6667	9.60646	87.9753	3.19502	up	1.45e-15	6.45e-13
CotAD_21572	825	24.3333	0	24.3541	0.001	-14.5719	down	2.51e-10	5.82e-08
CotAD_02743	1599	0	22.3333	0.001	22.067	14.4296	up	3.39e-08	5.39e-06
CotAD_63765	1305	83.3333	192.333	82.5823	190.725	1.20759	up	1.63e-06	0.000173501
CotAD_10797	1587	97.6667	8.66667	97.4062	8.56152	-3.50807	down	3.27e-17	1.7e-14
CotAD_56894	1170	6.33333	301.667	6.29526	300.091	5.57499	up	1.75e-57	5.46e-54
CotAD_40089	495	0.333333	85.6667	0.338692	85.0432	7.97208	up	1.67e-29	1.86e-26
CotAD_39645	1458	15.6667	109.667	15.5358	108.504	2.80408	up	1.54e-07	2.08e-05
CotAD_70395	750	0	22	0.001	21.8368	14.4145	up	2.21e-09	4.49e-07
CotAD_35349	1329	44	121	43.5631	119.88	1.46041	up	2.48e-06	0.000248887
CotAD_52532	675	22	6315.67	21.9763	6256.09	8.15317	up	1.23e-57	4.04e-54
CotAD_43563	264	41.3333	0.666667	41.437	0.648936	-5.9967	down	4.43e-06	0.000414018
CotAD_28928	1338	131.667	362.333	130.471	358.997	1.46024	up	1.97e-07	2.61e-05
CotAD_45135	1734	207.667	26	207.227	25.935	-2.99824	down	3.05e-12	8.93e-10
CotAD_35943	1479	820.333	1899.33	814.774	1884.48	1.2097	up	3.13e-11	8.09e-09
CotAD_74168	399	0	113	0.001	112.22	16.776	up	7.31e-28	7.59e-25
CotAD_25388	1497	55.6667	925	55.3252	919.186	4.05435	up	1.21e-69	5.51e-66
CotAD_73210	1203	32.3333	0	31.917	0.001	-14.962	down	8.03e-07	9.11e-05
CotAD_27848	1665	431.333	1105	427.779	1096.8	1.35837	up	9.4e-13	2.93e-10
CotAD_73100	483	35.3333	142.333	34.9133	141.179	2.01568	up	1.26e-11	3.4e-09
CotAD_31059	1251	82.3333	281	81.4993	279.097	1.77591	up	1.59e-13	5.7e-11
CotAD_24487	1671	42	6.33333	41.793	6.3066	-2.72833	down	1.47e-07	2e-05
CotAD_20158	1557	24.6667	129.667	24.5384	128.622	2.39003	up	5.55e-14	2.09e-11
CotAD_73211	2094	86.3333	7.66667	85.8689	7.65289	-3.48806	down	6.35e-17	3.27e-14
CotAD_47644	486	628	0	624.779	0.001	-19.253	down	1.38e-121	2.04e-117
CotAD_25233	2382	25.3333	94.3333	25.2507	93.5781	1.88985	up	2.03e-08	3.44e-06
CotAD_63349	2526	0.666667	16.6667	0.667841	16.4853	4.62553	up	8.67e-06	0.000737482
CotAD_01667	2802	27.3333	0.666667	27.115	0.648936	-5.38487	down	1.49e-09	3.11e-07
CotAD_34179	843	11.3333	65.3333	11.2167	65.075	2.53646	up	2.3e-08	3.83e-06
CotAD_69161	1482	108.667	289	108.04	286.698	1.40797	up	1.14e-09	2.42e-07
CotAD_67383	210	57.6667	0	57.3315	0.001	-15.807	down	3.55e-22	2.47e-19
CotAD_27925	324	76.6667	15.3333	76.1975	15.2721	-2.31885	down	1.32e-09	2.77e-07
CotAD_70214	1632	0	30.6667	0.001	30.4448	14.8939	up	1.2e-12	3.73e-10
CotAD_27847	1665	1561	3186.33	1544.61	3162.78	1.03395	up	1.28e-06	0.000140556
CotAD_11109	1614	58.3333	8.33333	58.3371	8.37687	-2.79993	down	9.15e-06	0.000770333
CotAD_72788	753	623	20	620.319	20.0618	-4.95048	down	3.05e-10	7.01e-08
CotAD_24371	1728	150.333	3449	148.959	3431	4.52564	up	3.89e-56	1.15e-52
CotAD_51092	1611	753	1522.33	744.904	1511.56	1.02091	up	1.33e-06	0.000144583

## Sheet: Supplemental Data Set S6
Supplement Data set S6 | The list of DEGs in compared group Gh3WT versus Gh3np.
GeneID	length	ReadsMeanGh3WT-1,Gh3WT-2,Gh3WT-3	ReadsMeanGh3np-1,Gh3np-2,Gh3np-3	baseMeanGh3WT-1,Gh3WT-2,Gh3WT-3	baseMeanGh3np-1,Gh3np-2,Gh3np-3	log2Ratio(Gh3np-1,Gh3np-2,Gh3np-3/Gh3WT-1,Gh3WT-2,Gh3WT-3	Up-Down-Regulation(Gh3np-1,Gh3np-2,Gh3np-3/Gh3WT-1,Gh3WT-2,Gh3WT-3)	P-value	FDR
CotAD_64340	1149	110286	48243.7	112137	46710.8	-1.26344	down	1.31e-13	1.98e-11
CotAD_23294	540	15439.7	6873	15715.4	6651.5	-1.24042	down	7.06e-09	4.42e-07
CotAD_32269	987	13621.3	4604.67	13882.1	4458.88	-1.63847	down	5.12e-12	5.96e-10
CotAD_04218	1446	5766.67	1431	5869.21	1383.83	-2.0845	down	9.87e-16	2.19e-13
CotAD_19217	1071	1243	475.667	1265.68	460.363	-1.45907	down	7.56e-10	5.91e-08
CotAD_69426	969	2063	990.333	2097	957.348	-1.13121	down	1.84e-06	5.79e-05
CotAD_36835	1353	75985.7	34731.3	77411.5	33638.7	-1.20242	down	1.92e-12	2.38e-10
CotAD_35518	1071	1570.67	733.667	1598.16	710.77	-1.16895	down	1.38e-10	1.25e-08
CotAD_05234	540	10606.7	5446	10784.7	5270.07	-1.03309	down	6.47e-08	3.12e-06
CotAD_18492	1035	23617.3	10997.7	24088.2	10649.9	-1.17748	down	2.76e-05	0.000577514
CotAD_32225	2409	3687.67	16661	3731.35	16138.7	2.11276	up	6.41e-33	5.3e-30
CotAD_68378	585	24695.7	8012.33	25162.2	7764.6	-1.69627	down	5.99e-14	1e-11
CotAD_16826	1371	1297.67	3857	1318.11	3734.23	1.50234	up	2.6e-11	2.71e-09
CotAD_53076	876	9867.67	3523.33	10030.4	3416.89	-1.55363	down	3.54e-19	1.11e-16
CotAD_18393	750	20110	8110.33	20493.7	7875.97	-1.37965	down	8.14e-08	3.84e-06
CotAD_45338	1344	13296.3	29770.7	13535.2	28859	1.09231	up	1.39e-10	1.25e-08
CotAD_18754	768	3050.67	7207.67	3099.89	6997.29	1.17458	up	1.24e-11	1.35e-09
CotAD_15267	1803	3529.33	1545.67	3591.41	1497.09	-1.26239	down	5.24e-08	2.62e-06
CotAD_31118	1317	2819.33	1157.67	2864.36	1118.21	-1.35703	down	2.34e-06	7.11e-05
CotAD_45594	1110	1732.33	572.667	1763.47	553.587	-1.67154	down	1.95e-10	1.7e-08
CotAD_36546	1485	1609.33	3669.33	1638.41	3560.44	1.11976	up	2.1e-10	1.82e-08
CotAD_16678	432	1463.67	256	1489.17	248.149	-2.58523	down	1.45e-31	1.12e-28
CotAD_33218	1296	14116	6705.33	14360.8	6494.41	-1.14487	down	3.32e-05	0.00067185
CotAD_01807	606	96.3333	723.667	98.0046	703.419	2.84346	up	1.32e-15	2.88e-13
CotAD_22057	2790	11687.7	5520.67	11911.1	5348.46	-1.15511	down	5.21e-10	4.2e-08
CotAD_29455	981	12196	5857	12423.5	5685.48	-1.12771	down	2.89e-06	8.45e-05
CotAD_62001	486	16144.7	7813	16449.8	7579.26	-1.11794	down	1.21e-10	1.1e-08
CotAD_69975	507	11814.3	5182.33	12027.1	5029.25	-1.25787	down	2.52e-13	3.67e-11
CotAD_68483	570	3193.33	1375.67	3253.03	1335.17	-1.28476	down	7.53e-06	0.000190757
CotAD_03278	1443	7605	18078.3	7740.67	17527.1	1.17906	up	5.46e-12	6.3e-10
CotAD_09680	1773	2455	1083.33	2500.05	1049.29	-1.25254	down	7.61e-08	3.61e-06
CotAD_72916	486	16002.7	7438.33	16296.2	7212.9	-1.17588	down	6.73e-12	7.64e-10
CotAD_34100	1350	11982.3	4801.33	12213	4649.31	-1.39333	down	6.88e-11	6.65e-09
CotAD_47020	522	20103.3	9520.67	20483.6	9244.92	-1.14774	down	3.75e-10	3.09e-08
CotAD_30235	1884	625	4810.33	629.529	4671.3	2.89148	up	9.54e-10	7.27e-08
CotAD_05235	540	2748.33	816.333	2793.31	788.669	-1.82449	down	2.51e-09	1.74e-07
CotAD_55850	873	517.333	1353.67	525.433	1312.62	1.32087	up	1.28e-12	1.65e-10
CotAD_05926	1485	918.667	2834.67	935.381	2750.29	1.55596	up	4.38e-18	1.25e-15
CotAD_66230	2190	475.667	1311.33	484.389	1270.58	1.39125	up	8.82e-14	1.41e-11
CotAD_76598	507	7749.33	3445.33	7894.33	3341.03	-1.24052	down	7.4e-13	1.01e-10
CotAD_09096	3279	5707	2725	5809.45	2637.23	-1.13938	down	5.37e-11	5.3e-09
CotAD_23018	1344	1913.67	425.667	1949.9	412.298	-2.24164	down	3.23e-08	1.68e-06
CotAD_23295	540	1187.33	319	1208.89	308.239	-1.97156	down	7.21e-09	4.49e-07
CotAD_53752	672	14027.3	4538	14271.2	4399.82	-1.69759	down	5.44e-20	1.85e-17
CotAD_34809	1803	4924.67	2373	5014.74	2298.05	-1.12577	down	1e-10	9.36e-09
CotAD_10390	1086	386	1029	392.8	997.685	1.34479	up	1.68e-12	2.1e-10
CotAD_35825	1194	4735.33	1136	4819.93	1100.94	-2.13027	down	5.14e-32	4.13e-29
CotAD_08442	867	1047	407	1064.26	393.423	-1.43569	down	2.84e-07	1.14e-05
CotAD_22378	339	1970.33	1016	2001.36	985.363	-1.02225	down	9.66e-09	5.83e-07
CotAD_48138	891	3788	10990.3	3846.16	10688.6	1.47459	up	3.58e-05	0.00071705
CotAD_07396	1359	1372	3917.33	1391.81	3795.87	1.44747	up	3.02e-16	7.13e-14
CotAD_35340	2598	50515.3	22920.3	51397.3	22248	-1.20802	down	1.29e-12	1.65e-10
CotAD_20713	846	22966.3	7577.67	23395.2	7336.95	-1.67296	down	5.85e-22	2.37e-19
CotAD_30531	699	144.667	1950.67	146.242	1894.83	3.69564	up	1.04e-38	1.21e-35
CotAD_43579	1446	344	1221.33	349.547	1183.45	1.75944	up	2.2e-19	7.1e-17
CotAD_06244	1113	9100.67	4322	9276.7	4190.33	-1.14655	down	1.96e-07	8.26e-06
CotAD_06967	2289	5130.33	2174.67	5230.44	2108.26	-1.31088	down	2.26e-08	1.24e-06
CotAD_54565	372	404.667	198.667	412.437	192.937	-1.09604	down	3.74e-06	0.000105695
CotAD_55200	2316	6515.67	16270	6616.97	15775.9	1.25348	up	3.11e-13	4.44e-11
CotAD_51412	2862	3121	1231	3182.12	1190.51	-1.41841	down	2.85e-06	8.35e-05
CotAD_36391	1992	3111.33	7636.67	3166.25	7410.64	1.22682	up	1.34e-12	1.71e-10
CotAD_36788	1908	257.667	598.667	263.446	579.337	1.1369	up	4.22e-05	0.000816677
CotAD_63641	1809	1524.33	5871.67	1550.23	5696.95	1.8777	up	4.06e-26	2.22e-23
CotAD_40334	1728	1877.67	4615.67	1906.45	4475.93	1.2313	up	5.68e-11	5.56e-09
CotAD_30233	1770	649	7318.33	655.408	7128.65	3.44316	up	5.58e-06	0.000147431
CotAD_03388	417	1082	4840.67	1097.29	4709.53	2.10164	up	1.12e-06	3.78e-05
CotAD_00696	741	12777.3	40188.3	12937	39012.8	1.59245	up	3.95e-11	4.04e-09
CotAD_37596	1944	1767	778.667	1799.81	753.282	-1.25659	down	4.91e-12	5.74e-10
CotAD_50146	474	947.667	338	964.212	327.651	-1.55719	down	7.46e-16	1.68e-13
CotAD_52108	417	1377	5089.33	1397.86	4949.67	1.82411	up	3.41e-07	1.35e-05
CotAD_09317	2856	2831.33	1084.33	2885.48	1048.8	-1.46007	down	1.13e-08	6.69e-07
CotAD_52915	822	16606	7105	16898.8	6902.98	-1.29163	down	5.38e-08	2.68e-06
CotAD_65716	1635	944	2316	958.986	2245.97	1.22776	up	7.66e-12	8.67e-10
CotAD_47857	867	777	359.333	789.943	347.751	-1.18369	down	3.08e-09	2.08e-07
CotAD_26937	465	4109.33	1396.33	4185.26	1352.82	-1.62935	down	3.68e-19	1.15e-16
CotAD_22111	684	1549	763.333	1579.09	738.934	-1.09558	down	7.96e-07	2.81e-05
CotAD_38449	957	9106.67	4093	9278.11	3963.41	-1.22709	down	3.83e-12	4.57e-10
CotAD_35552	1272	1001.33	394.667	1018.59	382.065	-1.41469	down	1.04e-07	4.76e-06
CotAD_42080	1338	2196.33	5465	2232.45	5301.95	1.2479	up	8.33e-13	1.12e-10
CotAD_40132	936	1048	3167	1063.07	3072.51	1.53118	up	1.25e-17	3.38e-15
CotAD_47544	801	5386	2412	5486.38	2337.73	-1.23075	down	9.77e-12	1.09e-09
CotAD_25968	1563	4648.33	9906.33	4722.69	9617.74	1.02609	up	6.47e-09	4.09e-07
CotAD_02961	333	1050	3096.67	1065.42	3005.77	1.49631	up	6.54e-17	1.64e-14
CotAD_21501	1368	1427	3694.67	1450.85	3585.04	1.30509	up	1.41e-13	2.13e-11
CotAD_28692	846	10676.3	4029.33	10874.4	3902	-1.47865	down	1.61e-17	4.3e-15
CotAD_75071	1350	6844.67	3565	6976.7	3451.4	-1.01536	down	8.55e-07	2.99e-05
CotAD_64203	537	8524.33	27445	8646.6	26576.6	1.61995	up	1.19e-07	5.36e-06
CotAD_20382	435	2503.33	1190.67	2552.66	1152.87	-1.14678	down	4.83e-06	0.000130316
CotAD_08392	453	102.667	597.333	104.386	578.857	2.47128	up	2.71e-29	1.81e-26
CotAD_40855	1704	6001.67	3123	6116.57	3027.94	-1.01438	down	2.7e-08	1.44e-06
CotAD_39749	1191	770.333	2422.67	783.383	2349.49	1.58456	up	9.86e-13	1.31e-10
CotAD_17657	822	623	1490.67	633.952	1444.29	1.18792	up	2.32e-09	1.62e-07
CotAD_34334	1284	1137.33	3510.67	1153.43	3407.8	1.56291	up	5.94e-15	1.16e-12
CotAD_46339	741	9603	28793.7	9713.4	27958.5	1.52524	up	9.77e-07	3.36e-05
CotAD_31661	1215	565	1422	575.363	1374.64	1.2565	up	3.51e-05	0.000704782
CotAD_26949	1233	2190.67	815.333	2232.65	789.25	-1.5002	down	4.95e-09	3.2e-07
CotAD_29689	1710	1911.33	4037.33	1943.05	3913.45	1.01012	up	6.92e-09	4.34e-07
CotAD_62916	870	500.333	1062.33	507.353	1031.78	1.02408	up	1.5e-05	0.000345712
CotAD_51876	1569	2679.67	14417.7	2723.86	13990.2	2.36069	up	5.6e-40	7.24e-37
CotAD_38652	2319	7467	3258.67	7615.38	3153.95	-1.27175	down	4.96e-06	0.000133317
CotAD_05489	945	3207	1108.67	3268.09	1073.73	-1.60582	down	4.82e-11	4.84e-09
CotAD_58021	276	832.333	241.667	845.395	233.868	-1.85393	down	1.35e-20	4.78e-18
CotAD_06448	1737	691.333	1590.33	702.445	1540.39	1.13284	up	5.19e-10	4.18e-08
CotAD_52334	1593	933.333	2358	947.253	2289.19	1.27302	up	1.47e-12	1.86e-10
CotAD_43509	1212	1540	798.333	1566.01	772.671	-1.01917	down	1.95e-08	1.08e-06
CotAD_60857	774	96	342	97.0801	331.253	1.77068	up	1.09e-11	1.21e-09
CotAD_10507	1134	1008.67	476.667	1025.82	461.077	-1.1537	down	9.55e-10	7.27e-08
CotAD_58244	1911	2978.67	459	3032.9	444.943	-2.76901	down	1e-48	1.86e-45
CotAD_72375	3009	2079	434.333	2108.69	420.116	-2.32749	down	4.69e-09	3.05e-07
CotAD_15335	2373	952	471	968.708	456.444	-1.08563	down	8.87e-09	5.41e-07
CotAD_32396	1356	1377	460.333	1403.25	445.069	-1.65667	down	2.56e-06	7.67e-05
CotAD_53572	1902	1314	2816	1338.09	2732.83	1.03022	up	4.74e-06	0.000128668
CotAD_13431	3249	1278.33	528.333	1303.68	511.6	-1.34951	down	1.78e-05	0.000399923
CotAD_27323	1011	4924	2325.67	5008.79	2259.62	-1.14838	down	3.41e-11	3.49e-09
CotAD_14056	1341	2359.67	507	2401.89	491.531	-2.28881	down	2.53e-24	1.23e-21
CotAD_67739	1017	5165	2275	5261.14	2207.89	-1.25271	down	9.93e-10	7.52e-08
CotAD_22884	540	732.667	1603.33	743.297	1554.29	1.06425	up	5.32e-09	3.4e-07
CotAD_76528	1017	5584.33	1540.33	5695.51	1493.33	-1.93129	down	1.72e-05	0.000388209
CotAD_66459	2784	1350.67	3851.33	1370.03	3734.65	1.44676	up	2.4e-09	1.67e-07
CotAD_41636	2283	1130.67	431.667	1151.23	417.938	-1.46181	down	1.14e-14	2.1e-12
CotAD_61631	903	52.6667	215.333	53.5167	209.121	1.96628	up	1.93e-13	2.86e-11
CotAD_12743	519	100.333	245.333	102.256	237.671	1.21678	up	4.12e-07	1.58e-05
CotAD_27641	1836	2201.33	6266.33	2239.79	6078.6	1.44037	up	1.24e-15	2.72e-13
CotAD_66378	2517	1501.33	7435	1524.46	7227.44	2.24518	up	1.26e-08	7.36e-07
CotAD_28890	2211	923.667	2184	940.433	2117.28	1.17082	up	6.11e-11	5.95e-09
CotAD_49857	1134	6590.33	3338.67	6718.49	3234.56	-1.05457	down	1.23e-06	4.11e-05
CotAD_19504	438	4623	1336.33	4709.75	1294.43	-1.86333	down	2.19e-09	1.54e-07
CotAD_02568	1239	2116	544.333	2152.73	527.317	-2.02942	down	1.14e-24	5.59e-22
CotAD_66730	1002	3805.33	978.667	3871.87	948.805	-2.02885	down	2.52e-29	1.7e-26
CotAD_33536	876	8626.67	2568.33	8772.27	2489.12	-1.81732	down	4.18e-25	2.09e-22
CotAD_03843	1245	414.333	1200.33	421.061	1163.42	1.46627	up	8.82e-15	1.67e-12
CotAD_00337	2319	26760.7	7692	27242.9	7466.16	-1.86744	down	3.39e-14	5.8e-12
CotAD_28859	2388	2042	5317.67	2071.11	5155.17	1.31561	up	5.76e-14	9.67e-12
CotAD_54563	522	113.667	292.333	115.607	283.508	1.29416	up	2.63e-08	1.41e-06
CotAD_67911	1533	3850.67	1469.33	3925.76	1426.75	-1.46024	down	3.96e-06	0.000110422
CotAD_18083	2337	2778.33	6678	2826.31	6471.87	1.19526	up	5.01e-12	5.85e-10
CotAD_12174	1551	612.667	1691.67	623.845	1639.16	1.3937	up	2.73e-14	4.75e-12
CotAD_10903	1158	1668.67	641.667	1697.62	623.844	-1.44426	down	7.46e-13	1.01e-10
CotAD_11540	345	346.333	863.333	352.658	838.219	1.24906	up	7.32e-08	3.5e-06
CotAD_51556	1350	1544	429	1567.99	414.92	-1.91801	down	2.2e-14	3.88e-12
CotAD_28784	768	827.333	2901.67	839.216	2813.07	1.74503	up	5.62e-22	2.29e-19
CotAD_33445	1737	713.667	1824.67	725.054	1768.92	1.28671	up	1.55e-12	1.94e-10
CotAD_08981	2307	263.333	616.333	267.538	597.066	1.15815	up	7.96e-09	4.92e-07
CotAD_28837	684	1263.33	532	1283.41	515.34	-1.31638	down	2.78e-11	2.89e-09
CotAD_32296	1368	277	1306	281.307	1268.19	2.17255	up	5.79e-26	3.1e-23
CotAD_52342	426	2045.67	807.667	2086.56	780.751	-1.41819	down	6.1e-06	0.000159282
CotAD_62807	1152	354	184.333	360.269	178.927	-1.0097	down	2.85e-06	8.37e-05
CotAD_66779	1344	1368.67	649.667	1393.74	628.142	-1.1498	down	4.43e-10	3.6e-08
CotAD_07327	1113	8389	3502.67	8548.77	3396.78	-1.33155	down	5.25e-11	5.2e-09
CotAD_17128	1380	3508.67	1586.33	3570.72	1536.36	-1.2167	down	4.65e-12	5.46e-10
CotAD_32360	1593	913.333	1945	928.369	1885.57	1.02223	up	1.25e-08	7.31e-07
CotAD_53814	1236	488.667	1058	496.061	1023.94	1.04554	up	2.5e-08	1.35e-06
CotAD_34078	1431	863	1826	879.05	1771.72	1.01113	up	1.86e-08	1.04e-06
CotAD_09328	1329	349.667	157.667	356.079	152.536	-1.22305	down	3.18e-05	0.000649412
CotAD_24341	1146	709.667	1821	719.906	1765.61	1.29429	up	1.28e-12	1.65e-10
CotAD_04014	624	1212	580	1232.07	561.361	-1.13409	down	9.31e-10	7.13e-08
CotAD_05931	1473	1279.33	2784.67	1301.92	2701	1.05285	up	2.5e-09	1.74e-07
CotAD_08276	333	327.333	1581	332.194	1534.08	2.20728	up	1.33e-30	9.45e-28
CotAD_57563	876	248.667	86.6667	253.299	84.0183	-1.59206	down	1.23e-06	4.11e-05
CotAD_17157	1032	954	2424.33	968.92	2354.46	1.28095	up	8e-08	3.78e-06
CotAD_67601	2487	1253	453.667	1275.22	439.936	-1.53538	down	1.68e-07	7.24e-06
CotAD_19756	1782	4104.33	1539	4184.93	1489.13	-1.49073	down	2.35e-08	1.28e-06
CotAD_50480	4359	958.667	2201	975.098	2129.35	1.1268	up	2.71e-10	2.3e-08
CotAD_40472	1050	1823.33	760	1856.61	737.603	-1.33175	down	1.62e-10	1.44e-08
CotAD_66164	6063	157.333	1318	160.266	1278.12	2.99549	up	8.77e-49	1.68e-45
CotAD_20600	1437	521.333	1259.33	527.813	1219.91	1.20867	up	1.28e-07	5.7e-06
CotAD_03286	1437	1152	604	1174.27	584.503	-1.00649	down	2.06e-05	0.000451432
CotAD_16059	1722	1490.67	3239.67	1513.28	3135.4	1.05097	up	3.24e-09	2.18e-07
CotAD_31564	1431	2762.33	1330.33	2810.76	1289.54	-1.1241	down	1.99e-10	1.73e-08
CotAD_60842	1329	789	2095	803.629	2032.6	1.33872	up	1.23e-13	1.87e-11
CotAD_30435	1182	4873.33	1151	4965.63	1114.65	-2.15539	down	8.26e-11	7.81e-09
CotAD_27093	558	68.3333	1156.67	69.1791	1121.85	4.0194	up	1.2e-12	1.55e-10
CotAD_42138	1659	3531	1262.33	3586.49	1224.64	-1.55021	down	4.43e-09	2.89e-07
CotAD_59970	1458	1771.33	585	1804.26	566.779	-1.67055	down	1.43e-19	4.75e-17
CotAD_05169	648	2259.67	365.667	2300.96	354.333	-2.69906	down	2.44e-45	3.92e-42
CotAD_34801	846	89.3333	344	90.7216	333.589	1.87855	up	1.32e-15	2.88e-13
CotAD_59900	1440	1102	2651	1121.49	2576.59	1.20005	up	6.43e-06	0.00016656
CotAD_32858	900	1097.33	2891	1112.57	2806.47	1.33485	up	1.76e-07	7.56e-06
CotAD_37997	429	528	1479.33	536.221	1434.32	1.41947	up	2.08e-14	3.67e-12
CotAD_63771	1356	731.333	1642	741.448	1589.74	1.10038	up	7.5e-09	4.66e-07
CotAD_09678	2538	4536	19168	4600.54	18566	2.01279	up	2.17e-30	1.5e-27
CotAD_05723	1989	1457.33	3077.33	1482.6	2983.35	1.00881	up	9.38e-09	5.7e-07
CotAD_43217	1761	1021.33	4275.67	1038.62	4154.55	2.00003	up	1.18e-06	3.95e-05
CotAD_08496	930	2445	5389	2486.01	5236.54	1.07478	up	1.85e-06	5.8e-05
CotAD_22963	240	449	984.667	455.778	954.563	1.06651	up	1.8e-08	1.01e-06
CotAD_74009	336	1730	750	1761.26	726.436	-1.2777	down	2.17e-12	2.66e-10
CotAD_12991	933	1004.33	2754	1022.43	2668.14	1.38384	up	2.38e-10	2.05e-08
CotAD_59572	231	301.667	665.333	306.067	645.525	1.07663	up	5.81e-08	2.85e-06
CotAD_19850	486	706.333	335.333	719.149	324.647	-1.14742	down	4.75e-09	3.08e-07
CotAD_51398	1329	548.667	187.667	558.882	181.549	-1.62219	down	7.24e-06	0.000184409
CotAD_62304	16308	982	2202	999.242	2132.42	1.09359	up	8.69e-10	6.69e-08
CotAD_70046	1317	1099	309	1116.9	298.42	-1.90408	down	9.26e-06	0.000228862
CotAD_23073	1014	6497.67	2592.67	6617.11	2514.79	-1.39576	down	1.09e-15	2.4e-13
CotAD_46795	2124	667.333	1603.67	677.345	1554.59	1.19857	up	5.87e-11	5.72e-09
CotAD_36744	1899	342	130	347.018	125.787	-1.46403	down	6.44e-06	0.00016663
CotAD_49386	567	299.667	1683	303.24	1629.1	2.42555	up	9.42e-32	7.38e-29
CotAD_12463	1206	437	2151.67	441.997	2086.36	2.23888	up	1.4e-32	1.14e-29
CotAD_51007	1569	222	727.667	225.901	706.329	1.64465	up	9.82e-11	9.21e-09
CotAD_34066	735	4449	1954.33	4526.55	1897.62	-1.25422	down	6.43e-13	8.85e-11
CotAD_54341	1626	654.333	251	665.131	243.269	-1.45109	down	4.76e-13	6.71e-11
CotAD_44863	1530	283.333	704.333	288.309	683.006	1.24428	up	3.25e-10	2.71e-08
CotAD_16726	855	353	1117	359.532	1084.06	1.59226	up	8.68e-17	2.15e-14
CotAD_15020	1395	6270.33	1985	6381.55	1921.35	-1.73179	down	9.1e-23	3.89e-20
CotAD_31226	786	453	2634	460.593	2554.94	2.47173	up	1.4e-39	1.7e-36
CotAD_29425	2982	3499.67	1427.67	3568.28	1383.72	-1.36668	down	7.66e-08	3.63e-06
CotAD_73166	1872	820.667	1986	835.155	1919.84	1.20087	up	1.8e-05	0.000403027
CotAD_57582	486	538	238	548.426	230.481	-1.25065	down	5.05e-07	1.88e-05
CotAD_59571	441	22	91.6667	22.3505	88.6038	1.98706	up	2.76e-08	1.47e-06
CotAD_52766	1257	972.667	246.333	988.263	238.881	-2.0486	down	3.6e-25	1.83e-22
CotAD_05170	399	658	3.66667	667.889	3.59477	-7.53756	down	9.18e-50	1.82e-46
CotAD_04025	2559	1945.33	969	1982.58	938.558	-1.07886	down	1.85e-07	7.89e-06
CotAD_01531	4359	684	1479	695.776	1432.21	1.04155	up	1.1e-08	6.52e-07
CotAD_26810	1464	546.667	1347.67	555.149	1308.77	1.23726	up	5.84e-11	5.71e-09
CotAD_21687	4464	57.3333	1196.67	58.2351	1168.52	4.32664	up	2.47e-05	0.000528855
CotAD_60514	1245	429.667	1038	436.325	1006.49	1.20585	up	2e-10	1.74e-08
CotAD_02326	1536	195.667	500.667	198.587	484.736	1.28743	up	7.3e-10	5.72e-08
CotAD_03624	723	258.333	95	262.209	92.1146	-1.50921	down	1.98e-09	1.41e-07
CotAD_18778	375	238.333	119.333	242.168	115.908	-1.06302	down	3.38e-05	0.000683596
CotAD_31067	1065	6784.33	2885.33	6898.35	2804.53	-1.29849	down	5.75e-14	9.67e-12
CotAD_58127	2877	1545.67	4745.67	1573.52	4607.23	1.54991	up	1.58e-18	4.66e-16
CotAD_03249	780	1600.67	6682.33	1620.32	6492.74	2.00255	up	6.29e-09	3.99e-07
CotAD_69440	1440	731.667	1650.33	745.306	1602.22	1.10417	up	4.62e-09	3e-07
CotAD_26955	384	168.667	462	170.646	448.555	1.39428	up	5.04e-06	0.000135121
CotAD_46061	867	3536.33	1795.33	3604.55	1741.38	-1.04959	down	1.89e-07	8.05e-06
CotAD_30608	780	2754.33	591	2801.81	574.541	-2.28588	down	3.36e-35	3.13e-32
CotAD_28954	1605	309.667	737	315.096	715.183	1.18252	up	1.7e-09	1.23e-07
CotAD_54947	1689	1562	4229	1588.14	4103.73	1.3696	up	7.44e-15	1.42e-12
CotAD_45643	1209	1421.67	722	1446.52	699.931	-1.0473	down	3.1e-07	1.24e-05
CotAD_40837	570	3576.67	1481.67	3638.23	1433.94	-1.34325	down	2.77e-14	4.81e-12
CotAD_26032	1827	1075	380	1095.92	368.043	-1.5742	down	3.94e-07	1.52e-05
CotAD_43445	339	202.333	70	206.066	67.8112	-1.60351	down	2.13e-07	8.89e-06
CotAD_56198	1908	4126	1067.67	4201.26	1032.63	-2.02451	down	2.99e-29	1.98e-26
CotAD_11064	444	132.333	308	134.474	298.763	1.15167	up	4.18e-07	1.6e-05
CotAD_37683	2040	1047.33	521	1065.33	503.818	-1.08033	down	8.33e-09	5.11e-07
CotAD_55658	549	1622.33	370.333	1648.59	358.758	-2.20015	down	5.96e-31	4.38e-28
CotAD_00660	987	1831.33	782	1865.93	756.492	-1.30249	down	1.82e-10	1.6e-08
CotAD_41662	663	379	837.667	384.639	812.556	1.07896	up	6.27e-06	0.00016332
CotAD_33515	1431	1038	2348.33	1054.75	2276.72	1.11005	up	4.97e-10	4.02e-08
CotAD_61082	2817	2622.67	1258.67	2673.06	1218.77	-1.13307	down	3.07e-08	1.61e-06
CotAD_63250	1134	1064.33	359.667	1084.28	348.352	-1.63812	down	8.13e-13	1.09e-10
CotAD_35733	942	891.333	396	904.508	384.073	-1.23575	down	1.11e-05	0.00026828
CotAD_42962	2379	1133.67	2489.33	1154.86	2412.3	1.06269	up	1.94e-09	1.39e-07
CotAD_63364	1974	159.667	385	162.603	372.008	1.19398	up	2.95e-05	0.000609669
CotAD_72332	3234	1261	3210	1281.38	3112.21	1.28025	up	1.9e-09	1.36e-07
CotAD_28807	2514	1873.67	614.667	1909.27	595.65	-1.68049	down	1.9e-17	5e-15
CotAD_07657	1158	682.667	169	695.769	164.337	-2.08195	down	5.44e-15	1.07e-12
CotAD_21946	14181	667.333	1628.33	680.851	1576.14	1.21099	up	3.28e-08	1.7e-06
CotAD_29816	921	0.666667	1437.67	0.687698	1392.86	10.984	up	5.65e-170	3.36e-165
CotAD_45061	1737	249.333	782	253.309	757.745	1.58082	up	2.09e-15	4.41e-13
CotAD_52104	576	55.6667	610.667	56.3668	591.593	3.39169	up	5.69e-47	9.96e-44
CotAD_50536	1059	62.3333	288.333	63.2489	280.189	2.14729	up	3.16e-14	5.42e-12
CotAD_40395	1719	1420.33	3553.33	1439.63	3440.1	1.25676	up	2.52e-09	1.74e-07
CotAD_67411	2799	635	1405.67	647.239	1362.82	1.07423	up	4.29e-09	2.81e-07
CotAD_59488	1059	1207.33	631.667	1230.34	612.301	-1.00675	down	4.98e-08	2.5e-06
CotAD_31349	1272	1082.67	3143	1098.99	3049.57	1.47243	up	1.93e-11	2.05e-09
CotAD_37238	1509	2512.33	1314.67	2558.77	1273.2	-1.00699	down	1.32e-08	7.64e-07
CotAD_11977	1053	503.333	198.667	511.856	192.615	-1.41002	down	1.26e-11	1.37e-09
CotAD_16269	1668	842.333	224	857.328	217.182	-1.98095	down	8.5e-08	3.98e-06
CotAD_72969	2976	3280.33	7754.67	3334.77	7521.42	1.17342	up	1.14e-11	1.25e-09
CotAD_07425	801	654.333	131.333	664.938	127.137	-2.38683	down	8.17e-08	3.84e-06
CotAD_58616	1305	801.667	1787.33	816.293	1733.9	1.08686	up	1.74e-09	1.26e-07
CotAD_52471	1242	456	112	463.629	108.727	-2.09226	down	4.32e-21	1.64e-18
CotAD_71331	1308	11156.3	5505.33	11364.6	5335.2	-1.09094	down	2.12e-10	1.83e-08
CotAD_28566	2265	79.6667	246	81.016	237.934	1.55428	up	3.45e-10	2.87e-08
CotAD_09465	255	2066.33	874.333	2106.3	847.041	-1.31421	down	1.26e-07	5.63e-06
CotAD_56759	1044	1717.67	696.667	1752.19	675.501	-1.37513	down	3.43e-05	0.000692227
CotAD_46687	2049	177.667	457.667	180.536	443.708	1.29733	up	1.01e-09	7.63e-08
CotAD_28676	1143	924	3122.67	940.342	3033.5	1.68973	up	4.61e-15	9.1e-13
CotAD_36688	4158	125.333	1530	128.013	1484.01	3.53513	up	8.45e-65	3.59e-61
CotAD_01891	2025	73.3333	396	74.7106	383.608	2.36025	up	2.8e-19	8.92e-17
CotAD_05578	999	787	1669.33	800.635	1620.57	1.01728	up	1.98e-08	1.09e-06
CotAD_12499	1458	954.667	395.667	972.688	383.105	-1.34423	down	4.52e-07	1.71e-05
CotAD_22970	1524	2279.67	536	2323.85	519.809	-2.16046	down	1.96e-16	4.71e-14
CotAD_38978	594	1079	7634	1097.71	7401.83	2.75339	up	3.06e-10	2.57e-08
CotAD_11370	1782	2506	879.333	2556.43	852.041	-1.58514	down	9.57e-07	3.3e-05
CotAD_64414	5052	726.667	1699.33	737.091	1649.82	1.16239	up	4.75e-06	0.00012873
CotAD_31971	795	1482.33	3984	1504.54	3865.68	1.3614	up	8.75e-08	4.09e-06
CotAD_06883	399	79	8.66667	80.6627	8.32912	-3.27566	down	1.23e-06	4.11e-05
CotAD_15926	474	1741.33	345	1772.1	333.888	-2.40803	down	2.92e-36	2.9e-33
CotAD_66160	4305	52.6667	355	53.7692	343.984	2.67749	up	5.32e-27	3.07e-24
CotAD_36665	1185	653	1382.67	663.427	1339.15	1.01331	up	3.22e-08	1.68e-06
CotAD_06446	990	4639.67	2363.67	4728.93	2292.61	-1.04453	down	4.72e-05	0.000897942
CotAD_12197	1173	1086.67	3086.33	1102.53	2989.57	1.43913	up	7.37e-16	1.67e-13
CotAD_75284	1893	655.333	1570.33	666.553	1521.36	1.19057	up	7.2e-11	6.91e-09
CotAD_44225	1596	938.667	2126.33	953.882	2060.71	1.11126	up	5.64e-10	4.53e-08
CotAD_33120	1713	77.3333	332.333	78.5165	321.663	2.03448	up	7.28e-15	1.4e-12
CotAD_42092	798	93	833	93.8467	810.764	3.1109	up	2.61e-08	1.4e-06
CotAD_08119	2037	4669	1489	4764.65	1439.4	-1.7269	down	7.42e-06	0.000188273
CotAD_67436	249	6399.33	2854.67	6526.82	2762.95	-1.24017	down	5.28e-05	0.000983397
CotAD_17543	1917	200	468.333	203.871	453.227	1.15258	up	1.28e-07	5.69e-06
CotAD_57855	990	427	975.667	433.175	945.907	1.12675	up	3.17e-09	2.14e-07
CotAD_07369	447	216	916	219.801	889.633	2.01701	up	8.65e-14	1.39e-11
CotAD_01692	855	650.333	1976.33	660.261	1917.17	1.53787	up	4.55e-17	1.16e-14
CotAD_62437	1530	1250	517.667	1274.73	502.006	-1.34442	down	2.74e-06	8.12e-05
CotAD_66675	2514	1408.67	471.667	1435.66	456.657	-1.65253	down	1.56e-13	2.34e-11
CotAD_34662	1545	899.667	440.667	915.072	427.007	-1.09963	down	6.97e-09	4.37e-07
CotAD_08799	1242	1153.33	2562.33	1170.71	2484.54	1.0856	up	1.05e-09	7.93e-08
CotAD_68028	981	112.333	291.667	114.342	283.302	1.30899	up	1.95e-08	1.08e-06
CotAD_53066	1434	353	980	357.056	948.452	1.40942	up	5.91e-06	0.000154998
CotAD_10332	2688	2192	978.333	2233.84	946.915	-1.23822	down	1.01e-05	0.000246341
CotAD_05647	1089	596	2087	607.144	2024.46	1.73743	up	3.85e-07	1.49e-05
CotAD_13418	261	665.667	243.667	678.406	236.451	-1.52061	down	3.66e-10	3.03e-08
CotAD_34876	381	7.66667	53	7.77601	51.3884	2.72434	up	2.8e-08	1.49e-06
CotAD_00434	1257	623	152.333	633.407	147.668	-2.10077	down	1.94e-23	8.82e-21
CotAD_07522	1389	1366	716.667	1392.17	694.695	-1.00289	down	8.1e-08	3.82e-06
CotAD_29605	1344	2369.33	1219.33	2415.04	1181.84	-1.03101	down	1.3e-06	4.29e-05
CotAD_29909	2163	5832.67	1845	5953.97	1784.85	-1.73805	down	2.18e-05	0.000475129
CotAD_22727	2601	890	2130.67	904.398	2066.31	1.19202	up	3.4e-11	3.49e-09
CotAD_16946	768	1194	2816.67	1210.28	2732.4	1.17482	up	9.99e-10	7.56e-08
CotAD_57424	1644	577.333	1625.33	586.037	1576.58	1.42774	up	1.05e-14	1.95e-12
CotAD_47678	963	222.333	609	226.046	591.507	1.38778	up	5.8e-08	2.85e-06
CotAD_30784	894	50	201	50.7991	194.447	1.9365	up	1.02e-12	1.34e-10
CotAD_38339	1104	532.667	210.333	541.841	203.72	-1.41128	down	8.38e-12	9.41e-10
CotAD_68036	1626	791.333	338	804.155	327.891	-1.29426	down	1.65e-07	7.15e-06
CotAD_70688	2100	22	150.667	22.3594	146	2.70701	up	4.56e-17	1.16e-14
CotAD_19591	465	3026.67	1031.67	3068.81	1000.39	-1.61711	down	2.35e-05	0.0005056
CotAD_37199	2829	582.333	3086.67	592.284	2993.82	2.33762	up	1.53e-12	1.93e-10
CotAD_12461	258	444.667	100	453.065	97.0578	-2.2228	down	3.05e-13	4.37e-11
CotAD_76519	669	275.333	90.6667	279.15	88.1312	-1.66332	down	2.81e-05	0.000586422
CotAD_33378	1932	817	416.333	832.858	403.062	-1.04707	down	1.88e-06	5.9e-05
CotAD_09320	2265	849.333	192.333	864.984	186.44	-2.21396	down	1.22e-27	7.16e-25
CotAD_48495	969	450.667	219	457.451	212.318	-1.10739	down	1.61e-05	0.000366581
CotAD_15901	1746	313.333	795	318.618	772.268	1.27727	up	3.03e-08	1.59e-06
CotAD_69868	1170	7207	3116.67	7338.04	3028.73	-1.27668	down	1.28e-11	1.39e-09
CotAD_58064	1131	383	1079.33	389.4	1046.01	1.42558	up	7.18e-14	1.16e-11
CotAD_57352	501	992	172.333	1009.57	166.814	-2.59743	down	4.82e-37	5.03e-34
CotAD_64787	1092	824.667	1809.67	838.254	1752.9	1.06429	up	3.6e-09	2.4e-07
CotAD_24250	1122	825.333	388.333	840.019	376.834	-1.15649	down	1.68e-09	1.23e-07
CotAD_30749	258	80.3333	10.6667	81.8102	10.3351	-2.98472	down	8.09e-09	4.99e-07
CotAD_68390	3183	1042	488	1062.22	472.621	-1.16833	down	3.47e-07	1.37e-05
CotAD_15004	2013	452.667	233.667	460.229	226.523	-1.02269	down	7.49e-07	2.66e-05
CotAD_21980	1809	831	2269	844.796	2206.41	1.38502	up	3.58e-05	0.000716587
CotAD_69930	1380	369.667	900.667	375.57	874.093	1.21871	up	2.43e-10	2.08e-08
CotAD_32482	1863	435	923.333	441.355	893.992	1.01832	up	8.44e-08	3.95e-06
CotAD_41922	399	1501	381.667	1529.96	369.494	-2.04987	down	4.87e-15	9.6e-13
CotAD_00698	2094	841	2373.67	854.087	2301.09	1.42986	up	2.28e-15	4.74e-13
CotAD_07567	2094	1932.67	638.667	1968.84	618.116	-1.6714	down	1.46e-08	8.42e-07
CotAD_04269	2508	688	1976	698.037	1916.03	1.45675	up	1.49e-15	3.18e-13
CotAD_00237	3039	682	1571	694.027	1523.4	1.13423	up	1.17e-07	5.27e-06
CotAD_69292	1440	336.333	1118	341.631	1086.08	1.66862	up	4.17e-07	1.6e-05
CotAD_61548	1389	315.667	137	320.961	132.951	-1.2715	down	1.58e-08	8.97e-07
CotAD_01969	1881	5672	2722	5778.87	2633.85	-1.13362	down	2.94e-06	8.59e-05
CotAD_34276	192	830.333	205.667	846.272	199.226	-2.08672	down	1.56e-08	8.88e-07
CotAD_26965	1524	1160.67	575	1183.45	557.276	-1.08653	down	1.27e-05	0.000299881
CotAD_33529	1410	451	977.667	459.217	947.969	1.04566	up	2.97e-08	1.56e-06
CotAD_59038	297	44	129.667	44.7293	125.558	1.48907	up	6.17e-07	2.25e-05
CotAD_64578	1104	177	608	179.71	588.023	1.7102	up	9.99e-14	1.57e-11
CotAD_03377	795	1834.67	783.667	1864.98	759.636	-1.29578	down	8.08e-13	1.09e-10
CotAD_60780	897	2209	944.667	2250.38	915.416	-1.29767	down	7.7e-11	7.33e-09
CotAD_27987	1506	456.667	1112.33	464.347	1078.98	1.2164	up	1.03e-10	9.61e-09
CotAD_12678	864	608.667	266.333	619.867	257.756	-1.26596	down	4.97e-07	1.86e-05
CotAD_10465	1545	519.333	1152.67	528.174	1118.12	1.08199	up	6.59e-09	4.15e-07
CotAD_71456	1536	704	324.667	717.541	314.545	-1.1898	down	2.56e-08	1.38e-06
CotAD_10956	585	130.667	21.6667	133.491	21.067	-2.66368	down	5.87e-06	0.000154116
CotAD_50808	1461	1269	3114.67	1289.64	3018.74	1.22698	up	4.09e-12	4.86e-10
CotAD_13642	5250	636	1416.33	646.308	1372.8	1.08683	up	3.22e-09	2.17e-07
CotAD_09587	855	372.333	978.333	378.463	949.363	1.32681	up	4.47e-12	5.27e-10
CotAD_54293	1446	1386.33	5719.67	1407.67	5554.17	1.98026	up	3.41e-20	1.18e-17
CotAD_36032	2094	1974.33	759.667	2009.89	735.077	-1.45115	down	1.49e-15	3.18e-13
CotAD_23732	816	918	368.667	934.995	357.35	-1.38762	down	6.09e-12	6.97e-10
CotAD_39684	1320	357.667	152.333	363.492	147.524	-1.30097	down	3.36e-09	2.25e-07
CotAD_02965	1539	222.333	632.667	226.25	614.324	1.44108	up	1.39e-12	1.77e-10
CotAD_12384	2172	79.3333	190	80.9197	183.798	1.18356	up	3.78e-06	0.000106431
CotAD_09063	3180	1328	603.333	1353.41	584.172	-1.21214	down	6.45e-10	5.13e-08
CotAD_45572	1305	312	810	317.595	786.304	1.3079	up	8.61e-10	6.65e-08
CotAD_35151	2121	92.6667	305.333	94.1937	295.516	1.64953	up	3.23e-12	3.88e-10
CotAD_61451	2547	935	442.333	952.392	428.192	-1.1533	down	1.32e-09	9.75e-08
CotAD_31749	624	1301.67	624	1324.77	604.743	-1.13135	down	8.18e-10	6.34e-08
CotAD_51586	2127	235	523	238.713	506.887	1.08639	up	1.16e-07	5.25e-06
CotAD_27099	3999	736.333	1548	748.098	1499.29	1.00299	up	3.44e-08	1.78e-06
CotAD_41281	297	16.6667	66.3333	16.8429	64.4136	1.93523	up	1.97e-06	6.17e-05
CotAD_65837	537	425	173.333	432.767	167.584	-1.36871	down	1.06e-07	4.82e-06
CotAD_62945	1344	431.333	988.667	438.806	959.431	1.12859	up	2.62e-09	1.8e-07
CotAD_30510	342	202.333	460.333	205.847	447.126	1.11911	up	9.88e-08	4.54e-06
CotAD_33524	1611	381.667	1454.67	388.01	1413.73	1.86534	up	9.51e-09	5.76e-07
CotAD_25308	2871	1695.67	772	1725.01	746.866	-1.20768	down	3.05e-11	3.16e-09
CotAD_07491	954	304.333	1425	307.039	1381.67	2.16992	up	4.39e-19	1.35e-16
CotAD_30706	753	839.667	426.667	852.947	413.791	-1.04355	down	4.09e-08	2.09e-06
CotAD_24717	3045	382.667	2162.33	388.073	2095.58	2.43295	up	1.28e-37	1.41e-34
CotAD_41463	1968	1590	560.667	1618.66	541.794	-1.57898	down	1.71e-17	4.55e-15
CotAD_42263	369	7.33333	62.3333	7.42471	60.5274	3.02718	up	1.68e-10	1.49e-08
CotAD_02396	1146	113.333	563.333	115.224	543.541	2.23794	up	9.88e-06	0.000242028
CotAD_15906	1257	84.3333	282	85.6446	272.934	1.67212	up	4.85e-12	5.67e-10
CotAD_28996	552	770.333	1768	781.257	1715.71	1.13494	up	1.16e-09	8.69e-08
CotAD_52592	1782	2151	893.333	2189.37	865.492	-1.33892	down	1.04e-13	1.61e-11
CotAD_14237	4875	320.667	784.333	325.584	761.055	1.22497	up	3.86e-10	3.18e-08
CotAD_22207	4818	693.667	1810.67	705.931	1757.09	1.31559	up	6.98e-10	5.48e-08
CotAD_16743	771	779.667	314.333	793.016	304.333	-1.3817	down	1.69e-12	2.1e-10
CotAD_61212	1590	226.667	715.333	229.802	693.459	1.59342	up	3.2e-15	6.54e-13
CotAD_00493	477	540.667	237	550.655	229.923	-1.26	down	6.69e-10	5.28e-08
CotAD_39301	2424	1840	868.667	1871.67	840.783	-1.15452	down	1.58e-10	1.41e-08
CotAD_23749	405	13.6667	224.333	13.8208	217.317	3.97489	up	6.34e-35	5.71e-32
CotAD_57667	2682	2427.67	1237.67	2472.85	1198.97	-1.04438	down	4.06e-09	2.67e-07
CotAD_08845	1869	162	605.667	164.143	587.056	1.83854	up	2.38e-18	6.99e-16
CotAD_74714	1638	1018.33	2164.67	1032.17	2098.07	1.02337	up	2.66e-08	1.42e-06
CotAD_73174	654	462.333	1241	469.575	1203.96	1.35836	up	4.8e-13	6.73e-11
CotAD_00345	570	2780	1082.33	2828.94	1048.85	-1.43145	down	1.07e-15	2.35e-13
CotAD_17868	879	484.333	1029.67	492.042	998.729	1.02131	up	5.73e-08	2.83e-06
CotAD_30703	1014	623	224.667	633.874	217.769	-1.5414	down	3.38e-14	5.79e-12
CotAD_63340	708	248.333	781.667	251.631	759.078	1.59294	up	2.69e-09	1.85e-07
CotAD_01546	1560	50.6667	0	51.1717	0.001	-15.6431	down	1.66e-05	0.000376435
CotAD_26703	270	43.6667	130.667	44.4727	126.413	1.50715	up	4.18e-07	1.6e-05
CotAD_41453	2757	166.667	62.6667	169.847	60.8092	-1.48187	down	4.37e-08	2.22e-06
CotAD_46754	495	221.333	82	225.482	79.6017	-1.50214	down	1.87e-09	1.35e-07
CotAD_04136	1458	285	1747	290.16	1699.52	2.5502	up	4.43e-05	0.000851967
CotAD_25043	1356	475.667	1014.67	482.987	984.022	1.02671	up	5.2e-08	2.6e-06
CotAD_55104	1764	803	373.333	817.791	361.668	-1.17707	down	1.12e-09	8.41e-08
CotAD_61479	594	410.333	134	418.394	129.546	-1.6914	down	2.37e-09	1.65e-07
CotAD_08330	975	229	512.333	232.88	497.172	1.09416	up	2.76e-06	8.16e-05
CotAD_71374	2142	490.333	1234.67	497.697	1196.04	1.26492	up	1.35e-11	1.46e-09
CotAD_22280	453	1826.67	6453.33	1853.42	6264.51	1.75702	up	2.97e-23	1.33e-20
CotAD_13021	2793	433.667	91.3333	441.896	88.1934	-2.32496	down	2.51e-15	5.18e-13
CotAD_53018	1896	320.667	139.667	325.569	135.409	-1.26563	down	2e-07	8.44e-06
CotAD_41646	561	1474	653	1501.54	632.772	-1.24669	down	1.19e-10	1.09e-08
CotAD_00978	4356	460.667	4302	465.916	4175.63	3.16385	up	9.99e-14	1.57e-11
CotAD_16824	1449	101.333	277.667	102.707	268.986	1.389	up	3.02e-07	1.21e-05
CotAD_37582	801	4535.33	1606.33	4615.51	1558.37	-1.56646	down	6.41e-19	1.94e-16
CotAD_52522	513	1554.33	782.667	1582.23	758.564	-1.06062	down	5.15e-09	3.3e-07
CotAD_58028	2250	1141.33	9104.33	1157.07	8839.73	2.93352	up	4.83e-18	1.36e-15
CotAD_53924	969	1192.33	2542	1210.55	2464.15	1.02543	up	1.1e-08	6.52e-07
CotAD_36004	702	71.6667	162.333	72.7912	157.287	1.11157	up	3.36e-05	0.000678419
CotAD_31800	981	115	250.333	117.017	243.04	1.05448	up	8.5e-06	0.000212067
CotAD_08898	1209	248.333	126.667	253.15	122.702	-1.04483	down	8.39e-06	0.000209831
CotAD_02589	2061	101	228.333	102.395	221.539	1.11342	up	5.28e-06	0.000140614
CotAD_08595	1533	15442	5742	15716.8	5562.11	-1.4986	down	4.42e-18	1.26e-15
CotAD_55615	645	76.3333	23	77.5183	22.3057	-1.79713	down	1.01e-06	3.45e-05
CotAD_16291	1053	503.333	165.333	512.549	160.135	-1.6784	down	2.66e-15	5.47e-13
CotAD_00250	189	965	225.333	983.506	218.166	-2.17251	down	2.82e-05	0.00058769
CotAD_74241	1449	358.333	831.667	363.605	806.427	1.14917	up	2.96e-09	2.01e-07
CotAD_73772	1098	678.333	199.333	689.62	192.983	-1.83733	down	4.06e-15	8.12e-13
CotAD_53880	510	2033.33	1065.33	2065.8	1032.06	-1.00117	down	1.9e-08	1.06e-06
CotAD_55651	1881	80	480.333	81.1303	465.591	2.52075	up	7.17e-28	4.31e-25
CotAD_14688	291	403	208	410.272	201.305	-1.0272	down	1.23e-06	4.1e-05
CotAD_58237	1014	137	36.3333	139.607	35.2866	-1.98418	down	2.35e-08	1.28e-06
CotAD_07929	17760	1716.67	8703.33	1742.03	8443.35	2.27705	up	5.37e-37	5.5e-34
CotAD_56556	912	1221	489.333	1239.91	474.4	-1.38606	down	5.38e-12	6.22e-10
CotAD_48188	798	628.333	320.667	639.421	310.984	-1.03993	down	1.73e-06	5.48e-05
CotAD_52405	603	170	418.667	173.174	406.032	1.22937	up	9.74e-09	5.87e-07
CotAD_03903	873	104.667	268	106.146	260.114	1.29309	up	5.74e-08	2.83e-06
CotAD_06510	735	372.667	877	377.934	850.978	1.17099	up	1.66e-08	9.34e-07
CotAD_76265	2310	1021.33	2608.33	1039.52	2528.9	1.28259	up	6.33e-13	8.73e-11
CotAD_63418	477	1539.33	786.333	1566.1	762.42	-1.03852	down	1.01e-08	6.05e-07
CotAD_61353	708	288.333	876.333	292.695	851.566	1.54072	up	9.38e-10	7.17e-08
CotAD_14719	1458	11.3333	1094	11.5932	1065.05	6.5215	up	2.14e-16	5.12e-14
CotAD_68578	1992	426.333	903	433.923	876.925	1.01501	up	9.71e-08	4.47e-06
CotAD_56155	840	316.333	913.333	321.527	886.91	1.46385	up	1.04e-12	1.36e-10
CotAD_55856	2985	1891.33	4078.33	1924.06	3956.92	1.04022	up	2.51e-09	1.74e-07
CotAD_02312	3000	1027	424.667	1047.69	411.199	-1.3493	down	1.79e-05	0.000402358
CotAD_16854	888	557.667	102.333	566.295	98.93	-2.51707	down	2.81e-09	1.92e-07
CotAD_55284	417	803	207.333	818.4	201.1	-2.02489	down	1.85e-08	1.03e-06
CotAD_01635	1368	88.3333	317.333	89.727	308.67	1.78245	up	4.99e-07	1.86e-05
CotAD_01174	2634	505.333	1100.33	513.15	1067.2	1.05638	up	1.74e-08	9.76e-07
CotAD_02688	2457	1450.67	3767	1475.72	3659.32	1.31015	up	1.01e-05	0.000247342
CotAD_35683	1620	695	265.333	707.255	256.834	-1.4614	down	2.44e-13	3.56e-11
CotAD_36537	1560	319	1164	323.537	1127.75	1.80144	up	1.05e-20	3.8e-18
CotAD_66617	1254	488	232.667	497.536	225.134	-1.14402	down	8.66e-06	0.000215459
CotAD_25702	2559	1276.33	3046	1293.57	2954.78	1.19169	up	1.57e-10	1.41e-08
CotAD_59625	393	65.6667	205	66.8775	198.982	1.57305	up	3.6e-06	0.000102101
CotAD_53819	2970	1585.67	3365	1613.51	3263.79	1.01634	up	6.67e-09	4.2e-07
CotAD_46388	1446	977.667	2359.67	994.042	2292.46	1.20551	up	8.28e-08	3.89e-06
CotAD_64026	846	2191.33	1149	2230.44	1113.5	-1.00223	down	1.75e-08	9.84e-07
CotAD_64084	735	442.667	142.667	451.443	137.476	-1.71536	down	1.1e-05	0.000265382
CotAD_35952	1389	452.667	199.333	460.165	193.213	-1.25196	down	2.39e-09	1.66e-07
CotAD_27239	5151	382.333	944.333	389.076	915.761	1.23492	up	1.76e-07	7.55e-06
CotAD_60392	423	4174.33	2177.67	4243.54	2115.49	-1.00428	down	6.55e-09	4.13e-07
CotAD_25401	1065	5332	1832.33	5425.19	1780.81	-1.60714	down	5.47e-20	1.85e-17
CotAD_66168	5067	79.6667	1003.33	81.3415	972.047	3.57896	up	2.98e-59	8.45e-56
CotAD_46493	1926	718.667	5104.67	727.032	4969.72	2.77307	up	2.72e-05	0.000571439
CotAD_47410	1128	425.333	985.667	431.84	956.151	1.14674	up	8e-09	4.94e-07
CotAD_10167	1440	3855.33	1802	3931.69	1748.52	-1.16901	down	2.48e-05	0.000529851
CotAD_06772	972	152.667	410	154.814	398.277	1.36324	up	1.65e-07	7.15e-06
CotAD_58914	3495	182.333	523.333	185.836	506.77	1.4473	up	4.19e-12	4.96e-10
CotAD_36393	2907	368	889.667	373.551	862.945	1.20796	up	3.67e-10	3.04e-08
CotAD_65352	1380	182	397	184.863	385.024	1.0585	up	8.27e-07	2.9e-05
CotAD_36686	363	29	240.333	29.5321	234.045	2.98643	up	5.93e-07	2.17e-05
CotAD_07153	1068	96	27	97.4112	26.1435	-1.89764	down	2.49e-08	1.35e-06
CotAD_71643	4125	668.333	1850.33	679.996	1797.37	1.40229	up	1.19e-06	4e-05
CotAD_60609	1452	1.33333	237	1.3754	230.295	7.38749	up	5.02e-26	2.72e-23
CotAD_65011	912	1222.33	552.333	1240.35	535.848	-1.21085	down	8.15e-06	0.000204322
CotAD_20274	795	1120	6495	1133.22	6306.67	2.47644	up	2.3e-10	1.99e-08
CotAD_37178	1803	160.333	451.333	162.553	437.389	1.42801	up	3.24e-11	3.34e-09
CotAD_15847	1596	34	290.333	34.6016	281.807	3.02579	up	4.58e-28	2.78e-25
CotAD_30574	813	361.333	1410.33	366.061	1369.37	1.90335	up	8.41e-18	2.34e-15
CotAD_19033	972	242	694.333	246.508	672.706	1.44834	up	4.79e-13	6.73e-11
CotAD_18782	567	1144	451.333	1164.71	437.605	-1.41227	down	6.55e-14	1.08e-11
CotAD_46685	1203	396.667	1103.67	402.885	1071.61	1.41134	up	1.84e-13	2.72e-11
CotAD_04495	1422	189	547	192.198	529.931	1.46321	up	2.02e-12	2.49e-10
CotAD_70363	270	252.667	96.3333	257.449	93.898	-1.45512	down	8.34e-07	2.92e-05
CotAD_66485	1707	2488.67	1003.33	2535.91	972.996	-1.382	down	1.19e-05	0.000283312
CotAD_60750	14547	344.333	2931.67	350.117	2838.85	3.0194	up	9.27e-56	2.12e-52
CotAD_71677	336	932	428.667	949.59	415.758	-1.19156	down	3.72e-10	3.07e-08
CotAD_66204	2571	443.333	940.333	451.121	911.41	1.01458	up	8.18e-08	3.84e-06
CotAD_59439	3972	643.667	1416.33	654.361	1374.24	1.07047	up	5.53e-09	3.53e-07
CotAD_31462	1488	235.667	764.667	240.193	740.938	1.62516	up	4.1e-16	9.56e-14
CotAD_05409	1128	522.333	253.667	531.921	245.824	-1.11359	down	4.55e-08	2.3e-06
CotAD_71665	1449	820	2259	832.247	2196.11	1.39986	up	2.57e-06	7.69e-05
CotAD_57043	894	615	2817.67	627.273	2737.65	2.12577	up	1.82e-14	3.26e-12
CotAD_69205	1368	241.667	872	245.235	844.511	1.78395	up	3.03e-19	9.59e-17
CotAD_38391	999	189.667	86	193.1	83.266	-1.21355	down	3.07e-06	8.91e-05
CotAD_42872	1386	356.333	946.667	361.243	918.656	1.34655	up	3e-10	2.52e-08
CotAD_01418	393	51	140	51.7914	135.731	1.38996	up	1.48e-06	4.77e-05
CotAD_03986	867	383.667	118.333	390.708	114.687	-1.76839	down	3.52e-15	7.1e-13
CotAD_64832	612	1227	621	1249.72	600.181	-1.05813	down	2.19e-06	6.72e-05
CotAD_67005	2379	131.333	282.333	133.532	274.32	1.03867	up	6.52e-06	0.000168337
CotAD_51283	2223	518	2065	525.97	2003.2	1.92926	up	2.8e-25	1.45e-22
CotAD_17567	645	174.333	375.333	177.213	363.985	1.0384	up	3.72e-05	0.00074025
CotAD_40613	1821	2603.67	10007	2636.04	9679.26	1.87653	up	9.28e-10	7.12e-08
CotAD_73917	3168	21.6667	181.667	21.9473	176.067	3.00401	up	3.7e-21	1.42e-18
CotAD_19615	294	1358.33	153.667	1385.73	149.125	-3.21605	down	6.65e-15	1.29e-12
CotAD_08061	849	60.6667	160.667	61.6448	155.62	1.33597	up	2.37e-05	0.000509278
CotAD_72338	2466	159	340	161.879	329.629	1.02593	up	3.15e-06	9.09e-05
CotAD_25090	1221	314	155.333	319.9	150.55	-1.08738	down	1.07e-06	3.64e-05
CotAD_51473	1083	1057.33	535.667	1076.07	518.42	-1.05358	down	1.78e-08	9.99e-07
CotAD_24833	2025	493.333	1443.67	500.619	1401.43	1.48511	up	2.63e-13	3.81e-11
CotAD_40125	954	162	59	164.8	57.2666	-1.52495	down	2.53e-08	1.37e-06
CotAD_52547	1032	1322	3298.67	1344.02	3200.04	1.25153	up	3.08e-09	2.08e-07
CotAD_29042	1062	42.6667	175.667	43.3744	171.018	1.97923	up	2.79e-05	0.000582853
CotAD_45311	780	3105.67	16886.3	3144.7	16415.5	2.38406	up	2.11e-09	1.5e-07
CotAD_20689	2325	192.333	453.667	196.161	440.047	1.16562	up	2.89e-08	1.52e-06
CotAD_05651	969	836.667	323.667	852.935	313.273	-1.44502	down	4.5e-06	0.000123125
CotAD_22634	300	330.333	1031	334.49	1002.46	1.58352	up	1.11e-05	0.000266927
CotAD_20635	840	419.667	979.667	425.869	950.225	1.15786	up	1.21e-09	9e-08
CotAD_08605	414	671.333	233	683.192	225.887	-1.59669	down	2.15e-12	2.64e-10
CotAD_74348	2817	449.667	1028	458.196	996.175	1.12043	up	2.57e-09	1.77e-07
CotAD_59746	1326	1493	534.667	1523.07	518.019	-1.55591	down	6.51e-06	0.000168237
CotAD_59914	1338	924.333	261.333	938.995	253.365	-1.8899	down	8.47e-22	3.38e-19
CotAD_75398	333	2790.67	855.667	2840.87	829.383	-1.77622	down	9.09e-23	3.89e-20
CotAD_41845	1164	73	166	74.4177	160.86	1.11209	up	2.72e-05	0.000571491
CotAD_38256	981	83.3333	204.667	84.5049	197.903	1.22768	up	2.06e-06	6.39e-05
CotAD_14417	1041	1078.33	515.667	1098.49	499.585	-1.13672	down	1.3e-09	9.65e-08
CotAD_46910	1521	738.667	2641.33	748.972	2565.79	1.77642	up	2.33e-13	3.42e-11
CotAD_35068	2310	221.333	100.667	225.674	97.4315	-1.21178	down	6.44e-06	0.000166702
CotAD_39767	498	1009.33	393.333	1027.38	381.599	-1.42884	down	6.53e-14	1.08e-11
CotAD_70116	549	624	269.667	634.133	260.121	-1.2856	down	5.87e-07	2.15e-05
CotAD_38525	255	191	428.667	193.798	415.62	1.10071	up	2.24e-07	9.3e-06
CotAD_33443	657	2708.33	1298	2760.5	1258.56	-1.13316	down	1.84e-05	0.0004121
CotAD_59099	249	81.3333	10	82.6425	9.59696	-3.10623	down	9.61e-14	1.52e-11
CotAD_43281	603	1782	649.333	1815.91	629.388	-1.52868	down	5.52e-13	7.72e-11
CotAD_48817	5664	160.333	512	163.384	495.293	1.60002	up	3.85e-09	2.54e-07
CotAD_17042	1380	310.333	682	315.921	661.349	1.06585	up	5.04e-07	1.88e-05
CotAD_70834	1068	4433.33	1897	4504.59	1844.52	-1.28815	down	1.47e-13	2.22e-11
CotAD_21339	867	243.667	973.333	248.321	945.703	1.92918	up	2.39e-10	2.05e-08
CotAD_65380	189	524.667	115	534.39	111.367	-2.26258	down	2.49e-08	1.35e-06
CotAD_00136	180	173.333	70.6667	176.255	68.6721	-1.35987	down	2.49e-07	1.02e-05
CotAD_44077	510	313	135.667	318.123	131.204	-1.27778	down	1.61e-08	9.12e-07
CotAD_59604	1071	136.333	418	138.678	406.225	1.55054	up	1.3e-06	4.29e-05
CotAD_00504	798	537.333	279.667	546.579	271.323	-1.01042	down	4.99e-07	1.86e-05
CotAD_35313	378	801	391.333	814.389	380.029	-1.09961	down	9.5e-09	5.76e-07
CotAD_56251	3330	1403.33	2987.33	1427.33	2894.38	1.01993	up	6.65e-09	4.18e-07
CotAD_31422	2157	3188.67	1606	3249.56	1552.22	-1.06591	down	1.43e-06	4.64e-05
CotAD_36141	1764	182	1021.67	185.11	991.589	2.42136	up	1.68e-09	1.22e-07
CotAD_02392	1758	949.667	4029.33	964.907	3922.12	2.02317	up	1.84e-05	0.000412907
CotAD_11162	2028	31	331.333	31.5308	321.129	3.34832	up	2.03e-35	1.92e-32
CotAD_17788	855	60.3333	195	61.2235	189.551	1.63043	up	6.33e-07	2.29e-05
CotAD_71044	2424	1497.67	744	1525.17	720.13	-1.08264	down	1.8e-08	1.01e-06
CotAD_10630	2604	236	610.667	239.395	591.96	1.30611	up	1.3e-10	1.18e-08
CotAD_62804	1266	217	502.667	220.708	487.973	1.14466	up	3.24e-08	1.68e-06
CotAD_71950	1617	658.333	1516.67	666.543	1470.69	1.14172	up	6.24e-07	2.27e-05
CotAD_06850	2205	3056	1523	3110.46	1473.6	-1.07778	down	9.7e-10	7.37e-08
CotAD_05991	2139	1356.33	652.333	1378.08	632.261	-1.12407	down	6.03e-08	2.94e-06
CotAD_18588	2481	740.667	284.667	753.196	275.961	-1.44856	down	2.18e-13	3.21e-11
CotAD_55915	705	13	64	13.2406	61.9532	2.22621	up	1.63e-07	7.06e-06
CotAD_40533	2463	19	144	19.2595	139.373	2.85531	up	9.92e-18	2.73e-15
CotAD_53425	888	568.333	91.6667	576.801	88.636	-2.70211	down	5.34e-07	1.97e-05
CotAD_55916	1110	182.333	409.333	185.576	396.944	1.09692	up	2.78e-07	1.12e-05
CotAD_11810	891	112.667	448.333	114.145	435.032	1.93025	up	2.72e-10	2.3e-08
CotAD_56225	1062	758	255.333	772.224	248.043	-1.63843	down	1.78e-10	1.57e-08
CotAD_02212	885	148.333	329.667	150.666	319.434	1.08417	up	1.17e-06	3.92e-05
CotAD_42731	963	344	173.667	349.721	168.397	-1.05434	down	1.26e-06	4.2e-05
CotAD_15186	876	1284.67	532.333	1309.53	515.665	-1.34455	down	1.69e-08	9.51e-07
CotAD_54268	1569	126.333	53.6667	128.269	52.0927	-1.30002	down	6.98e-06	0.000179025
CotAD_04417	297	2060.67	5391.67	2090.72	5220.91	1.3203	up	8.25e-07	2.89e-05
CotAD_34839	1641	411	864	417.642	837.82	1.00437	up	1.5e-07	6.56e-06
CotAD_56174	1050	2695	826	2745.25	800.374	-1.77819	down	1.78e-09	1.29e-07
CotAD_46035	1446	319	711.667	324.552	690.856	1.08994	up	2.82e-08	1.5e-06
CotAD_40438	1113	93.6667	628.333	95.2385	610.3	2.6799	up	1.37e-16	3.32e-14
CotAD_02848	1824	98.6667	357	100.784	346.251	1.78055	up	1.07e-14	1.98e-12
CotAD_34653	813	111	279.667	113.074	271.172	1.26194	up	6.88e-08	3.31e-06
CotAD_06415	3162	433.667	1053	439.63	1021.63	1.21651	up	1.49e-10	1.34e-08
CotAD_27928	591	234	562.667	238.014	545.748	1.19719	up	4.3e-09	2.82e-07
CotAD_44091	1797	993.667	388.667	1011.45	376.693	-1.42496	down	2.41e-09	1.67e-07
CotAD_33920	1431	293.667	670	297.792	649.008	1.12393	up	1.5e-08	8.65e-07
CotAD_11004	1239	1047.33	543.333	1066.93	527.071	-1.01739	down	4.99e-08	2.5e-06
CotAD_18178	423	880	196	896.642	190.169	-2.23725	down	1.76e-16	4.26e-14
CotAD_11277	1431	193.667	466.333	196.254	452.144	1.20406	up	1.17e-08	6.93e-07
CotAD_13093	2373	163	358.667	165.776	348.233	1.07082	up	1.02e-06	3.5e-05
CotAD_66790	339	863.333	310	877.972	300.28	-1.54786	down	2.1e-15	4.41e-13
CotAD_62748	768	559	61.3333	569.665	59.5808	-3.25719	down	6.85e-34	5.9e-31
CotAD_04171	291	204.667	103	208.119	99.7838	-1.06054	down	1.59e-05	0.000364369
CotAD_60875	1455	312.667	658.333	317.933	638.196	1.00527	up	3.45e-07	1.36e-05
CotAD_55928	2430	104.667	248	106.245	240.101	1.17625	up	9.34e-07	3.23e-05
CotAD_16617	1719	935	2112	950.641	2047.88	1.10716	up	6.57e-10	5.2e-08
CotAD_43630	1614	257.333	132.667	262.131	128.903	-1.02401	down	9.35e-06	0.000230973
CotAD_69638	2007	254	584.333	258.922	565.755	1.12766	up	2.01e-08	1.11e-06
CotAD_49477	267	8.66667	46.6667	8.8461	45.2202	2.35385	up	1.99e-06	6.2e-05
CotAD_55521	933	70	233.667	70.844	226.224	1.67503	up	4.97e-11	4.96e-09
CotAD_42280	195	1124	531.667	1143.22	515.968	-1.14775	down	6.88e-10	5.42e-08
CotAD_05544	864	76	428	77.1297	414.902	2.42741	up	3.47e-25	1.78e-22
CotAD_05074	3735	807	359.667	821.89	347.965	-1.24	down	1.64e-10	1.46e-08
CotAD_25229	1239	604.667	185.333	614.477	179.807	-1.77291	down	1.02e-17	2.8e-15
CotAD_31568	2412	299.667	827	304.51	800.87	1.39508	up	1e-12	1.33e-10
CotAD_34165	708	943	463.667	961.749	450.073	-1.0955	down	3.8e-05	0.000751856
CotAD_63501	843	85.3333	186.333	86.6573	180.568	1.05915	up	3.58e-05	0.000716655
CotAD_68620	1422	219.667	965.667	223.27	938.542	2.07163	up	7.14e-11	6.87e-09
CotAD_10158	528	430.333	201.333	437.86	195.279	-1.16493	down	3.09e-08	1.62e-06
CotAD_48101	579	160.667	446.667	163.471	432.71	1.40436	up	5.84e-11	5.71e-09
CotAD_53424	1410	102	388	103.575	376.273	1.86111	up	3.92e-16	9.18e-14
CotAD_03065	1335	819.667	329.333	833.907	319.099	-1.38588	down	1.05e-12	1.38e-10
CotAD_12819	1245	5.33333	440.667	5.37568	427.481	6.31327	up	8.63e-79	5.7e-75
CotAD_73136	333	1086	515	1103.13	498.892	-1.14481	down	8.68e-10	6.69e-08
CotAD_05683	1824	232.667	516	236.666	500.683	1.08105	up	1.39e-07	6.13e-06
CotAD_47863	303	3095.67	759.667	3153.54	737.053	-2.09713	down	8.24e-27	4.67e-24
CotAD_57791	774	876	375.333	892.187	363.971	-1.29352	down	1.73e-11	1.85e-09
CotAD_27135	2832	82	226.667	83.282	219.633	1.39902	up	2.25e-08	1.23e-06
CotAD_45102	2793	309.667	651.333	314.48	630.974	1.00461	up	3.74e-07	1.45e-05
CotAD_60269	1095	79	264.333	79.9675	256.227	1.67994	up	1.03e-11	1.15e-09
CotAD_07375	1365	352.333	948.333	356.694	919.596	1.36631	up	9.33e-11	8.78e-09
CotAD_23640	1554	141.667	332.333	144.225	322.596	1.16141	up	2.08e-07	8.71e-06
CotAD_15665	594	1273.33	660	1296.78	639.775	-1.0193	down	2.94e-08	1.55e-06
CotAD_71558	939	218.333	604	220.569	585.209	1.40772	up	3.19e-06	9.18e-05
CotAD_23706	999	57.3333	218.333	58.3624	211.865	1.86004	up	9.65e-07	3.33e-05
CotAD_00599	843	91.6667	198.667	93.2837	192.657	1.04634	up	3.05e-05	0.000627046
CotAD_16060	2049	821.333	2197.33	832.986	2130.9	1.3551	up	6.95e-14	1.13e-11
CotAD_65540	1506	293.667	816	298.102	793.289	1.41204	up	8.14e-07	2.87e-05
CotAD_19616	654	1705	623.333	1736.06	604.234	-1.52264	down	1.16e-16	2.85e-14
CotAD_39956	1821	1074.33	5694	1089.74	5506.83	2.33724	up	1.12e-13	1.72e-11
CotAD_52640	405	100.333	28.6667	102.039	27.8681	-1.87243	down	1.95e-08	1.08e-06
CotAD_70800	843	151	324.667	153.577	314.329	1.03331	up	3.35e-06	9.57e-05
CotAD_24152	1167	310	1087.67	314.65	1055.16	1.74564	up	2.16e-19	7.02e-17
CotAD_20206	1089	647.667	96	660.136	92.9055	-2.82893	down	1.06e-23	4.93e-21
CotAD_26359	3237	361.667	977	366.845	949.226	1.37158	up	6.58e-06	0.000169709
CotAD_36904	1968	1757	721.333	1788.36	696.676	-1.36007	down	1.01e-13	1.57e-11
CotAD_07429	1452	384.667	1119.33	391.942	1087.51	1.47232	up	3.22e-07	1.28e-05
CotAD_40396	2109	682	2571	693.148	2493.2	1.84676	up	4.91e-24	2.35e-21
CotAD_44683	1542	12.6667	97	12.9759	93.9869	2.85662	up	1.15e-13	1.76e-11
CotAD_02433	1065	162.667	732	164.26	710.966	2.1138	up	3.53e-12	4.22e-10
CotAD_60575	1992	43.6667	425.333	44.2884	413.892	3.22425	up	4.68e-11	4.71e-09
CotAD_52441	1044	348.333	732.333	353.593	709.625	1.00496	up	2.54e-07	1.03e-05
CotAD_49343	1161	222.667	1080.33	226.144	1046.38	2.21009	up	1.1e-13	1.69e-11
CotAD_48996	504	856.333	316	872.417	306.333	-1.50991	down	1.26e-09	9.35e-08
CotAD_32638	3567	231	508.667	234.933	492.516	1.06792	up	1.93e-07	8.16e-06
CotAD_40655	528	304.333	649.333	308.554	629.671	1.02907	up	2.23e-07	9.29e-06
CotAD_07889	1545	522.667	221	531.16	214.51	-1.3081	down	1.84e-10	1.62e-08
CotAD_02788	2037	1205.67	602.333	1226.94	582.833	-1.07391	down	6.72e-09	4.22e-07
CotAD_03710	1347	758.667	1960.67	769.606	1905.82	1.30822	up	3.22e-05	0.000656174
CotAD_26343	417	259	71	263.805	68.8377	-1.9382	down	7.65e-10	5.96e-08
CotAD_43570	1356	453.333	1578	458.656	1531.96	1.73989	up	2.7e-12	3.28e-10
CotAD_04714	2442	655.667	302.667	667.321	292.683	-1.18904	down	2.22e-06	6.79e-05
CotAD_11690	3495	294.333	699.667	300.127	677.826	1.17534	up	2.28e-09	1.6e-07
CotAD_66479	1053	1795.67	248.667	1828.21	241.336	-2.92132	down	4.39e-28	2.69e-25
CotAD_29839	1314	1019.67	408.333	1035.82	395.126	-1.39038	down	5.1e-11	5.08e-09
CotAD_31239	4077	244	536	248.621	519.019	1.06184	up	1.75e-05	0.00039381
CotAD_44464	1713	392.667	960.667	398.955	933.776	1.22685	up	1.36e-05	0.000317266
CotAD_22809	795	14	52	14.178	50.3736	1.82901	up	3.91e-05	0.000770479
CotAD_39471	1242	354.667	929.333	359.893	899.962	1.3223	up	6.73e-12	7.64e-10
CotAD_31938	399	1092	233.667	1114.3	226.215	-2.30037	down	1.23e-07	5.53e-06
CotAD_35066	1479	356	113.333	362.233	109.981	-1.71966	down	4.31e-05	0.000832475
CotAD_09197	513	181	483	184.053	467.96	1.34626	up	1.7e-10	1.51e-08
CotAD_43160	1809	302.333	691	307.521	670.808	1.12522	up	1.63e-06	5.21e-05
CotAD_47801	2982	425.333	896	432.079	869.006	1.00807	up	1.24e-07	5.55e-06
CotAD_20273	615	140	293.333	141.983	284.449	1.00245	up	1.1e-05	0.000266361
CotAD_55813	714	387	168.333	393.843	163.116	-1.27172	down	4.16e-09	2.73e-07
CotAD_48575	1374	399.333	1066.67	404.833	1035.32	1.35468	up	1.07e-08	6.39e-07
CotAD_09563	2142	69.6667	159	70.6879	153.967	1.12309	up	3.22e-05	0.000656174
CotAD_41537	1440	1022	2372.33	1040.48	2305.11	1.14759	up	5.67e-08	2.8e-06
CotAD_08926	1026	635.667	42.3333	646.814	40.9298	-3.98213	down	1.15e-60	3.8e-57
CotAD_06676	4278	439.333	1073.33	446.241	1039.28	1.21969	up	1.04e-10	9.64e-09
CotAD_48127	840	232.667	494.333	236.327	478.963	1.01913	up	7.51e-07	2.67e-05
CotAD_69191	987	2140	1002.67	2179.43	972.277	-1.16451	down	7.69e-11	7.33e-09
CotAD_73179	1350	522.333	2024.67	530.425	1965.61	1.88976	up	4.6e-18	1.3e-15
CotAD_20095	3123	722.333	1583	734.567	1538.03	1.06612	up	2.35e-06	7.12e-05
CotAD_53083	1356	974.667	389.667	993.455	377.108	-1.39748	down	5.13e-09	3.29e-07
CotAD_36815	2076	326.333	751.333	331.717	728.471	1.13492	up	6.31e-09	4.01e-07
CotAD_57918	2514	116	289.333	117.844	280.718	1.25225	up	7.42e-08	3.54e-06
CotAD_30872	2496	180.667	56.3333	183.979	54.5186	-1.75472	down	1.02e-10	9.57e-09
CotAD_49854	729	242.333	107.333	246.638	104.188	-1.24321	down	1.91e-07	8.11e-06
CotAD_71521	4302	336	757.333	341.665	735.416	1.10598	up	1e-06	3.43e-05
CotAD_33520	2769	1295.33	341.667	1318.75	331.566	-1.9918	down	2.64e-25	1.38e-22
CotAD_15729	1605	124.333	297.333	126.221	288.026	1.19025	up	2.28e-07	9.47e-06
CotAD_37222	3603	807.333	377	820.787	365.343	-1.16776	down	1.33e-09	9.76e-08
CotAD_22483	1032	1613.67	3507.33	1638.47	3403.61	1.05472	up	1.23e-07	5.5e-06
CotAD_10621	732	196.333	91.6667	199.447	88.7862	-1.1676	down	3.19e-06	9.18e-05
CotAD_53120	1104	127.667	317.333	129.834	307.099	1.24203	up	4.43e-08	2.25e-06
CotAD_40289	1986	192.667	410.333	196.154	398.369	1.02212	up	1.51e-06	4.88e-05
CotAD_31446	948	2140.33	11800.7	2174.06	11441.8	2.39585	up	1.95e-26	1.08e-23
CotAD_48134	882	93	265.667	94.6183	257.84	1.44629	up	1.96e-09	1.4e-07
CotAD_54112	2223	103	283.333	104.269	274.888	1.39853	up	3.85e-09	2.54e-07
CotAD_31758	2427	230.667	578	234.062	560.932	1.26093	up	6.98e-10	5.48e-08
CotAD_29192	1401	357	97.3333	363.408	94.126	-1.94892	down	1.12e-11	1.24e-09
CotAD_23462	558	398	185.333	404.736	179.697	-1.17142	down	4.06e-08	2.08e-06
CotAD_72264	663	2140.67	935.667	2175.85	905.417	-1.26492	down	1.89e-12	2.34e-10
CotAD_38365	2157	2396.67	1103.33	2442.45	1066.83	-1.19501	down	2.57e-08	1.38e-06
CotAD_14831	375	587.333	198.667	596.551	192.542	-1.63147	down	2.35e-15	4.87e-13
CotAD_65515	3237	509	1252	516.873	1215.39	1.23354	up	4.71e-09	3.06e-07
CotAD_71130	279	88.6667	32.3333	89.9894	31.2087	-1.52781	down	6.04e-06	0.000157772
CotAD_36089	873	711.667	177.667	724.652	172.231	-2.07294	down	1.08e-20	3.9e-18
CotAD_70208	450	145.333	361.333	147.577	351.286	1.25118	up	2.28e-05	0.000492854
CotAD_18520	549	686.333	188.667	698.26	183.013	-1.93182	down	4.89e-21	1.84e-18
CotAD_23067	1239	74.6667	203	75.8241	196.519	1.37394	up	9.15e-08	4.25e-06
CotAD_56182	483	739.667	254.333	752.64	246.768	-1.6088	down	6.72e-16	1.53e-13
CotAD_75003	1212	2281.33	4975.33	2318.33	4831.43	1.05937	up	1.19e-09	8.86e-08
CotAD_02166	1146	101.333	286.333	103.252	278.187	1.42988	up	1.56e-09	1.14e-07
CotAD_76576	2070	124.333	431	126.087	418.035	1.7292	up	2.98e-06	8.69e-05
CotAD_42996	5760	228.667	684	233.271	662.878	1.50674	up	6.94e-14	1.13e-11
CotAD_50811	1410	763	218.667	775.174	212.331	-1.86821	down	1.73e-17	4.57e-15
CotAD_37792	318	6366	1892	6483.63	1834.22	-1.82164	down	2.11e-17	5.54e-15
CotAD_68081	1311	110.333	245	112.062	237.314	1.0825	up	5.72e-06	0.000150596
CotAD_16387	861	465.333	242	473.815	234.771	-1.01307	down	8.57e-07	2.99e-05
CotAD_60425	1692	644	1482	652.527	1436.55	1.1385	up	1.25e-09	9.26e-08
CotAD_67785	1470	414.333	1162.33	421.766	1128.46	1.41984	up	6.11e-14	1.01e-11
CotAD_03494	795	303.333	1239.33	309.521	1203.51	1.95913	up	1.51e-15	3.21e-13
CotAD_03135	2412	2983.67	1316	3035.93	1273.09	-1.25381	down	1.52e-12	1.92e-10
CotAD_54549	1038	430.333	203.667	437.094	197.526	-1.1459	down	4.66e-05	0.000887118
CotAD_45108	579	4397	1837	4480.54	1780.26	-1.33158	down	6.61e-10	5.23e-08
CotAD_59069	1590	88.3333	232.667	89.6813	225.331	1.32917	up	7.36e-08	3.51e-06
CotAD_40993	1548	1512	604.667	1541.15	585.831	-1.39545	down	2.61e-09	1.8e-07
CotAD_31420	663	25.3333	115.667	25.6008	112.415	2.13458	up	1.5e-06	4.83e-05
CotAD_42409	1419	729.667	169.667	743.368	164.442	-2.1765	down	3.61e-13	5.13e-11
CotAD_27866	612	216.667	542.667	219.448	526.801	1.26338	up	1.83e-06	5.75e-05
CotAD_08593	666	592	283	603.118	273.711	-1.13979	down	8.63e-06	0.000215026
CotAD_60342	2262	228.667	512.667	231.515	496.923	1.10191	up	9.14e-06	0.000226124
CotAD_58109	1383	844.333	2903.67	857.077	2822.39	1.71942	up	1e-07	4.6e-06
CotAD_01401	627	903	441.667	917.157	427.394	-1.1016	down	1.61e-08	9.13e-07
CotAD_37687	366	4103	1431.67	4181.36	1386.87	-1.59214	down	1.74e-13	2.59e-11
CotAD_21938	822	434.667	928.667	442.052	899.472	1.02486	up	6.35e-08	3.07e-06
CotAD_35219	993	110.333	256.667	111.825	249.165	1.15585	up	1.66e-05	0.000376954
CotAD_63941	207	2501	1217.33	2543.94	1183.17	-1.10441	down	4.01e-10	3.28e-08
CotAD_18860	972	121.667	321.667	124.158	311.498	1.32705	up	5.12e-09	3.29e-07
CotAD_51711	1284	235.667	523	239.047	506.828	1.0842	up	1.29e-07	5.74e-06
CotAD_34574	312	191	48.3333	194.309	46.9788	-2.04827	down	3.99e-11	4.06e-09
CotAD_25179	969	104.333	313	105.709	303.738	1.52273	up	2.42e-08	1.31e-06
CotAD_36530	522	233.333	81.6667	237.13	79.4619	-1.57734	down	1.79e-10	1.57e-08
CotAD_04796	363	122	330	124.342	319.484	1.36143	up	1.91e-09	1.37e-07
CotAD_20166	1545	299	650	304.101	630.119	1.05108	up	1.1e-07	5e-06
CotAD_71627	558	3358.33	1612.33	3421.02	1563.9	-1.12928	down	1.27e-10	1.16e-08
CotAD_57546	2151	1836.33	802.667	1866.58	777.146	-1.26414	down	2.84e-12	3.43e-10
CotAD_33744	3903	454	1736.33	461.412	1681.61	1.86572	up	1.9e-23	8.69e-21
CotAD_08177	1836	204.333	495	207.957	480.32	1.20771	up	6.56e-09	4.14e-07
CotAD_29313	1164	182.333	384.333	185.297	372.985	1.00928	up	2.79e-06	8.22e-05
CotAD_71573	1047	244	536.667	247.426	521.024	1.07435	up	2.49e-05	0.000530806
CotAD_66715	2256	437	1819.33	443.553	1765.43	1.99284	up	2.8e-26	1.54e-23
CotAD_22064	807	956.333	300	974.02	291.087	-1.7425	down	3.82e-19	1.19e-16
CotAD_48436	549	213	88	216.702	84.855	-1.35264	down	6.8e-08	3.27e-06
CotAD_37602	1254	1635.67	850	1661.01	824.039	-1.01127	down	2.71e-06	8.03e-05
CotAD_75152	1035	640.667	288.333	652.201	279.108	-1.22449	down	7.9e-10	6.13e-08
CotAD_59705	603	967	486.333	984.085	471.454	-1.06167	down	1.7e-08	9.57e-07
CotAD_43462	534	1285.33	653	1305.87	633.172	-1.04435	down	1.2e-08	7.05e-07
CotAD_42890	1548	144.667	313.333	147.265	303.729	1.04437	up	3.2e-06	9.2e-05
CotAD_40551	927	57	141.333	57.7458	136.676	1.24297	up	3.96e-05	0.000777822
CotAD_32230	1326	353.333	1123.33	358.102	1089.57	1.60532	up	2.01e-07	8.47e-06
CotAD_28123	885	1132	2891.67	1150.37	2809.2	1.28806	up	3.22e-05	0.000656174
CotAD_60384	693	167.333	2	169.801	1.91925	-6.46716	down	4.47e-29	2.92e-26
CotAD_59955	648	107.667	20.6667	109.064	20.0659	-2.44236	down	3.27e-05	0.000664275
CotAD_31454	978	173	362.667	175.481	351.456	1.00203	up	4.26e-06	0.000117501
CotAD_27959	2652	2252.33	821.667	2293.54	794.516	-1.52943	down	3.32e-17	8.55e-15
CotAD_75556	261	247	95	250.576	92.0145	-1.44532	down	3.32e-05	0.00067185
CotAD_15441	3861	534.333	1222.67	542.816	1183.28	1.12426	up	1.41e-09	1.04e-07
CotAD_74703	2589	278.667	591.333	283.592	574.06	1.01739	up	3.83e-07	1.49e-05
CotAD_12259	897	12.6667	76.3333	12.8108	73.9183	2.52857	up	1.02e-07	4.67e-06
CotAD_53895	2268	68	264.667	69.191	256.588	1.8908	up	7.6e-13	1.03e-10
CotAD_16855	1422	79	379	80.2609	367.527	2.19508	up	1.32e-20	4.7e-18
CotAD_47157	1455	545	275.333	554.783	267.457	-1.05262	down	1.62e-07	7.04e-06
CotAD_58722	3288	239.667	112.667	243.942	108.998	-1.16224	down	1.12e-06	3.79e-05
CotAD_62021	1434	179	64.6667	182.623	62.3457	-1.55051	down	3.86e-05	0.000762336
CotAD_68463	1107	22.6667	208.667	23.1786	202.154	3.12459	up	4.16e-22	1.71e-19
CotAD_49163	1695	321	164	326.41	159.126	-1.03652	down	2.53e-06	7.59e-05
CotAD_00243	4812	237.333	531	241.285	514.899	1.09355	up	8.93e-08	4.15e-06
CotAD_39757	2268	254	688	257.158	666.16	1.37322	up	9.64e-08	4.44e-06
CotAD_36486	2403	326	934.333	331.803	907.389	1.4514	up	9.33e-07	3.23e-05
CotAD_51888	249	48.6667	6.66667	49.5163	6.42427	-2.9463	down	7.55e-09	4.68e-07
CotAD_53325	1953	149.667	324.333	152.144	314.563	1.04791	up	2.67e-06	7.92e-05
CotAD_10447	1728	273.667	638	278.43	617.767	1.14975	up	7.89e-09	4.88e-07
CotAD_71322	3480	849.667	418.667	866.283	405.433	-1.09538	down	2.5e-06	7.52e-05
CotAD_06692	1974	22	70	22.3283	67.8959	1.60445	up	2.64e-05	0.000557883
CotAD_10359	558	3167	1652.33	3226.01	1602.09	-1.0098	down	8.65e-09	5.29e-07
CotAD_01192	354	189.333	517	191.829	501.076	1.38521	up	4e-11	4.06e-09
CotAD_41367	1401	499.667	141.333	507.253	135.811	-1.9011	down	1.1e-06	3.73e-05
CotAD_76782	627	2299	944.333	2340.67	914.351	-1.3561	down	4.56e-14	7.73e-12
CotAD_34159	1020	1209	276.667	1228.4	267.57	-2.19879	down	1.71e-26	9.61e-24
CotAD_34722	1512	112	290.333	113.599	282.04	1.31195	up	2.09e-05	0.000456844
CotAD_66931	1809	438	1300	445.055	1258.33	1.49946	up	1.45e-15	3.12e-13
CotAD_03114	1335	605.333	280.333	617.14	271.293	-1.18574	down	7.8e-07	2.76e-05
CotAD_44490	768	59.3333	357	59.9513	346.969	2.53294	up	1.53e-08	8.74e-07
CotAD_06407	786	318.667	813.667	324.418	789.574	1.28322	up	4.54e-11	4.58e-09
CotAD_19091	1566	1560.33	582	1589.92	563.124	-1.49743	down	6.96e-13	9.51e-11
CotAD_01026	1401	533	128.333	542.157	123.434	-2.13497	down	1.03e-22	4.38e-20
CotAD_17843	711	59.3333	619.667	60.4144	601.1	3.31464	up	7.28e-46	1.2e-42
CotAD_12468	1356	389	187.667	396.597	181.861	-1.12484	down	3.92e-05	0.000771096
CotAD_68344	1353	291.333	659.667	295.484	640.167	1.11537	up	4.38e-07	1.66e-05
CotAD_14185	2457	699.333	1843	713.602	1785.78	1.32337	up	1.85e-10	1.62e-08
CotAD_67735	594	72.6667	439.667	73.8004	426.582	2.53112	up	4.12e-27	2.4e-24
CotAD_65217	1044	52.6667	143.667	53.3053	139.3	1.38584	up	1.39e-06	4.53e-05
CotAD_42911	561	213.667	579.333	217.048	560.912	1.36976	up	2.4e-11	2.51e-09
CotAD_34760	603	462.333	219.667	470.113	212.715	-1.14408	down	3.7e-08	1.9e-06
CotAD_03195	4242	340	744	346.177	720.979	1.05845	up	5.13e-08	2.57e-06
CotAD_31329	1077	267.667	96	272.605	92.981	-1.5518	down	9.37e-11	8.8e-09
CotAD_67598	1641	9.33333	64	9.53676	61.8847	2.69801	up	1.85e-09	1.33e-07
CotAD_05478	1317	216.667	473.333	220.121	458.796	1.05955	up	3.5e-07	1.38e-05
CotAD_03287	864	2317.33	6375.33	2357.22	6196.09	1.39427	up	3.3e-05	0.00066923
CotAD_21375	1080	22.3333	86	22.7366	83.0544	1.86904	up	8.04e-07	2.84e-05
CotAD_19421	732	237.333	77.3333	241.884	74.7606	-1.69397	down	1.34e-11	1.45e-09
CotAD_07096	2592	194	411.667	197.19	399.069	1.01706	up	1.69e-06	5.37e-05
CotAD_63945	1032	253.333	103.333	258.059	99.8546	-1.3698	down	3.84e-05	0.000759562
CotAD_03632	1575	62	2021	63.0133	1963.07	4.96132	up	2.08e-34	1.83e-31
CotAD_13695	1287	446	1175.33	451.036	1140.54	1.3384	up	1.06e-06	3.62e-05
CotAD_08372	2565	232.333	507	235.609	491.761	1.06156	up	2.69e-07	1.09e-05
CotAD_02103	1191	179.333	683	181.683	663.846	1.86943	up	8.86e-08	4.13e-06
CotAD_39034	972	20	65.3333	20.286	63.3555	1.64299	up	3.14e-05	0.00064216
CotAD_39041	1524	265	577.667	269.243	560.25	1.05717	up	2.12e-06	6.55e-05
CotAD_23522	2745	381	992.333	386.513	962.278	1.31594	up	6.49e-12	7.39e-10
CotAD_24248	2526	1992.33	614.667	2030.46	595.676	-1.7692	down	7.11e-13	9.71e-11
CotAD_64006	1380	321	754.333	326.463	731.897	1.16472	up	6.36e-07	2.3e-05
CotAD_03716	1326	136.333	357.667	138.197	346.767	1.32724	up	3e-09	2.03e-07
CotAD_21814	3018	179.667	450.333	182.44	436.463	1.25843	up	3.22e-09	2.17e-07
CotAD_47362	717	158.667	407	160.537	394.721	1.29793	up	9.45e-07	3.26e-05
CotAD_32301	2607	357	807	363.165	782.427	1.10733	up	1.01e-08	6.06e-07
CotAD_69627	483	629.333	257.333	640.421	249.606	-1.35937	down	1.26e-11	1.37e-09
CotAD_53948	327	1166.33	4347.67	1182.1	4229	1.83896	up	3.08e-06	8.93e-05
CotAD_53767	699	388	955.333	394.432	927.29	1.23324	up	1.15e-10	1.06e-08
CotAD_31929	2424	3776.33	1702.33	3844.6	1648.51	-1.22167	down	3.54e-12	4.23e-10
CotAD_22651	984	547.333	269.333	556.986	260.97	-1.09376	down	6.02e-08	2.94e-06
CotAD_24232	1011	363.333	150.667	369.551	146.033	-1.33948	down	1.12e-09	8.44e-08
CotAD_49183	2700	36.6667	238.667	37.2999	231.651	2.63471	up	1.43e-21	5.64e-19
CotAD_54545	732	624.667	254.667	635.775	246.615	-1.36626	down	1.16e-11	1.27e-09
CotAD_14564	522	2897.67	1229.33	2954.08	1192.46	-1.30876	down	5.51e-06	0.000145859
CotAD_39779	3468	554	1519.33	562.471	1469.67	1.38564	up	2.91e-10	2.45e-08
CotAD_52129	789	70.6667	264	72.0017	256.118	1.83071	up	2.03e-13	3e-11
CotAD_26669	483	236	86	239.765	83.3734	-1.52396	down	5.91e-10	4.72e-08
CotAD_10487	759	327.333	784.667	332.705	760.996	1.19364	up	9.36e-10	7.16e-08
CotAD_34326	3147	256.333	601.333	259.787	583.628	1.16772	up	1.61e-08	9.13e-07
CotAD_03717	2139	280.667	104	285.918	100.814	-1.50391	down	1.81e-10	1.59e-08
CotAD_09698	1305	311	25.6667	317.315	24.9604	-3.66821	down	6.49e-14	1.07e-11
CotAD_73065	399	629.667	308	641.2	298.453	-1.10327	down	2.6e-08	1.4e-06
CotAD_36426	1548	1355.67	3073.33	1376.68	2981.4	1.1148	up	2.87e-10	2.42e-08
CotAD_00217	1815	0.666667	21.6667	0.687698	21.0625	4.93676	up	5.89e-06	0.000154577
CotAD_06688	396	1104.33	545.667	1123.14	529.559	-1.08467	down	5.28e-09	3.38e-07
CotAD_43794	552	829	2613	840.443	2536.28	1.5935	up	1.3e-15	2.83e-13
CotAD_50881	1290	1531.33	779.667	1561.07	754.319	-1.04929	down	8.68e-06	0.00021589
CotAD_06557	423	91.6667	218.667	93.0301	211.974	1.18812	up	1.71e-06	5.44e-05
CotAD_37568	168	1798	844.667	1833.6	817.083	-1.16612	down	1.46e-05	0.000338838
CotAD_21283	2310	231.667	590	236.288	571.964	1.27538	up	2.24e-06	6.86e-05
CotAD_59927	2151	216.333	752.667	219.269	731.166	1.7375	up	5.75e-10	4.6e-08
CotAD_11981	510	99.3333	35.3333	101.013	34.0821	-1.56745	down	1.49e-06	4.8e-05
CotAD_41319	1152	304	1185.33	307.883	1150.74	1.90211	up	6.14e-19	1.87e-16
CotAD_19189	1290	238	565	241.85	547.787	1.1795	up	4.35e-08	2.21e-06
CotAD_21971	1545	958.333	423.333	974.618	409.558	-1.25077	down	4.96e-11	4.96e-09
CotAD_76365	801	451.667	1115.67	458.163	1080.84	1.23823	up	5.23e-11	5.19e-09
CotAD_01504	282	126	441	127.585	427.738	1.74526	up	3.12e-15	6.4e-13
CotAD_69402	366	257.667	49	261.917	47.4072	-2.46593	down	8.29e-14	1.33e-11
CotAD_02286	1536	206.333	96.3333	209.69	93.2933	-1.16842	down	2.34e-06	7.11e-05
CotAD_64101	753	22.3333	79.6667	22.7017	77.4926	1.77126	up	1.64e-06	5.24e-05
CotAD_35279	1434	566	1623.67	575.888	1577.73	1.454	up	8.24e-09	5.07e-07
CotAD_01680	501	1383	708	1408.24	685.601	-1.03846	down	1.41e-08	8.14e-07
CotAD_15382	915	72.3333	184.333	73.3549	178.586	1.28365	up	1.03e-06	3.51e-05
CotAD_64148	1236	66.6667	221	68.012	214.174	1.65492	up	1.17e-10	1.08e-08
CotAD_76883	1584	21.3333	110.333	21.5441	106.976	2.31192	up	2.67e-11	2.78e-09
CotAD_22794	588	369.667	5.66667	374.803	5.53632	-6.08106	down	1.4e-11	1.5e-09
CotAD_59277	738	225.667	35	229.518	33.908	-2.75891	down	4.82e-23	2.12e-20
CotAD_71818	2268	282.333	643.333	287.589	623.09	1.11543	up	1.88e-08	1.05e-06
CotAD_08578	1125	24.3333	167	24.5647	162.024	2.72155	up	3.15e-18	9.15e-16
CotAD_64877	1002	996	317	1013.61	307.334	-1.72162	down	6.52e-19	1.96e-16
CotAD_21045	1362	1833.67	877.333	1865.72	848.669	-1.13646	down	3.1e-10	2.59e-08
CotAD_40420	1056	19717.7	8303.33	20068.5	8059.22	-1.31622	down	1.61e-14	2.91e-12
CotAD_75442	420	860	281.333	874.611	272.82	-1.68069	down	1.15e-17	3.14e-15
CotAD_18560	318	5135.33	1543	5234.51	1494.64	-1.80826	down	2.52e-10	2.15e-08
CotAD_02472	1215	218.333	566	221.501	548.634	1.30853	up	1.93e-10	1.68e-08
CotAD_20183	957	752.333	390	765.477	379.044	-1.01399	down	1.3e-07	5.76e-06
CotAD_10441	738	206.333	458.333	209.619	444.385	1.08404	up	2.29e-07	9.5e-06
CotAD_67720	1134	392.667	1040.67	398.841	1010.86	1.3417	up	2.77e-05	0.000580786
CotAD_11005	315	158.667	345.333	161.257	334.712	1.05356	up	1.73e-06	5.49e-05
CotAD_15981	870	270.333	136.667	275.275	132.288	-1.0572	down	4.33e-06	0.000119122
CotAD_61606	1752	2485.67	1037.33	2530.8	1004.21	-1.33354	down	9.42e-14	1.49e-11
CotAD_13855	765	72.6667	463.333	73.7676	450.048	2.60902	up	1.26e-20	4.51e-18
CotAD_15710	2217	235.333	570.667	238.674	552.79	1.21169	up	2.88e-09	1.96e-07
CotAD_63918	2220	38.3333	100.667	38.9532	97.5937	1.32505	up	3.7e-05	0.00073707
CotAD_08671	534	228.667	80.3333	233.175	78.0494	-1.57896	down	3.77e-06	0.000106423
CotAD_52885	4197	255	597.333	259.359	578.805	1.15813	up	8.94e-09	5.45e-07
CotAD_36138	576	527	236.667	536.772	229.633	-1.22498	down	2.08e-09	1.47e-07
CotAD_40567	1035	152	989.667	154.35	962.824	2.64106	up	2.5e-07	1.02e-05
CotAD_69000	873	94.3333	444.667	95.7816	431.934	2.17299	up	9.25e-08	4.29e-06
CotAD_12374	1419	611	185.333	622.099	179.775	-1.79095	down	2.36e-07	9.74e-06
CotAD_50563	1644	126.667	47.3333	128.833	45.7238	-1.49448	down	4.66e-07	1.75e-05
CotAD_46350	261	73.6667	191.667	75.0191	186.091	1.31068	up	4.5e-07	1.7e-05
CotAD_28865	1098	550	33.3333	559.95	32.1066	-4.12436	down	7.93e-60	2.36e-56
CotAD_46478	2178	877	394	894.649	381.497	-1.22965	down	4.08e-05	0.000796283
CotAD_75483	1785	261	557.333	265.097	540.074	1.02664	up	3.89e-07	1.5e-05
CotAD_22442	1515	22	202.333	22.4261	196.081	3.1282	up	1.02e-24	5.06e-22
CotAD_41174	3723	86	221.667	87.3373	215.004	1.2997	up	1.95e-07	8.23e-06
CotAD_44124	2562	247.667	652	252.398	632.399	1.32514	up	4e-11	4.06e-09
CotAD_59699	627	374.333	181.333	381.277	175.965	-1.11555	down	2.19e-07	9.12e-06
CotAD_17205	993	1253	3270.33	1275.2	3179.98	1.31829	up	4.9e-06	0.000131676
CotAD_69180	1464	160	359.667	162.461	348.226	1.09993	up	5.23e-07	1.94e-05
CotAD_22085	1020	1927	132.667	1958.46	128.202	-3.93323	down	4.13e-71	2.45e-67
CotAD_19004	906	374.667	136.667	380.628	132.238	-1.52525	down	1.3e-05	0.000305465
CotAD_28192	1380	600	108	611.127	104.619	-2.54633	down	4.91e-29	3.18e-26
CotAD_33512	1485	513.667	1438.67	522.318	1398.4	1.42078	up	9.11e-07	3.16e-05
CotAD_00637	2784	93	275	94.3389	266.824	1.49996	up	4.57e-10	3.7e-08
CotAD_31091	885	210.333	853.333	213.229	829.548	1.95992	up	1.18e-06	3.95e-05
CotAD_65707	969	124.667	300.667	126.631	290.974	1.20026	up	1.65e-07	7.13e-06
CotAD_41020	2400	414.333	893.667	420.355	867.096	1.04459	up	4.86e-08	2.44e-06
CotAD_30565	789	1781	3767.33	1814.69	3653.74	1.00965	up	4.13e-06	0.000114659
CotAD_36709	1329	677.667	258.333	691.13	250.383	-1.46482	down	2.68e-05	0.000564299
CotAD_17222	2661	901	369.333	918.34	357.681	-1.36035	down	2.72e-10	2.3e-08
CotAD_46241	1554	376.667	94	383.077	91.0936	-2.07221	down	2.66e-19	8.49e-17
CotAD_45950	2160	1898	779	1930.62	753.492	-1.3574	down	7.69e-14	1.24e-11
CotAD_03681	492	646.667	323	658.449	312.98	-1.073	down	5.29e-08	2.64e-06
CotAD_66174	3531	208.333	442.667	211.078	429.188	1.02383	up	2.25e-06	6.87e-05
CotAD_02188	1470	498.333	1628	506.087	1580.29	1.64273	up	1.18e-18	3.51e-16
CotAD_70369	3093	109.667	277	111.265	268.215	1.26938	up	6.92e-08	3.32e-06
CotAD_32479	753	205	444	208.268	430.646	1.04806	up	6.23e-07	2.27e-05
CotAD_18753	228	1440.33	750.333	1462.85	727.43	-1.0079	down	2.78e-08	1.48e-06
CotAD_41197	1773	327	743.333	331.705	720.409	1.11892	up	1.12e-08	6.66e-07
CotAD_00238	1887	212.333	501.333	215.805	486.505	1.17272	up	1.62e-08	9.14e-07
CotAD_25329	1947	1690.33	742.333	1714.85	719.655	-1.25271	down	2.75e-05	0.000576797
CotAD_09196	537	130.333	418.667	132.303	406.309	1.61874	up	2.52e-13	3.67e-11
CotAD_15824	537	384.667	198.333	390.779	191.929	-1.02578	down	1.46e-06	4.73e-05
CotAD_38806	1071	562	254	572.093	246.133	-1.21681	down	1.89e-09	1.35e-07
CotAD_39428	333	67.3333	17	68.3756	16.5369	-2.04779	down	2.53e-07	1.03e-05
CotAD_48165	1245	250	540	253.68	523.789	1.04598	up	3.12e-07	1.24e-05
CotAD_22749	1437	562.667	277.667	572.918	269.076	-1.09031	down	5.93e-08	2.9e-06
CotAD_32962	4485	115.667	342	117.714	331.545	1.49392	up	5.51e-11	5.42e-09
CotAD_62809	1500	42	144	42.6673	139.396	1.70798	up	7.11e-09	4.43e-07
CotAD_18182	1608	667	348.333	678.476	337.169	-1.00883	down	2.58e-07	1.04e-05
CotAD_25060	1089	845.667	383.667	862.251	371.721	-1.21389	down	2.32e-06	7.07e-05
CotAD_10199	2019	2937.33	1460.33	2991.95	1416.67	-1.07858	down	9.09e-10	6.98e-08
CotAD_58624	1728	1699.67	819.667	1730.77	793.342	-1.1254	down	5.44e-10	4.37e-08
CotAD_74499	399	168.667	389.333	170.994	377.647	1.14309	up	1.44e-07	6.3e-06
CotAD_56952	411	1251	569	1274.37	551.811	-1.20754	down	7.35e-11	7.04e-09
CotAD_27653	2130	146.667	618.667	149.207	599.007	2.00526	up	7.94e-21	2.91e-18
CotAD_42967	618	3156.33	1482	3208.79	1439.95	-1.15601	down	4.29e-11	4.33e-09
CotAD_20391	933	134.333	391	136.106	379.123	1.47793	up	2.91e-11	3.02e-09
CotAD_68514	1902	352.667	1.33333	359.139	1.30283	-8.10676	down	3.78e-82	2.81e-78
CotAD_14629	1788	142.333	305.667	145.083	296.653	1.03189	up	4.57e-06	0.000124658
CotAD_56553	1077	349	1125.33	353.731	1090.15	1.62381	up	2.78e-17	7.21e-15
CotAD_63978	1476	111.333	240.667	113.471	233.703	1.04235	up	1.24e-05	0.00029189
CotAD_62913	264	270.667	36.3333	275.722	35.2845	-2.9661	down	6.47e-15	1.26e-12
CotAD_39806	2838	147.333	313.333	149.393	303.964	1.02479	up	5.41e-06	0.000143596
CotAD_58845	2919	89.6667	216	91.1203	209.449	1.20076	up	1.43e-06	4.65e-05
CotAD_07540	2883	436	123.667	444.717	119.742	-1.89296	down	3.53e-06	0.000100443
CotAD_64752	2871	1801	771.333	1835.06	746.307	-1.29799	down	1.1e-10	1.02e-08
CotAD_25120	930	68	361.333	68.8966	349.717	2.34368	up	2.96e-22	1.22e-19
CotAD_23988	2424	1780.67	817.333	1812.47	792.004	-1.19438	down	4.09e-11	4.14e-09
CotAD_58717	1161	256.667	595.333	260.711	578.311	1.1494	up	2.5e-08	1.35e-06
CotAD_49804	1398	95	286.667	96.5228	278.359	1.52801	up	1.5e-10	1.35e-08
CotAD_66218	1227	333.667	818	338.064	793.691	1.23128	up	1.27e-08	7.42e-07
CotAD_05337	951	1419.67	680.333	1444.2	659.81	-1.13014	down	6.31e-10	5.02e-08
CotAD_69856	1785	379	920	385.338	893.265	1.21297	up	2.62e-10	2.23e-08
CotAD_10217	753	362.333	168	368.461	162.824	-1.1782	down	6.05e-08	2.95e-06
CotAD_74930	2184	443.333	1201.67	451.022	1164.7	1.36869	up	3.32e-13	4.72e-11
CotAD_11497	309	105.333	306.333	107.265	296.753	1.46808	up	2.87e-10	2.42e-08
CotAD_25825	1614	175.667	378	178.959	365.898	1.03181	up	1.6e-06	5.13e-05
CotAD_42104	192	515.667	126.667	523.956	122.601	-2.09548	down	3.34e-08	1.73e-06
CotAD_76850	1176	203	98.6667	206.863	95.5986	-1.11361	down	7.09e-06	0.000181161
CotAD_66328	2049	226	908.667	229.445	883.374	1.94488	up	5.06e-05	0.000950527
CotAD_28300	843	636.667	245	646.982	237.438	-1.44617	down	6.79e-13	9.3e-11
CotAD_71360	702	921.667	323.333	937.92	313.486	-1.58106	down	3.58e-16	8.42e-14
CotAD_65545	1728	22.3333	80.3333	22.7166	77.7582	1.77525	up	1.36e-06	4.46e-05
CotAD_05783	558	485.333	218.667	494.465	211.743	-1.22355	down	3.8e-09	2.52e-07
CotAD_43155	711	3033.33	1229.33	3087.33	1194.97	-1.36939	down	1.03e-14	1.92e-12
CotAD_40639	519	210	1132.67	213.149	1102.86	2.37131	up	4.05e-06	0.000112855
CotAD_62025	1899	381.333	1773	386.192	1720.91	2.15578	up	4.38e-19	1.35e-16
CotAD_27044	2547	190	399.333	193.146	386.796	1.00188	up	2.6e-06	7.77e-05
CotAD_40505	1317	393.333	139.667	399.944	135.369	-1.5629	down	1.2e-12	1.55e-10
CotAD_50518	957	1777.67	760.333	1809.33	737.992	-1.29377	down	9.58e-13	1.28e-10
CotAD_76924	645	161.667	479.667	164.379	465.103	1.50053	up	2.06e-12	2.54e-10
CotAD_08275	495	406.667	131	413.942	126.715	-1.70784	down	1.2e-14	2.21e-12
CotAD_61127	3021	155.667	332	158.146	321.76	1.02473	up	3.81e-06	0.00010711
CotAD_04336	957	144	377.667	146.388	366.173	1.32273	up	2.01e-09	1.43e-07
CotAD_48095	678	1612	576	1636.84	557.791	-1.55312	down	1.83e-11	1.95e-09
CotAD_14574	1629	242.667	591.667	246.305	573.969	1.22053	up	1.88e-09	1.35e-07
CotAD_59804	2097	42.6667	138	43.4607	133.808	1.62238	up	7.15e-08	3.42e-06
CotAD_08973	1779	140.333	306.667	142.219	296.954	1.06212	up	2.78e-06	8.2e-05
CotAD_05501	2661	153.667	411	156.498	398.105	1.34701	up	4.56e-08	2.3e-06
CotAD_38892	4083	126	454.333	128.169	439.818	1.77885	up	1.1e-09	8.3e-08
CotAD_00200	1134	317	905.333	322.385	876.751	1.44338	up	1e-13	1.57e-11
CotAD_59858	1629	1677.67	740.667	1710.02	718.672	-1.25061	down	1.1e-05	0.000266287
CotAD_01320	1098	397.667	945.333	403.159	917.586	1.18649	up	2.34e-05	0.000504258
CotAD_06129	1254	87.3333	360.333	88.709	350.374	1.98174	up	3e-08	1.58e-06
CotAD_23711	1509	324.667	1048	329.795	1017.17	1.62493	up	2.28e-08	1.24e-06
CotAD_15242	1452	220.667	1364	223.473	1322.29	2.56487	up	1.22e-19	4.07e-17
CotAD_24474	2253	23	71.6667	23.4487	69.4181	1.5658	up	2.95e-05	0.00060912
CotAD_16578	654	196.333	437	199.531	423.669	1.08632	up	2.69e-07	1.09e-05
CotAD_31521	3018	1754	639	1785.35	620.849	-1.52389	down	8.27e-17	2.06e-14
CotAD_13452	1425	939.333	404.667	957.984	392.237	-1.28828	down	1.97e-05	0.000434546
CotAD_31379	1158	370.667	805.667	378.469	780.604	1.04441	up	6.86e-06	0.000176074
CotAD_21215	1719	141.333	356.667	143.552	345.836	1.26851	up	1.19e-08	7.01e-07
CotAD_05313	267	1036.33	349.667	1054.17	338.983	-1.63682	down	1.6e-17	4.28e-15
CotAD_14235	1134	153.333	388.333	156.284	376.083	1.26689	up	1.12e-05	0.00026849
CotAD_33530	1050	81.3333	249.333	82.807	242.239	1.54861	up	6.52e-08	3.14e-06
CotAD_09704	2502	50.6667	162.333	51.403	157.442	1.61489	up	1e-08	6.01e-07
CotAD_25451	831	657.667	8310	669.319	8070.48	3.59189	up	1.1e-35	1.06e-32
CotAD_36465	654	215.667	562.667	219.4	544.472	1.3113	up	1.53e-10	1.37e-08
CotAD_57850	2487	608.667	218.333	620.601	211.385	-1.55379	down	1.47e-08	8.45e-07
CotAD_68811	1032	94.6667	413	96.1305	400.206	2.05768	up	2.57e-19	8.26e-17
CotAD_74263	228	429.667	213.333	437.043	207.009	-1.07808	down	2.53e-07	1.03e-05
CotAD_29624	2568	184	517.333	187.363	502.149	1.42228	up	1.12e-11	1.24e-09
CotAD_72527	1641	219	610.333	222.09	591.074	1.41219	up	4.84e-12	5.67e-10
CotAD_56908	564	351	171	357.104	166.042	-1.1048	down	3.71e-07	1.44e-05
CotAD_62329	1041	261.667	833.333	265.655	810.133	1.6086	up	6.04e-08	2.94e-06
CotAD_23419	3123	245.333	572.333	249.36	554.133	1.152	up	1.3e-08	7.56e-07
CotAD_52802	2856	166	367	168.608	355.651	1.07679	up	7.94e-07	2.8e-05
CotAD_72451	1245	115.667	300.667	117.49	291.823	1.31256	up	1.51e-08	8.65e-07
CotAD_34359	393	96.3333	291.333	98.173	282.683	1.52579	up	1.18e-10	1.08e-08
CotAD_45086	480	3648.33	1071.33	3714.96	1038.45	-1.83892	down	2.65e-13	3.82e-11
CotAD_18903	2811	274.667	88.6667	280.125	85.6522	-1.70951	down	2.4e-07	9.88e-06
CotAD_20312	2004	346	882.333	351.942	854.726	1.28013	up	3.22e-11	3.33e-09
CotAD_28202	558	681.333	238.333	693.798	230.467	-1.58996	down	3.36e-15	6.82e-13
CotAD_27612	795	99	238.667	100.401	231.29	1.20393	up	7.39e-07	2.63e-05
CotAD_30687	2502	1838.67	606.333	1873.29	587.154	-1.67376	down	1.93e-08	1.07e-06
CotAD_42101	192	769	185.667	782.715	179.792	-2.12216	down	7.44e-11	7.11e-09
CotAD_10801	1335	145.333	640.667	147.586	621.447	2.07408	up	1.1e-22	4.63e-20
CotAD_03613	1305	281	138.333	285.564	134.352	-1.0878	down	1.67e-06	5.32e-05
CotAD_66393	1593	80.6667	178	82.0302	172.876	1.07551	up	3.56e-05	0.000714313
CotAD_61312	867	329.667	159.333	335.18	154.367	-1.11857	down	4.04e-07	1.55e-05
CotAD_70250	1038	426.667	135.333	433.233	131.058	-1.72493	down	2.84e-09	1.94e-07
CotAD_35421	3204	37.6667	450.667	38.3159	437.065	3.51183	up	1.25e-43	1.96e-40
CotAD_53754	1047	214.333	103.667	218.162	100.178	-1.12283	down	4.63e-06	0.000126097
CotAD_55403	534	472.333	220	480.87	213.261	-1.17303	down	1.58e-08	8.97e-07
CotAD_09186	1005	131.667	355.667	133.898	345.705	1.36841	up	9.82e-07	3.38e-05
CotAD_39441	252	288.333	60	293.521	57.9621	-2.34028	down	1.4e-20	4.91e-18
CotAD_62380	582	92	195.667	93.7273	189.781	1.01779	up	5.02e-05	0.000944945
CotAD_62215	3753	155.333	1257.67	157.685	1218.76	2.9503	up	4.51e-47	8.13e-44
CotAD_29038	2031	138	317.667	140.079	307.56	1.13463	up	4.93e-07	1.84e-05
CotAD_47663	834	974.333	2087.67	990.038	2026.47	1.03341	up	8.29e-09	5.1e-07
CotAD_51982	168	87.6667	195.333	89.1164	189.222	1.08632	up	1.77e-05	0.000398475
CotAD_65107	3033	136	367.667	138.598	357.029	1.36514	up	4.23e-08	2.15e-06
CotAD_55851	180	173	30.3333	176.525	29.3368	-2.58909	down	1.95e-07	8.24e-06
CotAD_03945	1425	120	273	122.274	264.431	1.11278	up	1.63e-06	5.21e-05
CotAD_28611	762	518.667	268	527.578	259.644	-1.02285	down	4.44e-07	1.68e-05
CotAD_61908	1422	69.6667	171.667	71.0464	166.52	1.22886	up	3.69e-06	0.000104497
CotAD_48311	3015	394.333	132.333	401.811	127.968	-1.65073	down	1.04e-13	1.61e-11
CotAD_36517	2223	349.667	775.333	354.613	752.168	1.08481	up	2.6e-08	1.4e-06
CotAD_33531	483	87.3333	203.667	88.9406	197.749	1.15276	up	1.55e-05	0.000355616
CotAD_38581	864	1034.33	289	1051.85	280.281	-1.90798	down	1.94e-19	6.32e-17
CotAD_30837	1236	155.667	346.667	158.265	336.709	1.08915	up	4.13e-05	0.000802636
CotAD_54065	1305	171	365.333	173.638	353.681	1.02637	up	2.34e-06	7.11e-05
CotAD_36621	300	445.333	214	453.66	207.728	-1.12691	down	1.04e-06	3.56e-05
CotAD_48401	1221	158.333	423.333	160.897	411.011	1.35304	up	4.13e-10	3.38e-08
CotAD_56220	789	34	129.667	34.4038	126.036	1.8732	up	5.42e-06	0.000143919
CotAD_14415	2223	547	252.333	557.299	244.61	-1.18797	down	4.97e-09	3.21e-07
CotAD_22786	618	191.333	408.333	194.837	395.898	1.02286	up	1.46e-06	4.72e-05
CotAD_54605	618	62	15.6667	63.0067	15.1851	-2.05285	down	6.38e-07	2.3e-05
CotAD_41729	813	948	2927.33	962.299	2844.99	1.56387	up	3.83e-05	0.000756324
CotAD_26754	2226	1343	524	1365.53	506.859	-1.42981	down	1.63e-14	2.94e-12
CotAD_17676	1431	470.333	183.333	479.187	177.542	-1.43243	down	6.19e-11	6.02e-09
CotAD_49507	1968	73.6667	9.33333	74.9423	9.02443	-3.05387	down	1.38e-12	1.76e-10
CotAD_07639	726	794.333	333.667	808.217	323.632	-1.32039	down	3.02e-11	3.13e-09
CotAD_31292	915	152.667	412.333	155.178	400.347	1.36733	up	1.18e-07	5.33e-06
CotAD_76129	630	136.667	299	138.969	290.163	1.06211	up	3.02e-06	8.79e-05
CotAD_16769	999	159.667	44.6667	162.885	43.2797	-1.91209	down	1.44e-07	6.3e-06
CotAD_25290	3834	186	420.667	188.365	407.69	1.11394	up	6.03e-06	0.000157663
CotAD_23360	1077	162.333	385.667	164.509	373.993	1.18485	up	5.75e-08	2.83e-06
CotAD_20171	1686	527.333	206.333	537.911	199.524	-1.43081	down	4.14e-06	0.000114659
CotAD_18194	495	889.333	30	903.397	28.9661	-4.96292	down	2.19e-58	5.67e-55
CotAD_26445	1413	145.333	334.667	147.605	324.305	1.13561	up	3.62e-07	1.41e-05
CotAD_63387	3270	155.667	520	158.662	503.565	1.66622	up	1.52e-14	2.76e-12
CotAD_47200	444	109.667	258	111.358	250.379	1.16891	up	8.84e-07	3.07e-05
CotAD_41441	1464	267	1091.67	270.868	1060.33	1.96886	up	1.71e-10	1.51e-08
CotAD_02682	4287	350.667	1025	354.808	995.833	1.48887	up	2.86e-06	8.38e-05
CotAD_32577	228	75.6667	168.333	76.8186	163.238	1.08745	up	4.03e-05	0.00078859
CotAD_50727	894	14.6667	0	14.9583	0.001	-13.8687	down	1.98e-06	6.19e-05
CotAD_03695	1146	226.333	562	230.263	546.48	1.24689	up	1.05e-05	0.000255246
CotAD_64466	648	537.333	265	546.242	256.576	-1.09016	down	7.11e-08	3.41e-06
CotAD_71208	999	175.667	420	178.294	407.194	1.19146	up	6.33e-07	2.29e-05
CotAD_17528	687	886.667	312.333	900.211	302.213	-1.5747	down	1.1e-07	4.98e-06
CotAD_03043	2151	201.667	792	204.124	769.91	1.91524	up	1.26e-06	4.18e-05
CotAD_10415	660	148.333	1197.67	150.785	1163.22	2.94756	up	5.19e-35	4.75e-32
CotAD_40717	3078	934	479	950.064	464.558	-1.03217	down	4.28e-08	2.18e-06
CotAD_14447	1776	498.333	250.333	507.163	242.522	-1.06433	down	1.93e-07	8.18e-06
CotAD_32215	2730	509.667	1136	518.449	1101.97	1.08781	up	5.95e-08	2.91e-06
CotAD_20270	2616	112	45.6667	113.709	44.2733	-1.36084	down	7.38e-06	0.000187527
CotAD_33226	1671	595.333	242.333	606.689	234.81	-1.36946	down	2.13e-10	1.84e-08
CotAD_18597	1185	125	307.333	127.357	298.413	1.22843	up	7.66e-08	3.63e-06
CotAD_63231	540	275.667	584.667	280.151	567.023	1.0172	up	4.1e-07	1.57e-05
CotAD_18853	717	408.333	146	416.073	141.359	-1.55747	down	1.1e-12	1.43e-10
CotAD_18171	1746	396.333	916.333	403.871	889.082	1.13842	up	4.46e-05	0.000854835
CotAD_36388	897	779.333	2931.33	790.194	2846.12	1.84872	up	1.01e-14	1.89e-12
CotAD_34915	2166	363.667	819.667	368.653	795.166	1.10899	up	1.08e-08	6.44e-07
CotAD_41326	1395	67.3333	235	68.2169	228.237	1.74233	up	2.76e-09	1.89e-07
CotAD_26644	1302	1440.33	651.667	1467.72	632.727	-1.21392	down	4.34e-09	2.84e-07
CotAD_60338	1659	57	190	58.1364	184.27	1.6643	up	5.85e-10	4.67e-08
CotAD_43464	591	554.333	212.333	563.943	205.7	-1.45501	down	1.56e-12	1.96e-10
CotAD_62024	306	2490	802.667	2536.4	778.629	-1.70377	down	4.41e-10	3.59e-08
CotAD_43651	1152	70.3333	19.6667	71.4073	19.0689	-1.90485	down	7.26e-07	2.59e-05
CotAD_60295	630	170.667	67.3333	173.919	65.1671	-1.4162	down	1.23e-07	5.5e-06
CotAD_73828	513	660.667	4877	669.542	4741.99	2.82425	up	8.8e-11	8.31e-09
CotAD_64195	1254	74	198	74.8971	192.074	1.35868	up	1.71e-07	7.37e-06
CotAD_17677	1974	516.667	151	526.059	146.361	-1.8457	down	5.59e-18	1.57e-15
CotAD_19265	1629	3395	1562.67	3458.28	1515.38	-1.19037	down	1.32e-11	1.42e-09
CotAD_22201	891	1211.33	623.333	1233.91	604.531	-1.02934	down	2.43e-08	1.32e-06
CotAD_59947	933	243	60.6667	246.935	58.857	-2.06884	down	6.67e-16	1.52e-13
CotAD_75774	1857	103.667	240.667	104.967	232.945	1.15005	up	8.41e-06	0.000210297
CotAD_59105	1479	1.33333	903.333	1.34726	874.929	9.34299	up	3.96e-135	1.18e-130
CotAD_10700	624	1743.33	675	1776.43	654.801	-1.43985	down	5.74e-06	0.000150972
CotAD_59284	2592	87.3333	276	88.6942	268.145	1.5961	up	8.27e-10	6.41e-08
CotAD_59700	372	583.333	221	593.469	214.652	-1.46717	down	6.26e-13	8.66e-11
CotAD_15870	201	129	481.333	130.811	467.854	1.83857	up	4.69e-09	3.05e-07
CotAD_38299	1056	341	166.333	346.763	161.274	-1.10444	down	4.5e-07	1.7e-05
CotAD_12557	1728	987	355.667	1004.86	345.014	-1.54226	down	7.75e-12	8.74e-10
CotAD_05479	870	93.3333	240.333	95.4424	232.972	1.28745	up	1.08e-07	4.92e-06
CotAD_26553	2568	847.667	301.667	863.321	292.427	-1.56182	down	1.59e-05	0.000363916
CotAD_09482	321	234.667	52.6667	239.674	51.0277	-2.23172	down	1.82e-05	0.000407575
CotAD_30502	672	79.3333	374.667	80.4586	364.166	2.17828	up	1.28e-08	7.44e-07
CotAD_72914	699	151.333	360.333	153.826	349.477	1.1839	up	7.96e-08	3.77e-06
CotAD_05702	609	334.333	94.3333	339.885	91.4859	-1.89343	down	4.85e-16	1.12e-13
CotAD_36002	2049	34.3333	136.333	34.853	132.503	1.92667	up	6.16e-08	2.99e-06
CotAD_20522	1761	72.6667	682.667	74.2762	660.549	3.15269	up	1.19e-17	3.24e-15
CotAD_59923	429	560	255.333	569.405	247.548	-1.20175	down	8.84e-09	5.4e-07
CotAD_08878	1245	45	512	45.6742	499.352	3.45061	up	1.13e-05	0.000270163
CotAD_04248	1143	821	275.333	836.373	266.543	-1.64978	down	3.77e-09	2.5e-07
CotAD_46553	1500	251.333	611	255.8	592.415	1.21159	up	1.31e-08	7.57e-07
CotAD_32907	1524	147.333	326.667	149.732	317.378	1.08382	up	1.3e-06	4.29e-05
CotAD_09367	999	197.667	1635	200.995	1589.72	2.98354	up	3.87e-06	0.000108603
CotAD_47554	2046	149	595	151.139	576.164	1.9306	up	8.6e-20	2.89e-17
CotAD_54443	2094	233	671	236.869	650.394	1.45723	up	2.3e-09	1.61e-07
CotAD_74164	2409	1246.67	617.667	1269.64	599.184	-1.08335	down	4.23e-09	2.77e-07
CotAD_46177	1176	227.333	57.6667	231.207	55.8718	-2.04899	down	5.68e-11	5.56e-09
CotAD_39843	1527	1482.33	688	1509.16	666.54	-1.17898	down	1.18e-10	1.08e-08
CotAD_39147	1650	405.333	132.333	412.943	128.304	-1.68637	down	2.26e-14	3.98e-12
CotAD_51337	2994	134.667	334	136.841	324.425	1.24538	up	2.84e-06	8.33e-05
CotAD_55585	1389	83.3333	185	84.7948	179.675	1.08334	up	2.54e-05	0.000541089
CotAD_31392	225	68.6667	197.333	69.98	191.43	1.4518	up	2.54e-08	1.37e-06
CotAD_75698	594	132.667	14.3333	134.836	13.8956	-3.2785	down	8.63e-21	3.15e-18
CotAD_33255	738	129	275.667	131.077	267.286	1.02797	up	8.66e-06	0.000215404
CotAD_04713	627	201.667	81.3333	205.232	78.8745	-1.37963	down	5.36e-08	2.67e-06
CotAD_35991	1350	443	184.667	451.486	179.383	-1.33164	down	5.81e-07	2.14e-05
CotAD_19442	1875	42	175.333	42.6824	170.517	1.9982	up	1.87e-07	7.95e-06
CotAD_31359	1026	46.3333	748.333	46.8012	725.831	3.95502	up	4.12e-62	1.63e-58
CotAD_69647	1530	99.3333	235.333	100.973	227.933	1.17464	up	1.29e-06	4.28e-05
CotAD_43070	2937	749.333	265.333	763.241	256.656	-1.57231	down	7.31e-10	5.72e-08
CotAD_26332	1035	269	949.667	273.814	922.66	1.7526	up	4.65e-05	0.000885866
CotAD_51963	372	70.6667	157.667	71.5282	152.933	1.09632	up	5.38e-05	0.000998748
CotAD_15900	969	89	16	90.3905	15.5794	-2.53654	down	1.4e-11	1.5e-09
CotAD_74842	1494	94.3333	210.667	95.9449	203.941	1.08787	up	1.12e-05	0.00026866
CotAD_48790	1530	118.333	283.333	120.419	274.455	1.18851	up	2.97e-07	1.19e-05
CotAD_47838	1137	45.3333	115.333	46.0631	111.75	1.27859	up	2.83e-05	0.000590176
CotAD_46876	1407	305	154.333	310.271	149.696	-1.0515	down	2.44e-06	7.34e-05
CotAD_62995	2295	147	63.3333	149.842	61.437	-1.28626	down	3.21e-06	9.24e-05
CotAD_01689	483	193.667	96.6667	197.217	93.6687	-1.07415	down	1.74e-05	0.000393296
CotAD_30898	1239	62.3333	154.667	63.3477	150.056	1.24414	up	6.36e-06	0.000165142
CotAD_25268	1344	1804.33	4267.67	1833.75	4136.73	1.17369	up	1.96e-11	2.07e-09
CotAD_20525	2598	550.333	249.667	561.235	242.431	-1.21103	down	1.22e-05	0.000288734
CotAD_28150	894	230	26	233.089	25.0902	-3.21568	down	1.31e-07	5.8e-06
CotAD_56224	258	199.333	99.6667	202.957	96.4684	-1.07305	down	1.56e-05	0.00035836
CotAD_66530	1167	111	253.333	112.642	245.182	1.12211	up	2.3e-06	7.02e-05
CotAD_25247	2577	46	0	46.7462	0.001	-15.5126	down	6.68e-18	1.86e-15
CotAD_14327	204	1225.33	248.333	1249.09	240.306	-2.37793	down	7.14e-15	1.37e-12
CotAD_15419	2079	200	458.667	203.478	444.363	1.12686	up	7.51e-08	3.58e-06
CotAD_40449	2430	1666	721.333	1695.12	697.578	-1.28096	down	2.27e-12	2.78e-10
CotAD_36846	756	221.667	116.333	225.697	112.671	-1.00228	down	2.98e-05	0.000613766
CotAD_07592	1425	105.667	248.667	107.324	241.111	1.16773	up	1.1e-06	3.73e-05
CotAD_16644	1641	193.667	460.667	196.46	447.357	1.18719	up	3.62e-05	0.000723478
CotAD_00283	999	95.3333	244	96.6979	236.891	1.29267	up	5.91e-07	2.17e-05
CotAD_66165	2475	130	58.6667	132.565	56.8723	-1.2209	down	1.93e-05	0.000427706
CotAD_01402	1146	75.6667	174.667	76.6757	169.407	1.14365	up	1.48e-05	0.00034163
CotAD_18327	1230	38	121	38.5383	117.219	1.60484	up	2.32e-07	9.59e-06
CotAD_13863	2322	198.667	817	201.232	794.819	1.98177	up	1.33e-06	4.37e-05
CotAD_53060	1302	44.6667	113.667	45.2271	110.212	1.28502	up	2.92e-05	0.000604505
CotAD_56445	1101	412.333	965.333	419.645	934.068	1.15436	up	5.1e-09	3.28e-07
CotAD_26589	2031	71.3333	179.333	72.4328	174.075	1.26499	up	1.72e-06	5.46e-05
CotAD_08594	510	156.333	66	159.266	63.8787	-1.31803	down	1.3e-06	4.29e-05
CotAD_04558	303	305.667	758.333	310.009	736.133	1.24766	up	1.85e-06	5.82e-05
CotAD_33247	1614	85.3333	190.667	86.8119	185.072	1.09212	up	1.88e-05	0.000418197
CotAD_28228	1656	64.6667	176	65.5322	171.016	1.38386	up	6.15e-07	2.24e-05
CotAD_01936	2928	868.667	266.333	884.562	257.467	-1.78057	down	2.64e-10	2.25e-08
CotAD_46437	1410	1892.67	978	1924.87	947.361	-1.02277	down	1.14e-08	6.76e-07
CotAD_18906	1476	387.667	179	394.199	173.448	-1.18442	down	3.52e-08	1.81e-06
CotAD_61333	1275	149.333	340	151.829	329.7	1.1187	up	4.7e-07	1.77e-05
CotAD_56851	2370	77	170.667	78.2977	165.234	1.07747	up	4.07e-05	0.000794668
CotAD_57151	1047	1301.67	681	1326.2	659.566	-1.00771	down	4.18e-08	2.13e-06
CotAD_25244	1635	174.667	28.6667	177.611	27.7521	-2.67805	down	4.13e-19	1.28e-16
CotAD_17030	1437	445.333	214.333	452.438	207.23	-1.12649	down	4.04e-07	1.55e-05
CotAD_15861	2412	98.3333	236	99.71	228.996	1.19951	up	8.93e-07	3.1e-05
CotAD_72194	666	224	501.333	226.927	486.191	1.0993	up	1.16e-07	5.24e-06
CotAD_49473	1254	192.667	406.333	195.136	393.893	1.01333	up	9.98e-06	0.00024399
CotAD_25634	1167	270	75	274.172	72.6686	-1.91568	down	6.82e-15	1.32e-12
CotAD_30157	2379	0.666667	18.6667	0.687698	18.1929	4.72546	up	5.64e-06	0.00014888
CotAD_08230	783	159	704.333	161.004	684.877	2.08875	up	4.7e-06	0.000127785
CotAD_11233	1635	61	159.333	61.8676	154.471	1.32008	up	1.65e-06	5.28e-05
CotAD_00056	591	329.667	155.333	335.275	149.971	-1.16066	down	1.8e-07	7.7e-06
CotAD_13807	1134	52	230	52.9808	222.698	2.07155	up	4.51e-15	8.94e-13
CotAD_28172	2277	56.3333	180	57.1227	174.523	1.61128	up	3.55e-09	2.37e-07
CotAD_19649	2916	1358.33	661.333	1382.88	637.696	-1.11673	down	5.33e-07	1.97e-05
CotAD_31689	4977	306.667	690.667	310.818	670.153	1.10842	up	2.2e-08	1.21e-06
CotAD_64531	891	265	617.333	268.549	598.492	1.15615	up	1.55e-08	8.86e-07
CotAD_11267	579	900	366.333	917.583	355.614	-1.36753	down	1.38e-05	0.000322238
CotAD_32535	5349	257.333	109.667	262.451	106.37	-1.30296	down	1.12e-05	0.000269328
CotAD_24398	1752	215.667	622.333	219.874	603.055	1.45561	up	1.08e-12	1.4e-10
CotAD_24334	2502	275	0	280.507	0.001	-18.0977	down	6.24e-13	8.65e-11
CotAD_08641	2037	23.6667	145.667	24.0333	141.496	2.55766	up	1.74e-15	3.67e-13
CotAD_13946	999	361	1705	367.368	1656.41	2.17276	up	6.61e-06	0.000170388
CotAD_13964	1317	110.333	244.667	112.081	236.903	1.07976	up	5.98e-06	0.000156427
CotAD_28671	1419	45.6667	366.333	46.5003	353.222	2.92526	up	2.78e-06	8.2e-05
CotAD_23306	2214	112	250.667	113.766	242.698	1.09309	up	4.12e-06	0.000114366
CotAD_15469	504	79.3333	249.667	80.8248	242.782	1.58679	up	7.37e-07	2.63e-05
CotAD_01310	3462	180.333	83.3333	183.218	80.6199	-1.18435	down	4.21e-06	0.000116178
CotAD_29054	4299	44	271.667	44.7389	263.342	2.55734	up	7.59e-16	1.7e-13
CotAD_45021	738	18	70.6667	18.3265	68.6316	1.90495	up	1.26e-06	4.2e-05
CotAD_25819	648	1262.33	577	1284.09	559.857	-1.19761	down	9.09e-11	8.57e-09
CotAD_10579	633	122.333	271	124.622	262.537	1.07496	up	3.55e-06	0.000101004
CotAD_61061	3489	101	255.667	102.105	247.677	1.27841	up	1.33e-05	0.000310919
CotAD_39817	1194	785.667	307	800.879	297.303	-1.42965	down	4.42e-08	2.24e-06
CotAD_22281	1125	362.667	816	369.28	791.905	1.10061	up	1.17e-08	6.93e-07
CotAD_12784	669	254.667	1050.67	257.647	1018.63	1.98316	up	9.73e-24	4.56e-21
CotAD_13230	897	156.333	378.667	158.583	367.932	1.21421	up	1.21e-05	0.000287065
CotAD_49523	594	47	210.333	47.8135	204.453	2.09628	up	1.97e-11	2.08e-09
CotAD_47514	381	424.667	173.333	433.009	167.948	-1.36638	down	3.62e-05	0.000723343
CotAD_00574	1308	251	85.3333	256.072	82.8636	-1.62774	down	1.47e-06	4.75e-05
CotAD_60806	426	408.667	121.333	416.237	117.409	-1.82586	down	2.71e-16	6.42e-14
CotAD_70569	711	1222.67	567.333	1244.63	551.579	-1.17408	down	2.83e-08	1.5e-06
CotAD_37937	1371	65.3333	364.667	66.6	354.695	2.41298	up	2.94e-09	2e-07
CotAD_32453	219	37	7	37.6688	6.79936	-2.4699	down	5.27e-05	0.000981345
CotAD_53250	1086	232.333	94.3333	236.613	91.278	-1.37419	down	1.99e-08	1.1e-06
CotAD_63032	1203	105.667	352	107.773	340.294	1.65878	up	1.97e-05	0.000435877
CotAD_46019	942	252.333	559.333	256.184	542.565	1.08262	up	9.95e-08	4.56e-06
CotAD_04682	1710	5402.67	2002.33	5511.41	1940.32	-1.50612	down	7.96e-06	0.000200394
CotAD_29817	1026	0	409.333	0.001	396.615	18.5974	up	2.44e-92	2.42e-88
CotAD_50875	1920	224.667	630.667	228.106	611.328	1.42224	up	2.72e-12	3.3e-10
CotAD_12534	1338	465	206.667	473.846	199.837	-1.2456	down	6.98e-09	4.37e-07
CotAD_27805	1332	129.667	287	131.727	278.541	1.08033	up	2.69e-06	7.97e-05
CotAD_58012	612	241.333	38	245.521	36.9676	-2.73151	down	1.22e-23	5.65e-21
CotAD_50578	1257	276.667	137.667	281.994	133.522	-1.07859	down	3.62e-05	0.000722872
CotAD_04559	303	101.667	467.333	102.881	454.709	2.14396	up	7.35e-07	2.62e-05
CotAD_34034	603	533	241.333	543.028	233.957	-1.21478	down	2.71e-09	1.86e-07
CotAD_61369	1101	220.333	112	224.491	108.662	-1.04681	down	1.39e-05	0.000325055
CotAD_16238	1680	44	8.66667	44.8676	8.38811	-2.41926	down	1.34e-06	4.4e-05
CotAD_46162	1815	105	230	106.461	223.147	1.06767	up	1.13e-05	0.000270163
CotAD_63451	1872	470.333	223	479.23	215.837	-1.15077	down	1.82e-07	7.75e-06
CotAD_54888	1242	147.333	30.3333	149.867	29.3145	-2.354	down	1.83e-14	3.26e-12
CotAD_30958	2307	11.3333	61.3333	11.5835	59.6405	2.36422	up	7.54e-08	3.58e-06
CotAD_47530	1398	153.333	374.333	155.657	363.364	1.22305	up	2.7e-08	1.44e-06
CotAD_18863	1650	151.333	353.333	153.565	343.235	1.16034	up	3.16e-05	0.000646387
CotAD_69870	1170	7052	3008.67	7181.32	2923.35	-1.29663	down	6.74e-14	1.1e-11
CotAD_68960	480	159	77	161.682	74.5622	-1.11665	down	2.57e-05	0.000544568
CotAD_05469	807	59	201.333	59.9877	195.014	1.70084	up	1.5e-10	1.35e-08
CotAD_01227	615	162.667	78.3333	165.429	76.14	-1.11948	down	1.99e-05	0.000439323
CotAD_42712	1503	111	277.667	112.556	269.571	1.26003	up	9.05e-08	4.2e-06
CotAD_29607	765	654.667	332.667	666.552	322.417	-1.04779	down	9.78e-08	4.5e-06
CotAD_74628	1644	111	488	112.688	474.123	2.07293	up	3.69e-09	2.46e-07
CotAD_25886	1104	451	143	458.534	138.499	-1.72715	down	1.71e-15	3.63e-13
CotAD_30893	885	749	159.667	763.792	154.828	-2.30251	down	2.14e-09	1.52e-07
CotAD_15904	1329	132	352.333	134.319	342.16	1.349	up	1.79e-09	1.3e-07
CotAD_50913	1533	526.667	1250.33	535.123	1210.01	1.17708	up	2.33e-10	2e-08
CotAD_05848	1785	73.6667	170	74.7678	164.59	1.13839	up	2.67e-05	0.000562855
CotAD_24599	309	200	99.6667	203.709	96.702	-1.0749	down	1.41e-05	0.000328857
CotAD_48992	1452	142.667	315.333	144.723	306.085	1.08064	up	2.1e-06	6.49e-05
CotAD_67274	8043	92	202.667	93.6554	196.398	1.06835	up	1.89e-05	0.000421138
CotAD_54148	1101	178	531.667	180.504	516.382	1.51641	up	8.03e-11	7.62e-09
CotAD_18169	630	180.333	644	184.169	626.621	1.76656	up	4.51e-05	0.000864941
CotAD_69690	711	46.6667	3.33333	47.654	3.19739	-3.89763	down	5.02e-07	1.87e-05
CotAD_67203	2373	160	415.333	161.944	402.88	1.31486	up	1.22e-08	7.18e-07
CotAD_49391	1326	550	1692.33	557.599	1642.67	1.55874	up	2.03e-07	8.51e-06
CotAD_16352	663	858.667	405.667	874.39	392.738	-1.15471	down	2.96e-07	1.19e-05
CotAD_39140	1365	507	1291.67	513.816	1255.24	1.28864	up	8.46e-06	0.000211107
CotAD_44724	1878	134.667	293	136.863	284.107	1.0537	up	3.92e-06	0.000109616
CotAD_25801	3297	105.667	252	107.754	244.595	1.18266	up	6.93e-07	2.48e-05
CotAD_37423	1077	505.333	245.667	514.852	238.213	-1.11191	down	5.52e-08	2.74e-06
CotAD_68176	8274	109.667	283.333	111.712	274.321	1.29609	up	2.88e-08	1.52e-06
CotAD_05998	10017	88	205.333	89.3767	198.68	1.15248	up	4.44e-06	0.000121792
CotAD_73280	915	69.3333	169.667	70.7123	164.848	1.2211	up	4.65e-06	0.000126504
CotAD_72474	1749	207.333	511.333	210.629	495.748	1.2349	up	2.73e-09	1.88e-07
CotAD_49181	2361	14	102	14.2202	98.9579	2.79887	up	1e-13	1.57e-11
CotAD_67310	1443	282.333	136.333	286.859	132.617	-1.11308	down	9.26e-07	3.21e-05
CotAD_56347	3735	141.667	300.333	143.843	290.667	1.01488	up	1.94e-05	0.000429922
CotAD_59311	690	78	225.333	78.9307	218.755	1.47066	up	1.7e-07	7.33e-06
CotAD_70079	591	236.667	79	241.25	76.717	-1.65291	down	1.42e-06	4.63e-05
CotAD_56781	2940	839.333	2512.33	855.183	2437.59	1.51115	up	4.76e-17	1.2e-14
CotAD_19547	759	115	258.333	117.034	250.985	1.10068	up	3.12e-06	9.01e-05
CotAD_31328	441	142.333	317	144.147	307.547	1.09327	up	4.74e-06	0.000128686
CotAD_23997	1005	65.3333	179.667	66.5637	174.654	1.39169	up	9.5e-06	0.000233947
CotAD_14571	1389	83.6667	268	85.1014	259.819	1.61025	up	3.93e-11	4.02e-09
CotAD_32424	1338	170.667	412.667	173.507	400.238	1.20586	up	2.07e-08	1.13e-06
CotAD_48006	1371	51	157.667	51.8026	152.904	1.56153	up	3.3e-08	1.71e-06
CotAD_45579	2517	196	493	198.678	478.542	1.26821	up	1.58e-09	1.15e-07
CotAD_30001	1068	90.3333	206.333	91.843	200.047	1.1231	up	7.22e-06	0.000184011
CotAD_66458	312	57	209	57.8742	202.349	1.80586	up	1.03e-11	1.15e-09
CotAD_24080	735	521.333	242.667	531.222	235.016	-1.17656	down	9.1e-09	5.54e-07
CotAD_46340	744	91.6667	236.333	92.7071	229.119	1.30534	up	4.16e-06	0.000115257
CotAD_00370	648	190	95.6667	193.113	92.7606	-1.05786	down	2.37e-05	0.000509278
CotAD_53047	741	230.667	101.667	234.485	98.458	-1.25192	down	7.09e-06	0.000181161
CotAD_35784	756	317.667	30.6667	323.42	29.6721	-3.44623	down	4.02e-37	4.27e-34
CotAD_42103	219	305.333	117.333	310.592	113.742	-1.44925	down	2.98e-10	2.5e-08
CotAD_19737	1032	142.667	357.333	144.759	346.234	1.25809	up	1.53e-08	8.74e-07
CotAD_54121	1557	855	2337.67	867.138	2271.24	1.38915	up	2.41e-07	9.91e-06
CotAD_00437	1818	211.667	551.333	215.126	535.291	1.31514	up	4.45e-08	2.25e-06
CotAD_12949	1179	246.667	107	251.377	103.909	-1.27452	down	5.61e-07	2.07e-05
CotAD_34747	864	41.6667	239.333	42.3028	231.975	2.45514	up	1.5e-19	4.94e-17
CotAD_13898	654	227.667	99.3333	231.77	96.2058	-1.2685	down	1.93e-07	8.16e-06
CotAD_42012	3510	215.667	536	218.551	519.135	1.24814	up	1.54e-09	1.13e-07
CotAD_28523	1005	123.667	426	125.581	413.83	1.72042	up	2.25e-09	1.58e-07
CotAD_44390	2385	66.3333	175.333	67.7044	169.793	1.32646	up	1.34e-05	0.000312765
CotAD_76936	2169	26.3333	135.333	26.7056	131.265	2.29726	up	5.13e-11	5.11e-09
CotAD_07550	1212	682	325	694.238	315.111	-1.13957	down	6.46e-09	4.09e-07
CotAD_55884	1596	119	290.667	120.806	281.972	1.22286	up	1.38e-07	6.06e-06
CotAD_46627	2001	282.667	693.667	287.147	672.334	1.22739	up	6.19e-10	4.93e-08
CotAD_40214	528	86	33	87.4158	31.9863	-1.45044	down	1.75e-05	0.000394709
CotAD_75388	942	119.667	304	121.444	295.287	1.28182	up	2.92e-08	1.54e-06
CotAD_52773	1101	259	135	264.004	130.786	-1.01335	down	1.21e-05	0.000287821
CotAD_13899	960	224.333	15.3333	227.474	14.7829	-3.9437	down	3.48e-10	2.89e-08
CotAD_33535	2145	533.667	1	544.206	0.971974	-9.12902	down	8.88e-36	8.65e-33
CotAD_18886	1116	133.667	305.667	136.177	295.877	1.11951	up	7.45e-07	2.65e-05
CotAD_04634	1134	913.333	373.667	930.415	361.633	-1.36335	down	1.42e-12	1.81e-10
CotAD_43564	1005	144.333	307	146.934	297.139	1.01598	up	5.93e-06	0.000155177
CotAD_28986	798	85.3333	186	86.7362	180.296	1.05566	up	3.75e-05	0.000745445
CotAD_06235	411	218	95	221.751	92.1805	-1.2664	down	2.55e-07	1.03e-05
CotAD_22572	285	74.3333	178.667	75.6269	173.41	1.19722	up	5.08e-06	0.000136003
CotAD_72901	2724	365.333	1144.33	372.184	1110.47	1.57708	up	1.34e-16	3.26e-14
CotAD_05693	927	15.3333	74.6667	15.5868	72.6482	2.2206	up	4.36e-06	0.000119912
CotAD_00324	1770	531.667	245	540.964	237.199	-1.18943	down	5.55e-09	3.54e-07
CotAD_53486	1143	97	264	98.8341	256.495	1.37585	up	2.88e-08	1.52e-06
CotAD_32155	2010	219.333	560.333	222.199	543.621	1.29075	up	1.84e-09	1.33e-07
CotAD_05596	792	367	114	373.77	110.327	-1.76036	down	8.53e-15	1.62e-12
CotAD_29092	1722	257.667	563	261.628	545.523	1.06012	up	1.64e-07	7.12e-06
CotAD_39003	447	115	245.333	116.725	237.732	1.02623	up	1.59e-05	0.000363588
CotAD_51171	261	93	27	94.8241	26.1771	-1.85695	down	1.58e-06	5.08e-05
CotAD_39236	3000	148.333	314.667	150.946	304.385	1.01187	up	5.71e-06	0.000150399
CotAD_50825	3627	118.667	280.667	120.18	272.331	1.18017	up	1.87e-06	5.87e-05
CotAD_54881	1335	98.6667	327.667	100.002	317.138	1.66508	up	1.05e-12	1.37e-10
CotAD_52061	1083	226.333	537	230.02	520.042	1.17687	up	9.39e-09	5.7e-07
CotAD_04030	2271	14.6667	89	14.8361	86.4598	2.54292	up	4.72e-11	4.74e-09
CotAD_06403	1017	81.3333	197.333	82.6116	191.456	1.2126	up	2.15e-06	6.61e-05
CotAD_67057	1341	101.667	271.667	103.154	263.4	1.35245	up	1.38e-08	7.99e-07
CotAD_66588	876	39	101	39.5965	98.1413	1.30949	up	4.54e-05	0.000869011
CotAD_08052	1860	861.333	1838.33	873.525	1781.72	1.02835	up	1.25e-08	7.35e-07
CotAD_19225	885	103.667	30.6667	105.449	29.6344	-1.8312	down	2.69e-08	1.44e-06
CotAD_68302	888	0.333333	253.667	0.340895	245.768	9.49375	up	1.23e-65	6.67e-62
CotAD_17841	1857	135	302.667	137.137	293.347	1.09699	up	1.41e-06	4.59e-05
CotAD_53976	1269	203	53	206.848	51.3305	-2.01068	down	8.44e-10	6.53e-08
CotAD_73966	963	633.667	163.333	643.978	158.309	-2.02427	down	1.19e-10	1.09e-08
CotAD_23534	1545	194.333	512.333	197.584	496.379	1.32897	up	1.85e-10	1.62e-08
CotAD_05490	1668	232.333	108.667	236.76	105.483	-1.16642	down	1.22e-05	0.000288458
CotAD_04762	1515	1213.67	434.667	1232.36	422.238	-1.5453	down	4.5e-06	0.000122938
CotAD_34794	903	44.3333	386.333	45.047	374.823	3.05671	up	1.07e-33	9.07e-31
CotAD_02484	2871	854.667	84.6667	868.773	82.2623	-3.40068	down	5.36e-54	1.18e-50
CotAD_33147	903	275.333	71.6667	279.931	69.7285	-2.00525	down	2.62e-09	1.8e-07
CotAD_16768	1614	227.667	513	231.177	498.026	1.10722	up	8.08e-08	3.82e-06
CotAD_02205	780	98	239.667	99.209	232.651	1.22962	up	1.49e-05	0.000345172
CotAD_44204	555	164.667	498.333	167.507	483.458	1.52917	up	6.07e-13	8.45e-11
CotAD_33121	2211	17.6667	62	17.8907	60.0882	1.74787	up	1.9e-05	0.000421738
CotAD_05399	402	391	138	397.942	133.951	-1.57085	down	9.84e-13	1.31e-10
CotAD_10207	2604	86	220	87.3581	212.994	1.2858	up	2.56e-07	1.04e-05
CotAD_61238	1338	170	429	173.011	416.09	1.26603	up	3.4e-09	2.28e-07
CotAD_31718	4089	85.3333	238.333	86.7221	230.981	1.4133	up	1.07e-08	6.37e-07
CotAD_67300	2913	95.6667	382.333	97.2869	370.895	1.93069	up	5.28e-17	1.33e-14
CotAD_36557	312	1654	817	1685.36	790.658	-1.09193	down	3.78e-05	0.000749909
CotAD_02537	1326	450.333	192.667	458.936	186.843	-1.29647	down	1.71e-09	1.24e-07
CotAD_22791	885	94.6667	12	96.3952	11.6225	-3.05204	down	4.29e-15	8.54e-13
CotAD_20946	870	263	1022	267.348	993.378	1.89362	up	1.86e-07	7.91e-06
CotAD_01012	1278	51.6667	157.333	52.3531	152.426	1.54176	up	4.92e-08	2.47e-06
CotAD_65954	1560	19.6667	85.3333	20.0132	82.9744	2.05171	up	3.16e-08	1.65e-06
CotAD_01901	882	161.667	46.6667	164.589	45.2614	-1.86251	down	4.93e-11	4.93e-09
CotAD_43728	192	662	132.333	674.606	128.304	-2.39448	down	2.18e-09	1.54e-07
CotAD_54976	2058	35	141.667	35.5429	137.932	1.95633	up	3.84e-05	0.000758793
CotAD_00114	2202	332.333	140	337.204	135.344	-1.31699	down	9.75e-06	0.000239469
CotAD_40193	1290	610.333	276.333	621.89	267.679	-1.21616	down	1.31e-09	9.66e-08
CotAD_35399	1344	309.333	159	315.083	153.945	-1.03331	down	3.59e-06	0.000101985
CotAD_20119	2010	95	202.333	96.6473	196.102	1.02081	up	4.16e-05	0.000806961
CotAD_17654	3891	683	204	695.371	197.871	-1.81322	down	6.17e-19	1.87e-16
CotAD_43907	840	134	51.3333	136.237	49.6992	-1.45483	down	4.91e-07	1.84e-05
CotAD_28880	786	135.333	321	137.392	311.184	1.17947	up	3.61e-07	1.41e-05
CotAD_64517	828	249.333	951.667	253.535	922.444	1.86327	up	4.09e-21	1.56e-18
CotAD_10800	759	210.333	596	213.949	577.622	1.43286	up	2.68e-12	3.26e-10
CotAD_28030	951	194.333	76	197.216	73.4818	-1.42432	down	3.48e-06	9.9e-05
CotAD_32683	774	210.667	647.667	213.335	628.248	1.55821	up	2.83e-14	4.88e-12
CotAD_18254	1458	20.3333	98.3333	20.7098	95.1923	2.20053	up	6.53e-10	5.18e-08
CotAD_54560	270	72.3333	166.667	73.3164	161.64	1.14058	up	2.01e-05	0.000442959
CotAD_16884	549	696	286	708.435	277.235	-1.35353	down	8.39e-12	9.41e-10
CotAD_23476	3237	113.667	348.667	115.511	338.537	1.55128	up	1.24e-11	1.36e-09
CotAD_08161	3294	23.3333	171.333	23.7415	166.509	2.81011	up	9.4e-10	7.17e-08
CotAD_65555	1770	627.667	248	640.072	240.509	-1.41214	down	1.19e-05	0.000282966
CotAD_68415	684	68	191	69.0782	185.504	1.42515	up	6.31e-08	3.05e-06
CotAD_15907	1140	33.3333	107	33.8904	103.701	1.61349	up	6.33e-07	2.29e-05
CotAD_68369	2277	623	227.333	634.024	220.047	-1.52672	down	6.06e-14	1.01e-11
CotAD_00152	1068	107.667	234	109.374	226.797	1.05213	up	1.26e-05	0.000296008
CotAD_22896	948	215	38	218.669	36.9577	-2.5648	down	2.37e-20	8.28e-18
CotAD_17059	1248	249.333	611.667	252.643	594.146	1.23372	up	2.3e-06	7.02e-05
CotAD_61900	1284	179	404.333	181.485	391.783	1.1102	up	2.43e-07	9.97e-06
CotAD_55723	492	263	113.333	267.239	110.006	-1.28055	down	2.56e-06	7.67e-05
CotAD_59856	1404	137.333	63	139.859	61.0276	-1.19644	down	1.92e-05	0.000426741
CotAD_30440	1467	418.667	150.333	425.902	145.836	-1.54617	down	1.04e-12	1.36e-10
CotAD_01468	1299	117.667	251	119.37	243.473	1.02832	up	1.42e-05	0.000330733
CotAD_29155	1662	95.3333	209.667	96.7606	203.34	1.0714	up	1.65e-05	0.000375806
CotAD_39006	2217	82.6667	254	83.8453	246.819	1.55765	up	5.94e-08	2.9e-06
CotAD_58813	2097	176.333	477	178.855	462.265	1.36993	up	1.07e-10	9.99e-09
CotAD_28156	927	319	707.667	323.073	686.267	1.08691	up	4.32e-05	0.000832531
CotAD_05717	1272	660.667	1627.67	671.737	1579.85	1.23382	up	1.56e-11	1.67e-09
CotAD_48455	1560	249	17.3333	253.839	16.8129	-3.91627	down	1.29e-13	1.95e-11
CotAD_02804	861	677	339.333	688.969	329.069	-1.06605	down	1.15e-06	3.87e-05
CotAD_51336	1659	92.3333	218.333	93.731	211.427	1.17356	up	2.18e-06	6.68e-05
CotAD_58574	717	230.667	114.667	235.007	111.563	-1.07484	down	6.22e-06	0.000162237
CotAD_10458	1083	592	195.333	600.763	189.506	-1.66455	down	3.36e-09	2.25e-07
CotAD_44560	1173	0.666667	20.6667	0.665472	20.1225	4.91828	up	3.81e-06	0.00010716
CotAD_51067	2658	11.3333	0	11.5769	0.001	-13.499	down	3.99e-05	0.000781458
CotAD_08537	405	57.6667	14	58.5847	13.4852	-2.11915	down	8.22e-07	2.89e-05
CotAD_34978	1200	33	119.333	33.5583	115.803	1.78693	up	1.82e-08	1.02e-06
CotAD_24925	1713	312.667	145	318.282	140.029	-1.18457	down	1.48e-07	6.47e-06
CotAD_66128	336	253.333	118.667	258.02	115.087	-1.16475	down	7.21e-07	2.58e-05
CotAD_50452	324	299	122	304.047	118.074	-1.3646	down	9.56e-08	4.42e-06
CotAD_28203	1704	263.333	125.333	267.429	121.583	-1.13721	down	1.26e-05	0.000297412
CotAD_41176	2049	17.6667	283.333	17.8848	274.523	3.94012	up	1.03e-39	1.3e-36
CotAD_33726	198	189	84.6667	192.452	82.1151	-1.22878	down	1.43e-06	4.65e-05
CotAD_16834	1497	197	2013.33	198.714	1953.77	3.29749	up	1.15e-60	3.8e-57
CotAD_41567	3138	126.333	309.333	128.087	300.046	1.22806	up	8.47e-08	3.97e-06
CotAD_31599	501	45	124.667	45.7888	120.85	1.40015	up	3.02e-06	8.78e-05
CotAD_42677	828	48.6667	305.667	49.6588	296.151	2.57621	up	8.35e-24	3.94e-21
CotAD_35408	2010	66.6667	166.667	67.949	161.495	1.24897	up	3.25e-06	9.32e-05
CotAD_18797	978	64.3333	151	65.1587	146.131	1.16523	up	2.43e-05	0.000519937
CotAD_54805	1515	1507.33	527.667	1531.67	511.51	-1.58227	down	2.78e-12	3.35e-10
CotAD_19716	1431	112.333	253.667	114.008	245.597	1.10716	up	3.04e-06	8.85e-05
CotAD_52950	216	131	46.3333	133.21	44.7958	-1.57227	down	1.01e-07	4.61e-06
CotAD_34622	510	45	11.3333	45.6614	11.0503	-2.04688	down	1.4e-05	0.000327005
CotAD_67762	1920	335	716.667	340.026	695.113	1.0316	up	1.41e-07	6.21e-06
CotAD_37409	1389	57.3333	7	58.1696	6.82646	-3.09106	down	7.81e-06	0.000197105
CotAD_15969	1170	34.3333	200.667	35.0864	195.103	2.47525	up	2.2e-09	1.55e-07
CotAD_10989	849	789.667	390.333	804.327	377.818	-1.09009	down	3.49e-07	1.37e-05
CotAD_60711	1146	403.667	47.6667	410.321	46.1223	-3.15322	down	1.46e-28	9.21e-26
CotAD_75414	1512	121	274.667	123.328	266.4	1.1111	up	1.67e-06	5.32e-05
CotAD_59797	1371	34.6667	96	35.0797	93.0653	1.40761	up	2.12e-05	0.000464428
CotAD_08980	942	539.667	238.333	550.07	230.647	-1.25393	down	1.14e-06	3.84e-05
CotAD_13651	1338	63.3333	240.667	64.5243	233.466	1.8553	up	2.55e-06	7.65e-05
CotAD_23750	231	112.667	327	114.243	317.32	1.47383	up	1.67e-10	1.49e-08
CotAD_27700	1497	186.667	59.3333	190.5	57.4451	-1.72954	down	2.52e-05	0.000537038
CotAD_09437	564	220.667	74.6667	224.491	72.0847	-1.6389	down	1.12e-10	1.04e-08
CotAD_25668	2331	759.333	211	772.332	204.193	-1.91929	down	2.67e-21	1.03e-18
CotAD_15406	4200	90.3333	222	91.8726	215.211	1.22805	up	7.04e-07	2.52e-05
CotAD_60260	291	78	28.3333	79.3294	27.5526	-1.52566	down	1.53e-05	0.000351045
CotAD_70042	738	492.667	205	502.299	198.379	-1.34028	down	4.62e-07	1.74e-05
CotAD_46542	1536	527.333	1189	536.58	1155.21	1.10629	up	8.38e-06	0.000209696
CotAD_46552	1473	118.333	384	120.49	372.617	1.62878	up	3.02e-12	3.63e-10
CotAD_24655	1017	269.667	89.3333	274.886	86.7097	-1.66457	down	2.63e-10	2.24e-08
CotAD_71504	1974	210	905	212.83	878.068	2.04463	up	3.33e-24	1.61e-21
CotAD_17774	687	22.3333	69.3333	22.7692	67.2184	1.56177	up	3.93e-05	0.000773668
CotAD_58846	1290	208.667	479.333	211.819	465.493	1.13593	up	2.32e-07	9.59e-06
CotAD_66167	549	3.66667	159.333	3.76461	154.381	5.35785	up	6.27e-33	5.26e-30
CotAD_04463	942	884	418.667	900.088	405.746	-1.14949	down	1.71e-09	1.24e-07
CotAD_67597	2274	80.6667	259	82.2038	251.226	1.61171	up	5.29e-11	5.23e-09
CotAD_19509	810	414.333	172.333	422.216	167.072	-1.33751	down	9.92e-09	5.97e-07
CotAD_24805	1656	359.667	164	365.446	159.248	-1.19838	down	3.57e-08	1.84e-06
CotAD_03072	207	14.3333	63	14.5307	61.2419	2.07541	up	8.69e-07	3.02e-05
CotAD_38530	315	252	81.6667	256.62	79.2754	-1.69469	down	5.29e-12	6.13e-10
CotAD_20207	2742	26.3333	1033.67	26.7969	1001.16	5.22347	up	4.51e-97	5.37e-93
CotAD_15098	999	87	215	88.162	208.018	1.23848	up	7.67e-07	2.72e-05
CotAD_43804	726	52	127.333	52.7844	123.45	1.22574	up	2.9e-05	0.000602094
CotAD_52949	309	102	36	103.465	34.7808	-1.57278	down	5.02e-05	0.000945133
CotAD_49112	297	26.6667	1.33333	27.0177	1.28293	-4.39639	down	5.4e-08	2.69e-06
CotAD_36563	981	85.6667	201.333	87.129	195.354	1.16486	up	4.14e-06	0.000114666
CotAD_74877	1689	84.6667	207	85.8485	200.668	1.22495	up	1.3e-06	4.29e-05
CotAD_69362	1329	85.3333	294	86.9415	284.935	1.71252	up	5.84e-07	2.15e-05
CotAD_22975	546	229.667	22.3333	233.502	21.6196	-3.43302	down	5.23e-31	3.94e-28
CotAD_45267	201	39	8.66667	39.5647	8.36822	-2.24122	down	1.48e-05	0.000342947
CotAD_30362	903	103	40.3333	104.607	39.0421	-1.42188	down	6.48e-06	0.000167685
CotAD_29067	1125	48.6667	283.333	49.7217	274.48	2.46476	up	1.48e-21	5.78e-19
CotAD_60881	309	119	38	120.919	36.8596	-1.71393	down	2.81e-08	1.49e-06
CotAD_61298	972	154.333	446	157.002	431.971	1.46016	up	1.21e-11	1.32e-09
CotAD_32576	207	33	102.333	33.619	99.3704	1.56354	up	1.77e-06	5.6e-05
CotAD_49747	993	466	120.667	473.822	116.706	-2.02147	down	4.74e-20	1.62e-17
CotAD_05121	1146	216	87.3333	219.963	84.7427	-1.3761	down	3.23e-08	1.68e-06
CotAD_08718	561	93.3333	204.667	94.8514	198.681	1.06671	up	2e-05	0.000439868
CotAD_72667	1236	139	316.333	141.055	306.789	1.12098	up	7.11e-07	2.54e-05
CotAD_64590	1491	31	129.667	31.5099	125.498	1.99379	up	2.44e-10	2.09e-08
CotAD_26169	1218	42.3333	124.667	43.1248	121.05	1.48901	up	5.15e-06	0.000137781
CotAD_09790	1623	193.667	692.667	197.294	672.239	1.76863	up	3.08e-06	8.93e-05
CotAD_07591	2139	198.667	90.3333	202.538	87.4025	-1.21244	down	1.62e-06	5.19e-05
CotAD_23222	351	69.6667	184	71.2954	178.039	1.32031	up	3.71e-05	0.000739375
CotAD_30042	168	316	147.333	320.87	143.146	-1.16451	down	5.01e-05	0.000943188
CotAD_04544	945	85	25.3333	86.4064	24.552	-1.8153	down	2.8e-07	1.13e-05
CotAD_73834	984	63	144	63.8656	139.586	1.12804	up	5.38e-05	0.000999159
CotAD_00746	921	159	798	161.373	776.304	2.26622	up	8.35e-09	5.12e-07
CotAD_05701	270	174.667	40.6667	177.562	39.4446	-2.17042	down	2.53e-14	4.43e-12
CotAD_35738	2517	109.667	261	111.137	253.294	1.18847	up	5.95e-07	2.18e-05
CotAD_64188	1776	1276.33	643.667	1299.34	622.785	-1.06098	down	8.8e-09	5.38e-07
CotAD_47973	1149	370.333	169.333	376.811	163.814	-1.20178	down	3.29e-08	1.71e-06
CotAD_47732	1359	672	237.667	685.124	229.797	-1.576	down	4.11e-08	2.1e-06
CotAD_57447	3132	16.3333	277.667	16.6176	270.001	4.02218	up	2.35e-09	1.64e-07
CotAD_50241	1158	180	417	183.582	404.528	1.13981	up	7.5e-07	2.67e-05
CotAD_42550	873	84.6667	250.333	86.2733	243.303	1.49577	up	1.35e-07	5.97e-06
CotAD_61085	321	651.667	317.667	662.602	307.729	-1.10648	down	1.97e-08	1.09e-06
CotAD_13227	1101	42	128.333	42.5704	124.674	1.55024	up	1.26e-05	0.000297263
CotAD_15034	2451	539.667	2300.67	548.586	2231.7	2.02435	up	4.85e-07	1.82e-05
CotAD_33890	837	22	75.3333	22.3919	72.9144	1.70323	up	5.18e-06	0.000138321
CotAD_68303	900	1.66667	623	1.69406	602.872	8.47522	up	9.67e-110	1.44e-105
CotAD_04433	723	41.3333	108.333	42.0086	105.171	1.32398	up	2.34e-05	0.000504836
CotAD_11715	2151	103	260.667	104.397	252.665	1.27514	up	1.01e-07	4.61e-06
CotAD_39099	1317	73.3333	197.333	74.3183	191.549	1.36592	up	1.51e-07	6.57e-06
CotAD_24365	1734	5.66667	136.667	5.76032	132.61	4.5249	up	1.3e-28	8.32e-26
CotAD_49510	1275	248.333	571	252.626	554.349	1.13379	up	2.28e-08	1.24e-06
CotAD_50609	804	51.3333	194	52.0724	188.572	1.85652	up	2.45e-05	0.000523417
CotAD_32468	288	135	55.3333	137.494	53.7912	-1.35393	down	2.01e-06	6.27e-05
CotAD_12618	1086	53	131	53.6759	127	1.24248	up	2.04e-05	0.000447374
CotAD_44746	1962	853.333	1847.67	867.947	1794.27	1.04772	up	6.45e-09	4.09e-07
CotAD_16175	807	62.6667	211	63.5524	204.781	1.68807	up	1.21e-08	7.11e-07
CotAD_52739	375	94.3333	219.667	95.9262	212.545	1.14777	up	3.11e-06	9.01e-05
CotAD_36137	1410	0.666667	32.3333	0.676585	31.4539	5.53882	up	2.29e-10	1.97e-08
CotAD_31790	1398	208.667	467	211.541	452.569	1.0972	up	1.63e-07	7.06e-06
CotAD_75589	2064	57	162.667	57.8237	157.778	1.44816	up	1.74e-07	7.47e-06
CotAD_28401	672	115.333	40.6667	117.432	39.291	-1.57955	down	3.19e-07	1.27e-05
CotAD_00583	690	0.333333	98.3333	0.332736	95.2465	8.16114	up	5.97e-31	4.38e-28
CotAD_35508	885	187.333	44.3333	190.504	42.846	-2.15259	down	1.17e-14	2.15e-12
CotAD_11404	498	84.6667	183.333	86.2791	177.758	1.04283	up	4.64e-05	0.000885146
CotAD_05943	768	93.3333	217	94.945	210.272	1.14709	up	3.46e-06	9.88e-05
CotAD_43410	516	776.333	323	790.713	313.291	-1.33565	down	3.05e-06	8.86e-05
CotAD_60477	3018	7	105	7.17497	101.806	3.8267	up	4.27e-20	1.47e-17
CotAD_17921	390	111.667	39.3333	113.88	38.0355	-1.58209	down	4.2e-07	1.61e-05
CotAD_06915	846	595.333	242.333	606.188	234.736	-1.36872	down	1.48e-11	1.59e-09
CotAD_68196	5265	80.6667	294.667	81.6822	285.857	1.8072	up	1.02e-13	1.58e-11
CotAD_16945	1212	1161.67	471.333	1181.28	457.523	-1.36843	down	2.77e-13	3.99e-11
CotAD_28850	1377	674.333	326.333	686.575	315.91	-1.1199	down	1.27e-08	7.42e-07
CotAD_41024	1155	46.6667	5.33333	47.3702	5.23531	-3.17763	down	2.17e-09	1.53e-07
CotAD_65592	2922	183.667	395.333	186.669	383.295	1.03797	up	1.29e-06	4.26e-05
CotAD_64248	378	148.667	30.3333	151.131	29.2898	-2.36733	down	2.4e-13	3.52e-11
CotAD_45327	1182	100	339	101.298	328.779	1.69851	up	3.06e-13	4.37e-11
CotAD_00314	909	521.667	1480	526.96	1434.74	1.44502	up	9.59e-07	3.31e-05
CotAD_47967	1992	77	285.333	78.1823	276.579	1.82278	up	9.24e-14	1.47e-11
CotAD_14568	1197	267	887.333	270.841	860.353	1.66748	up	3.02e-17	7.81e-15
CotAD_11538	630	24.6667	93.6667	24.8916	91.0471	1.87096	up	2.78e-06	8.2e-05
CotAD_70566	654	254	125.667	258.14	121.952	-1.08184	down	3.3e-06	9.44e-05
CotAD_00193	834	52	152.667	52.5806	148.179	1.49474	up	1.07e-05	0.000258067
CotAD_32752	1413	574.667	222.667	586.047	215.826	-1.44115	down	7.79e-06	0.00019667
CotAD_41142	3369	231.667	102.333	235.79	98.8333	-1.25444	down	2.43e-07	9.97e-06
CotAD_29508	822	35	102.667	35.5302	99.3816	1.48393	up	4.79e-06	0.000129603
CotAD_00236	540	0.666667	106.333	0.665472	102.923	7.27297	up	7.37e-32	5.85e-29
CotAD_53113	1572	0	33.6667	0.001	32.7403	14.9988	up	3.06e-08	1.61e-06
CotAD_64144	729	202	75	206.065	72.4851	-1.50734	down	1.28e-05	0.000301245
CotAD_22852	654	35.3333	97	35.7504	94.0452	1.3954	up	2.28e-05	0.000493207
CotAD_60557	1053	140	64.6667	142.475	62.7953	-1.18198	down	1.97e-05	0.000435039
CotAD_30653	321	82	207	82.9359	200.618	1.27438	up	4.22e-06	0.000116376
[truncated: 808 more rows]

## Sheet: Supplemental Data Set S7
Supplement Data set S7 | The expression pattern of miRNA
[truncated: 713 more rows]

[truncated: 6 more sheets: Supplemental Data Set S8, Supplemental Data Set S9, Supplemental Data Set S10, Supplemental Data Set S11, Supplemental Data Set S12, Supplemental Data Set S13]
